# Supplementary material for: In vitro- and in vivo-produced male dairy calves show molecular differences in the hepatic and muscular energy regulation
Source: Biol Reprod. 2022 Jun 29;107(4):1113–24. doi: 10.1093/biolre/ioac131 (PMC9562124; doi:10.1093/biolre/ioac131)
Supplement: SupTable1_ioac131 [file suptable1_ioac131.xlsx]

## Sheet: Alignment-WGBS
Samples	Group	Aligned Uniquely	Aligned Ambiguously	Did Not Align	No Genomic Sequence	Total Regions	Proportion Aligned Unique				Uniquely mapped per Organ
LIVER_3208	IVP	156056535	48079688	39228366	214	243364803	64.1245				Liver	65.0787
LIVER_3209	IVP	166546771	47208681	31534895	215	245290562	67.8977				Muscle	69.804
LIVER_3213	MOET	155578548	44904904	43861266	218	244344936	63.6717
LIVER_3217	MOET	151775640	47508372	47437487	220	246721719	61.5169				Uniquely mapped per Group
LIVER_3218	MOET	164377595	48244791	34225569	207	246848162	66.5906				IVP	68.1351
LIVER_5833	IVP	164110140	44923876	38620827	188	247655031	66.2656				MOET	66.7477
LIVER_5841	IVP	160537565	44930993	40628780	184	246097522	65.2333
LIVER_5932	MOET	123400410	35138520	30350994	210	188890134	65.3292
MUSCLE_3208	IVP	193148183	44850193	37643012	224	275641612	70.0722
MUSCLE_3209	IVP	193871549	43654807	36772876	156	274299388	70.6788
MUSCLE_3213	MOET	193739024	44653412	36585194	182	274977812	70.4562
MUSCLE_3217	MOET	190623334	45535731	40266553	141	276425759	68.96
MUSCLE_3218	MOET	188019020	48554824	37348860	157	273922861	68.6394
MUSCLE_5833	IVP	193803703	46987021	33147236	216	273938176	70.7472
MUSCLE_5841	IVP	195668086	45416679	38197319	248	279282332	70.061
MUSCLE_5932	MOET	189947739	44258227	41810980	162	276017108	68.8174

## Sheet: MethylatedCpG-WGBS
Samples	Group	Methylated CpG	Methylated CHG	Methylated CHH		Methylated CpG per Organ
LIVER_3208	IVP	72.1	0.9	0.9		Liver	71.525
LIVER_3209	IVP	71.8	0.8	0.8		Muscle	69.225
LIVER_3213	MOET	71.3	0.9	0.9
LIVER_3217	MOET	72.1	1	1		Methylated CpG per Group
LIVER_3218	MOET	71.7	0.9	0.9		IVP	70.4625
LIVER_5833	IVP	71.1	0.8	0.8		MOET	70.2875
LIVER_5841	IVP	71.1	1	1
LIVER_5932	MOET	71	0.8	0.8
MUSCLE_3208	IVP	69.3	1.4	1.4
MUSCLE_3209	IVP	69.3	1.3	1.3
MUSCLE_3213	MOET	70.1	1.2	1.3
MUSCLE_3217	MOET	68.8	1.3	1.3
MUSCLE_3218	MOET	67.8	1.3	1.3
MUSCLE_5833	IVP	69.7	1.3	1.4
MUSCLE_5841	IVP	69.3	1.2	1.2
MUSCLE_5932	MOET	69.5	1.2	1.2

## Sheet: Alignment-RNAseq
Samples	Group	Uniquely mapped	Mapped to multiple loci	Mapped to too many loci	Unmapped: too short	Unmapped: other	Total Mapped	Uniquely mapped(%)			Uniquely mapped per Organ
LIVER_3208	IVP	30210376	703917	22227	472825	12525	31421870	96.1444			Liver	96.0007
LIVER_3209	IVP	28900053	783295	21816	465814	12021	30182999	95.7494			Muscle	96.5205
LIVER_3213	MOET	30286095	659560	18918	464844	9423	31438840	96.3334
LIVER_3217	MOET	28527292	646757	26307	434306	8924	29643586	96.2343			Uniquely mapped per Group
LIVER_3218	MOET	30203712	760440	24685	432553	12538	31433928	96.0863			IVP	96.2407
LIVER_5833	IVP	28123457	677548	16852	376603	11678	29206138	96.293			MOET	96.2561
LIVER_5841	IVP	30093794	953125	19982	369173	22087	31458161	95.6629
LIVER_5932	MOET	28793932	690846	22873	633323	9047	30150021	95.5022
MUSCLE_3208	IVP	30763792	531125	9833	501118	3172	31809040	96.714
MUSCLE_3209	IVP	30797124	659538	15337	528798	3205	32004002	96.229
MUSCLE_3213	MOET	30645489	630410	10131	458431	6323	31750784	96.5188
MUSCLE_3217	MOET	30893330	582217	19717	553315	3198	32051777	96.3857
MUSCLE_3218	MOET	30781389	605272	13460	488900	3195	31892216	96.5169
MUSCLE_5833	IVP	30920982	522183	16845	546834	3217	32010061	96.5977
MUSCLE_5841	IVP	30835422	542751	18666	477736	3206	31877781	96.7301
MUSCLE_5932	MOET	30771213	605126	13455	503735	3188	31896717	96.4714

## Sheet: AssignedReads-RNAseq
Samples	Group	Assigned	Ambiguous	Alignment Not Unique	No Feature	Too Low aQual	Not Aligned	Total reads	Proportion Assigned			Assigned reads per Organ
LIVER_3208	IVP	24369687	490361	703917	5350328	0	0	30914293	78.8298			Liver	78.9471
LIVER_3209	IVP	24017466	478195	783295	4404392	0	0	29683348	80.9123			Muscle	82.8826
LIVER_3213	MOET	24313747	526370	659560	5445978	0	0	30945655	78.5692
LIVER_3217	MOET	22706428	416629	646757	5404235	0	0	29174049	77.8309			Assigned reads per Group
LIVER_3218	MOET	24642367	450668	760440	5110677	0	0	30964152	79.5835			IVP	80.6891
LIVER_5833	IVP	23196918	488216	677548	4438323	0	0	28801005	80.542			MOET	80.5532
LIVER_5841	IVP	23752207	599073	953125	5742514	0	0	31046919	76.5042
LIVER_5932	MOET	23235515	476615	690846	5081802	0	0	29484778	78.8051
MUSCLE_3208	IVP	26475195	780603	531125	3507994	0	0	31294917	84.599
MUSCLE_3209	IVP	26474466	568020	659538	3754638	0	0	31456662	84.1617
MUSCLE_3213	MOET	24989258	1220842	630410	4435389	0	0	31275899	79.8994
MUSCLE_3217	MOET	26446151	622586	582217	3824593	0	0	31475547	84.0213
MUSCLE_3218	MOET	26085722	645466	605272	4050201	0	0	31386661	83.1109
MUSCLE_5833	IVP	25802010	1031229	522183	4087743	0	0	31443165	82.0592
MUSCLE_5841	IVP	25919613	762633	542751	4153176	0	0	31378173	82.604
MUSCLE_5932	MOET	25918440	666620	605126	4186153	0	0	31376339	82.605
