# Supplementary material for: In vitro- and in vivo-produced male dairy calves show molecular differences in the hepatic and muscular energy regulation
Source: Biol Reprod. 2022 Jun 29;107(4):1113–24. doi: 10.1093/biolre/ioac131 (PMC9562124; doi:10.1093/biolre/ioac131)
Supplement: SupTable2_ioac131 [file suptable2_ioac131.xlsx]

## Sheet: DMC-Liver
chr	start	end	strand	pvalue	qvalue	IVP	MOET	meth.diff	dist.to.gene	prom	exon	intron	CpGi	shores	RefSeq	entrezgene	name	symbol	type_of_gene	ensembl.gene
chr20	56221517	56221517	-	2.07857e-20	6.20475e-15	9.72222	83.5821	-73.8599	-12764	0	0	0	0	0	NM_174394.2	281935	myosin X	MYO10	protein-coding	ENSBTAG00000020126
chr16	71398740	71398740	+	4.88622e-20	6.60524e-15	77.3585	1.6129	75.7456	67524	0	0	1	0	0	XM_024976881.1	539953	denticleless E3 ubiquitin protein ligase homolog	DTL	protein-coding	ENSBTAG00000018142
chr19	49556535	49556535	+	6.63819e-20	6.60524e-15	17.7215	90.4762	-72.7547	33631	0	0	0	0	0	XR_238789.4	100848007	uncharacterized LOC100848007	LOC100848007	ncRNA
chr16	69463729	69463729	+	1.39858e-18	1.04373e-13	11.5385	90.9091	-79.3706	113414	0	0	0	0	0	NM_001193232.1	515324	prospero homeobox 1	PROX1	protein-coding	ENSBTAG00000010978
chr16	75507334	75507334	+	2.62295e-18	1.14832e-13	71.4286	1.69492	69.7337	2639	0	0	1	0	1	XM_015475316.1	100848665	uncharacterized LOC100848665	LOC100848665	protein-coding
chr20	56221512	56221512	-	3.07746e-18	1.14832e-13	10.2941	81.5385	-71.2443	-12769	0	0	0	0	0	NM_174394.2	281935	myosin X	MYO10	protein-coding	ENSBTAG00000020126
chr22	34456871	34456871	+	2.72102e-18	1.14832e-13	96.8254	25	71.8254	17127	0	0	1	0	0	NM_001192696.1	530516	kelch repeat and BTB domain containing 8	KBTBD8	protein-coding	ENSBTAG00000011081
chr21	366100	366100	+	2.01259e-18	1.14832e-13	4.5045	41.0072	-36.5027	7819	0	0	0	0	0	XM_002683998.6	100300716	immunoglobulin heavy variable 4-38-2	LOC100300716	protein-coding	ENSBTAG00000048268
chr22	37602209	37602209	+	9.85894e-18	3.27e-13	14.9254	86.8852	-71.9599	989	1	0	1	0	1	XM_024982556.1	510250	THO complex 7	THOC7	protein-coding	ENSBTAG00000032872
chr22	35080387	35080387	-	4.13444e-17	1.171e-12	96.8254	29.5082	67.3172	107651	0	0	1	0	0	XM_024983155.1	505750	leucine rich repeats and immunoglobulin like domains 1	LRIG1	protein-coding	ENSBTAG00000010360
chr20	23811931	23811931	+	4.31507e-17	1.171e-12	0	67.8571	-67.8571	18169	0	0	1	0	0	NM_001099012.1	520256	Mtr4 exosome RNA helicase	MTREX	protein-coding	ENSBTAG00000010518
chr25	2728068	2728068	+	6.92186e-16	1.65911e-11	61.039	1.63934	59.3996	-9561	0	0	0	0	0	NM_001205513.2	100138099	zinc finger protein 263	ZNF263	protein-coding	ENSBTAG00000018625
chr16	75511439	75511439	+	7.22533e-16	1.65911e-11	66.129	1.75439	64.3746	-1468	0	0	0	0	1	XM_015475316.1	100848665	uncharacterized LOC100848665	LOC100848665	protein-coding
chr5	67926041	67926041	+	9.4708e-16	2.01939e-11	92.7273	20.7547	71.9726	13735	0	0	1	0	0	NM_001100312.1	507232	EP300 interacting inhibitor of differentiation 3	EID3	protein-coding
chr20	10831865	10831865	+	1.17997e-15	2.34822e-11	0	58.8235	-58.8235	-38063	0	0	0	0	0	XR_001494441.2	104975214	uncharacterized LOC104975214	LOC104975214	ncRNA
chr19	49563635	49563635	+	2.75809e-15	5.14576e-11	71.6667	3.84615	67.8205	40731	0	0	0	0	0	XR_238789.4	100848007	uncharacterized LOC100848007	LOC100848007	ncRNA
chr22	42209305	42209305	-	3.29768e-15	5.79056e-11	20.339	91.8367	-71.4977	-137091	0	0	0	0	0	XM_024983203.1	534800	CFAP20 domain containing	CFAP20DC	protein-coding	ENSBTAG00000020373
chr19	62157843	62157843	+	3.50927e-15	5.81975e-11	35.0877	98.2759	-63.1881	-29732	0	0	0	0	0	XR_003030753.1	112442583	uncharacterized LOC112442583	LOC112442583	ncRNA
chr23	20964886	20964886	-	4.03046e-15	6.3323e-11	100	43.75	56.25	-64299	0	0	0	0	0	XM_015459827.1	107131722	patched domain-containing protein 4	LOC107131722	protein-coding	ENSBTAG00000021415
chr19	23286516	23286516	+	7.66208e-15	1.14361e-10	73.2143	8.57143	64.6429	-316	1	0	1	0	0	XM_010815834.2	525340	serine racemase	SRR	protein-coding	ENSBTAG00000004223
chr14	81621003	81621003	-	1.22294e-14	1.62339e-10	6.25	75.4098	-69.1598	-93869	0	0	1	0	1	XR_003038240.1	112449642	U6 spliceosomal RNA	LOC112449642	snRNA	ENSBTAG00000053817
chr23	17802152	17802152	+	1.14623e-14	1.62339e-10	26.9841	95.6522	-68.668	-2165	0	1	0	0	0	XM_024983876.1	523600	t-complex-associated-testis-expressed 1	TCTE1	protein-coding
chr20	58845830	58845830	-	1.25081e-14	1.62339e-10	8.47458	76.9231	-68.4485	-24154	0	0	1	0	1	XM_024981343.1	538292	trio Rho guanine nucleotide exchange factor	TRIO	protein-coding	ENSBTAG00000005514
chr19	47795869	47795869	+	1.5241e-14	1.89567e-10	28	97.8261	-69.8261	-2743	0	0	0	0	0	NM_001206668.1	509484	angiotensin I converting enzyme	ACE	protein-coding	ENSBTAG00000024950
chr20	22137550	22137550	+	1.87148e-14	2.23463e-10	0	62.5	-62.5	-22062	0	0	0	0	0	XR_003031316.1	112443032	uncharacterized LOC112443032	LOC112443032	ncRNA
chr19	35120293	35120293	-	2.58477e-14	2.96763e-10	6.89655	71.6667	-64.7701	22409	0	0	0	0	0	NM_001166567.1	509694	ubiquitin specific peptidase 22	USP22	protein-coding	ENSBTAG00000008978
chr1	97326233	97326233	-	7.54996e-14	8.34721e-10	29.0323	94.1176	-65.0854	24062	0	0	1	0	0	XM_024995516.1	784906	G protein-coupled receptor 160	GPR160	protein-coding	ENSBTAG00000048011
chr25	11565278	11565278	+	9.48797e-14	1.01152e-09	54.386	0	54.386	-33761	0	0	0	0	0	XM_024985003.1	537938	calcineurin like phosphoesterase domain containing 1	CPPED1	protein-coding	ENSBTAG00000007142
chr2	5524946	5524946	-	1.11099e-13	1.14359e-09	0	54.9296	-54.9296	-54099	0	0	0	0	0	XM_024979001.1	112442302	serine protease 58-like	LOC112442302	protein-coding	ENSBTAG00000017214
chr8	112594275	112594275	-	1.23773e-13	1.21268e-09	7.5	61.6438	-54.1438	105160	0	0	0	0	1	XR_003036149.1	101903368	uncharacterized LOC101903368	LOC101903368	ncRNA
chr23	33191395	33191395	-	1.25935e-13	1.21268e-09	10.9375	73.0159	-62.0784	1416	0	1	1	0	0	XR_003032211.1	112443816	uncharacterized LOC112443816	LOC112443816	ncRNA
chr3	89574177	89574177	+	1.58494e-13	1.47851e-09	16.6667	80.7018	-64.0351	-24473	0	0	0	0	0	XM_024989604.1	538954	protein kinase AMP-activated catalytic subunit alpha 2	PRKAA2	protein-coding	ENSBTAG00000018747
chr25	39478266	39478266	-	2.80862e-13	2.54062e-09	2	61.9048	-59.9048	23017	0	0	1	0	0	XR_003032640.1	107131849	uncharacterized LOC107131849	LOC107131849	ncRNA
chr19	53143426	53143426	+	4.01696e-13	3.42602e-09	59.6491	3.125	56.5241	-18487	0	0	1	0	0	XM_024979965.1	511773	RNA binding fox-1 homolog 3	RBFOX3	protein-coding	ENSBTAG00000006280
chr22	35291071	35291071	+	4.00494e-13	3.42602e-09	93.9394	36.0656	57.8738	-76014	0	0	0	0	0	XM_005222683.4	614713	solute carrier family 25 member 26	SLC25A26	protein-coding	ENSBTAG00000037972
chr10	7411389	7411389	+	5.70299e-13	4.72891e-09	63.6364	3.57143	60.0649	79	1	1	0	0	0	NM_001192019.1	538430	synaptic vesicle glycoprotein 2C	SV2C	protein-coding	ENSBTAG00000017507
chr16	73690381	73690381	+	1.28034e-12	1.03296e-08	34.3284	91.9355	-57.6071	21372	0	0	1	0	0	NM_001081596.1	529939	laminin subunit beta 3	LAMB3	protein-coding	ENSBTAG00000016542
chr28	20941891	20941891	+	1.33668e-12	1.05004e-08	50	0	50	866612	0	0	0	0	0	XR_003033111.1	112444762	uncharacterized LOC112444762	LOC112444762	ncRNA
chr3	120117310	120117310	+	1.49926e-12	1.14755e-08	0	48.2759	-48.2759	10608	0	0	1	0	0	XM_010803924.3	527883	kinesin family member 1A	KIF1A	protein-coding	ENSBTAG00000011538
chr19	8216622	8216622	+	1.70333e-12	1.27116e-08	10.6061	68.1818	-57.5758	124038	0	0	1	0	0	NM_001206656.1	505542	musashi RNA binding protein 2	MSI2	protein-coding	ENSBTAG00000004406
chr5	67589142	67589142	-	2.06227e-12	1.46574e-08	100	48.1482	51.8518	-2756	0	0	0	0	0	XM_024992522.1	505479	putative tetratricopeptide repeat protein 41	LOC505479	protein-coding	ENSBTAG00000027899
chr16	71994143	71994143	+	2.06203e-12	1.46574e-08	74.0741	12.5	61.5741	19965	0	0	0	0	0	XM_024976126.1	507234	TNF receptor associated factor 5	TRAF5	protein-coding	ENSBTAG00000012020
chr13	62108145	62108145	-	2.13985e-12	1.48551e-08	86.1538	27.9412	58.2127	22420	0	0	1	0	0	NM_001035291.1	514295	COMM domain containing 7	COMMD7	protein-coding	ENSBTAG00000016427
chr28	42094899	42094899	+	2.67785e-12	1.81675e-08	74.6032	10.6383	63.9649	-20602	0	0	1	0	0	XM_024986889.1	112444747	uncharacterized LOC112444747	LOC112444747	protein-coding
chr23	16803100	16803100	+	2.98586e-12	1.9807e-08	23.3333	84.7458	-61.4124	18595	0	0	1	0	0	XM_010818260.3	540077	cullin 9	CUL9	protein-coding	ENSBTAG00000019908
chr19	27516366	27516366	+	3.34445e-12	2.17034e-08	26.9231	87.8788	-60.9557	-7537	0	0	1	0	0	XM_010816062.3	100140276	lysine demethylase 6B	KDM6B	protein-coding	ENSBTAG00000048062
chr20	23137398	23137398	+	3.5311e-12	2.24271e-08	0	47.2727	-47.2727	33028	0	0	0	0	0	XR_003031240.1	112442997	uncharacterized LOC112442997	LOC112442997	ncRNA
chr22	13013324	13013324	+	3.65411e-12	2.27248e-08	33.8983	91.9355	-58.0372	89822	0	0	1	0	0	XM_005222594.4	522113	myosin VIIA and Rab interacting protein	MYRIP	protein-coding	ENSBTAG00000009430
chr12	55282988	55282988	-	4.66437e-12	2.84156e-08	1.92308	57.8947	-55.9717	60888	0	0	0	0	0	NM_001076147.1	539090	sprouty RTK signaling antagonist 2	SPRY2	protein-coding	ENSBTAG00000001774
chr23	11334300	11334300	+	5.04631e-12	3.01276e-08	45.098	97.1831	-52.0851	13426	0	0	1	0	0	XM_024983497.1	509620	cap methyltransferase 1	CMTR1	protein-coding	ENSBTAG00000017091
chr21	69770380	69770380	+	6.77716e-12	3.96678e-08	13.7255	77.7778	-64.0523	227	1	1	0	0	1	XR_814339.3	104972821	farnesyl pyrophosphate synthase pseudogene	LOC104972821	pseudo
chr16	78007729	78007729	-	7.57234e-12	4.34698e-08	0	42.623	-42.623	11715	0	0	0	0	0	XM_024976602.1	112441799	histone H2B type 2-E-like	LOC112441799	protein-coding
chr22	35397920	35397920	+	8.42976e-12	4.74788e-08	0	50.8772	-50.8772	16587	0	0	1	0	0	XM_024983156.1	783484	membrane associated guanylate kinase, WW and PDZ domain containing 1	MAGI1	protein-coding	ENSBTAG00000010581
chr1	80077167	80077167	-	8.87747e-12	4.90745e-08	90.6667	37.0968	53.5699	8225	0	0	0	0	0	NM_001192256.1	510430	receptor transporter protein 1	RTP1	protein-coding	ENSBTAG00000012706
chr8	87724490	87724490	-	9.22232e-12	5.00539e-08	0	47.3684	-47.3684	-282159	0	0	0	0	0	XR_003036191.1	112447927	U11 spliceosomal RNA	LOC112447927	snRNA	ENSBTAG00000045054
chr19	41341463	41341463	+	1.05835e-11	5.62206e-08	77.7778	15.7895	61.9883	10410	0	0	1	0	0	XM_005220787.4	100141108	keratin-associated protein 10-4	LOC100141108	protein-coding
chr16	71984464	71984464	+	1.07352e-11	5.62206e-08	78.0822	19.6429	58.4393	-21725	0	0	0	0	0	XR_003029804.1	101907023	uncharacterized LOC101907023	LOC101907023	ncRNA
chr6	98152650	98152650	+	1.1421e-11	5.77847e-08	31.5789	92.1569	-60.5779	-34301	0	0	0	0	0	NM_174082.2	281230	heparanase	HPSE	protein-coding	ENSBTAG00000005745
chr19	53499485	53499485	+	1.13172e-11	5.77847e-08	86.1539	31.0811	55.0728	22949	0	0	1	0	0	NM_001105031.2	100125412	CEP295 N-terminal like	CEP295NL	protein-coding
chr6	102884998	102884998	+	1.38863e-11	6.68583e-08	22.0339	83.3333	-61.2994	37512	0	0	0	0	0	XM_015471710.2	100298456	wolframin ER transmembrane glycoprotein	WFS1	protein-coding	ENSBTAG00000046671
chr23	19055790	19055790	-	1.3808e-11	6.68583e-08	44.4444	96.6102	-52.1657	-95937	0	0	0	0	0	XR_003032230.1	112443836	uncharacterized LOC112443836	LOC112443836	ncRNA
chr18	48256489	48256489	-	1.37233e-11	6.68583e-08	0	44.2623	-44.2623	19823	0	0	1	0	0	XM_005218897.4	100139857	ryanodine receptor 1	RYR1	protein-coding	ENSBTAG00000006999
chr16	78518740	78518740	+	1.45183e-11	6.87915e-08	98.4848	47.9167	50.5682	106187	0	0	0	0	0	XR_001502135.2	101904123	uncharacterized LOC101904123	LOC101904123	ncRNA
chr19	50349947	50349947	-	1.72365e-11	7.91585e-08	12.5	72.4138	-59.9138	-4314	0	0	0	0	0	NM_001083787.1	781942	secreted and transmembrane 1	SECTM1	protein-coding	ENSBTAG00000038910
chr12	55927871	55927871	+	1.70552e-11	7.91585e-08	96.4286	40	56.4286	479324	0	0	0	0	0	XR_001501528.2	104976344	uncharacterized LOC104976344	LOC104976344	ncRNA
chr20	9189929	9189929	+	1.84153e-11	8.32903e-08	72.0588	13.2075	58.8513	34555	0	0	0	0	0	NM_001192285.1	539632	zinc finger protein 366	ZNF366	protein-coding	ENSBTAG00000020601
chr5	57247796	57247796	+	1.99111e-11	8.87116e-08	0	48.1482	-48.1482	-11060	0	0	0	0	0	NM_001103105.1	785655	erb-b2 receptor tyrosine kinase 3	ERBB3	protein-coding	ENSBTAG00000010444
chr13	53001358	53001358	-	2.10406e-11	9.23653e-08	17.6471	78.7234	-61.0763	-8541	0	0	1	0	0	XR_003038015.1	112449450	small nucleolar RNA SNORA70	LOC112449450	snoRNA	ENSBTAG00000042234
chr16	75000365	75000365	+	2.29414e-11	9.92502e-08	38.4615	94.8276	-56.366	65024	0	0	0	0	0	XR_003029864.1	112441901	small nucleolar RNA SNORA48	LOC112441901	snoRNA	ENSBTAG00000042659
chr13	59010268	59010268	-	2.52263e-11	1.07576e-07	10.9091	68.75	-57.8409	55665	0	0	0	0	0	NR_031115.1	100313406	microRNA mir-2307	MIR2307	ncRNA	ENSBTAG00000044456
chr7	26535447	26535447	-	2.62294e-11	1.10279e-07	87.7193	25.5319	62.1874	-67821	0	0	0	0	0	NM_001206000.1	510272	proline rich coiled-coil 1	PRRC1	protein-coding	ENSBTAG00000021977
chr19	35501003	35501003	-	2.78141e-11	1.15317e-07	15.625	72.5806	-56.9556	11354	0	0	1	0	0	NM_001098879.1	505846	UTP18 small subunit processome component	UTP18	protein-coding	ENSBTAG00000020629
chr25	2728078	2728078	+	2.85895e-11	1.16908e-07	59.7403	7.01754	52.7227	-9551	0	0	0	0	0	NM_001205513.2	100138099	zinc finger protein 263	ZNF263	protein-coding	ENSBTAG00000018625
chr5	26559	26559	-	2.99313e-11	1.20741e-07	22.449	68.6869	-46.2379	-231121	0	0	0	0	0	XR_003034637.1	783893	ankyrin repeat domain-containing protein 26-like	LOC783893	protein-coding
chr19	15633344	15633344	+	3.54194e-11	1.40974e-07	55.3191	1.78571	53.5334	-108677	0	0	0	0	0	XM_024980650.1	506723	transmembrane protein 132E	TMEM132E	protein-coding	ENSBTAG00000002680
chr3	108076353	108076353	+	3.67359e-11	1.42417e-07	93.3333	39.3443	53.9891	13286	0	0	1	0	0	NM_001035080.2	509960	metal regulatory transcription factor 1	MTF1	protein-coding	ENSBTAG00000006511
chr13	62158904	62158904	-	3.64065e-11	1.42417e-07	10.9091	71.1538	-60.2448	4370	0	1	0	0	0	NM_181813.2	353354	DNA methyltransferase 3 beta	DNMT3B	protein-coding	ENSBTAG00000003901
chr8	93815062	93815062	-	4.02588e-11	1.54073e-07	0	42.029	-42.029	-76042	0	0	0	0	0	XM_015472665.2	101906978	E3 ubiquitin-protein ligase Topors-like	LOC101906978	protein-coding	ENSBTAG00000047350
chr15	31527879	31527879	+	4.49067e-11	1.69532e-07	16.4384	69.5652	-53.1269	-76446	0	0	1	0	0	NR_031165.1	100313133	microRNA mir-2284j	MIR2284J	ncRNA	ENSBTAG00000044429
chr26	25537449	25537449	+	4.54341e-11	1.69532e-07	8.33333	52.1277	-43.7943	-1772	0	0	1	0	1	XM_010820015.3	104972581	olfactory receptor 226-like	LOC104972581	protein-coding
chr20	63992549	63992549	-	5.2118e-11	1.89729e-07	24.0741	83.3333	-59.2593	337747	0	0	1	0	0	XM_010816848.3	506636	semaphorin 5A	SEMA5A	protein-coding	ENSBTAG00000005021
chr2	58082006	58082006	-	5.16007e-11	1.89729e-07	66.0377	8.62069	57.4171	240061	0	0	0	0	0	XM_005202523.4	101906569	breast cancer metastasis-suppressor 1-like protein	LOC101906569	protein-coding
chr23	24657601	24657601	-	5.37377e-11	1.93269e-07	50	0	50	-4410	0	0	0	0	0	NM_001192082.1	506030	interleukin 17F	IL17F	protein-coding	ENSBTAG00000016835
chr19	23246821	23246821	+	5.49898e-11	1.95417e-07	70	10.5263	59.4737	10849	0	0	1	0	0	XM_024980133.1	516411	SMG6 nonsense mediated mRNA decay factor	SMG6	protein-coding	ENSBTAG00000000267
chr1	81704044	81704044	+	5.58376e-11	1.96096e-07	89.0625	33.3333	55.7292	7607	0	0	1	0	0	NM_001075200.1	505368	transmembrane protein 41A	TMEM41A	protein-coding	ENSBTAG00000017115
chr19	8820358	8820358	-	5.8473e-11	2.02963e-07	45.8333	98.2143	-52.3809	-10267	0	0	0	0	0	XR_238568.4	615796	serine and arginine rich splicing factor 1	SRSF1	protein-coding	ENSBTAG00000014766
chr13	12056834	12056834	-	6.01213e-11	2.06286e-07	43.6364	95.3125	-51.6761	5928	0	0	1	0	0	XM_025000915.1	526873	calcium/calmodulin dependent protein kinase ID	CAMK1D	protein-coding	ENSBTAG00000008650
chr2	4494966	4494966	-	6.35047e-11	2.15419e-07	43.8356	0	43.8356	40088	0	0	1	0	0	XM_015474526.2	535754	Sin3A associated protein 130	SAP130	protein-coding	ENSBTAG00000006003
chr13	10012490	10012490	+	7.46666e-11	2.50436e-07	61.1111	4.16667	56.9444	365040	0	0	0	0	0	XM_025000912.1	532276	kinesin family member 16B	KIF16B	protein-coding	ENSBTAG00000000939
chr21	36356468	36356468	+	9.30151e-11	3.08512e-07	33.3333	91.3793	-58.046	457755	0	0	0	0	0	XR_003031440.1	112443154	uncharacterized LOC112443154	LOC112443154	ncRNA
chr20	70525214	70525214	+	9.75059e-11	3.19853e-07	46.4286	0	46.4286	-215700	0	0	0	0	0	XR_003031196.1	112442970	uncharacterized LOC112442970	LOC112442970	ncRNA
chr15	39864002	39864002	-	1.00378e-10	3.25694e-07	95.9184	39.2157	56.7027	-61564	0	0	1	0	0	NR_031163.1	100313135	microRNA mir-2314	MIR2314	ncRNA	ENSBTAG00000044661
chr16	73493118	73493118	-	1.06271e-10	3.41109e-07	44.2623	1.42857	42.8337	-9168	0	0	0	0	0	NM_001076934.1	614253	interferon regulatory factor 6	IRF6	protein-coding	ENSBTAG00000002849
chr23	12814840	12814840	-	1.10606e-10	3.51246e-07	15.2778	68.8525	-53.5747	48663	0	0	1	0	0	XM_010818161.3	101904084	40S ribosomal protein S14-like	LOC101904084	protein-coding
chr21	22233923	22233923	-	1.26845e-10	3.98577e-07	76.9231	21.875	55.0481	9701	0	0	0	0	0	NM_001103325.1	100125278	zinc finger protein 774	ZNF774	protein-coding	ENSBTAG00000047955
chr13	20207913	20207913	+	1.33498e-10	4.1511e-07	0	40	-40	98129	0	0	1	0	0	XM_025000933.1	616662	coiled-coil domain containing 7	CCDC7	protein-coding
chr22	42310100	42310100	-	1.36976e-10	4.2095e-07	16	74.6032	-58.6032	-36296	0	0	0	0	0	XM_024983203.1	534800	CFAP20 domain containing	CFAP20DC	protein-coding	ENSBTAG00000020373
chr20	62537207	62537207	+	1.38196e-10	4.2095e-07	5.76923	59.6774	-53.9082	23362	0	0	1	0	0	NM_001078058.2	616066	death associated protein	DAP	protein-coding	ENSBTAG00000006346
chr19	53937654	53937654	-	1.49989e-10	4.47734e-07	69.2308	11.8644	57.3664	-3891	0	0	0	0	0	XM_024981018.1	536606	transmembrane protein 235	TMEM235	protein-coding	ENSBTAG00000024926
chr21	34622474	34622474	+	1.49131e-10	4.47734e-07	86.6667	22.2222	64.4444	8090	0	0	1	0	0	NM_001206503.1	100138545	PML nuclear body scaffold	PML	protein-coding	ENSBTAG00000015779
chr24	21941456	21941456	-	1.70093e-10	5.00875e-07	24.5614	81.6667	-57.1053	50190	0	0	1	0	0	NM_001034374.2	510159	microtubule associated protein RP/EB family member 2	MAPRE2	protein-coding	ENSBTAG00000007520
chr19	61620757	61620757	+	1.71147e-10	5.00875e-07	54.2373	98.4615	-44.2242	-16971	0	0	0	0	0	XR_003031033.1	112442738	uncharacterized LOC112442738	LOC112442738	ncRNA
chr6	33974442	33974442	-	1.77499e-10	5.14421e-07	44.6429	95.1613	-50.5184	403078	0	0	1	0	0	XR_083700.4	509118	phenylalanine--tRNA ligase beta subunit pseudogene	LOC509118	pseudo
chr21	344388	344388	-	1.89451e-10	5.4378e-07	6.12245	37.1681	-31.0457	-13895	0	0	0	0	0	XM_002683998.6	100300716	immunoglobulin heavy variable 4-38-2	LOC100300716	protein-coding	ENSBTAG00000048268
chr5	75360620	75360620	-	2.22118e-10	6.31441e-07	48	3.22581	44.7742	11387	0	0	1	0	0	NM_001192664.2	528530	colony stimulating factor 2 receptor subunit beta	CSF2RB	protein-coding	ENSBTAG00000009064
chr5	60933256	60933256	-	2.24222e-10	6.31441e-07	94.3396	39.6226	54.717	140506	0	0	1	0	0	XM_024992514.1	787705	cilia and flagella associated protein 54	CFAP54	protein-coding	ENSBTAG00000015792
chr25	8860004	8860004	+	2.73527e-10	7.63092e-07	10.5263	65	-54.4737	-60082	0	0	0	0	0	XR_003032606.1	112444299	uncharacterized LOC112444299	LOC112444299	ncRNA
chr21	364615	364615	+	2.76633e-10	7.64611e-07	13.6986	49.5496	-35.8509	6334	0	0	0	0	0	XM_002683998.6	100300716	immunoglobulin heavy variable 4-38-2	LOC100300716	protein-coding	ENSBTAG00000048268
chr23	24475631	24475631	-	2.94082e-10	8.05383e-07	30.4348	90.1961	-59.7613	37327	0	0	1	0	0	XM_002697311.5	537895	PKHD1 ciliary IPT domain containing fibrocystin/polyductin	PKHD1	protein-coding	ENSBTAG00000011237
chr22	39137010	39137010	+	3.96452e-10	1.07587e-06	41.3793	92.1875	-50.8082	-29231	0	0	1	0	0	XR_003031814.1	112443445	uncharacterized LOC112443445	LOC112443445	ncRNA
chr20	56226643	56226643	-	4.52281e-10	1.21631e-06	75.5102	17.2414	58.2688	-7638	0	0	0	0	0	NM_174394.2	281935	myosin X	MYO10	protein-coding	ENSBTAG00000020126
chr20	58827668	58827668	-	4.65841e-10	1.23061e-06	12.5	69.2308	-56.7308	-5992	0	0	1	0	0	XM_024981343.1	538292	trio Rho guanine nucleotide exchange factor	TRIO	protein-coding	ENSBTAG00000005514
chr22	38947581	38947581	-	4.63535e-10	1.23061e-06	92.7273	38.8889	53.8384	20789	0	0	0	0	0	NM_001038198.2	613683	FEZ family zinc finger 2	FEZF2	protein-coding	ENSBTAG00000020302
chr2	57832162	57832162	-	4.92835e-10	1.2905e-06	86.2069	29.4118	56.7951	68178	0	0	0	0	0	XR_804887.3	104971230	uncharacterized LOC104971230	LOC104971230	ncRNA
chr10	47186674	47186674	+	5.43373e-10	1.41046e-06	50	4.16667	45.8333	78969	0	0	0	0	0	NR_031096.1	100313351	microRNA mir-190a	MIR190A	ncRNA	ENSBTAG00000030049
chr16	78938985	78938985	+	5.81497e-10	1.49641e-06	83.6735	24.5283	59.1452	94039	0	0	1	0	0	XM_024976440.1	541305	nuclear receptor subfamily 5 group A member 2	NR5A2	protein-coding	ENSBTAG00000009265
chr9	83237795	83237795	-	7.60865e-10	1.9248e-06	7.14286	52.9412	-45.7983	-1855	0	0	0	0	1	XM_002690300.6	516630	SNF2 histone linker PHD RING helicase	SHPRH	protein-coding	ENSBTAG00000008112
chr13	54920370	54920370	-	7.57978e-10	1.9248e-06	85.7143	31.4815	54.2328	24813	0	0	1	0	1	NM_001080282.1	519729	ADRM1 26S proteasome ubiquitin receptor	ADRM1	protein-coding	ENSBTAG00000003058
chr3	40037454	40037454	+	8.50412e-10	2.11548e-06	20.4082	79.2453	-58.8371	101929	0	0	0	0	0	XR_001496699.2	107132304	uncharacterized LOC107132304	LOC107132304	ncRNA
chr10	47665830	47665830	+	8.43854e-10	2.11548e-06	50	1.92308	48.0769	-43436	0	0	1	0	0	XM_024998002.1	528252	talin 2	TLN2	protein-coding	ENSBTAG00000003667
chr14	12514690	12514690	-	9.11824e-10	2.2495e-06	21.5385	73.8462	-52.3077	141907	0	0	0	0	0	XM_010811929.3	511077	MYC proto-oncogene, bHLH transcription factor	MYC	protein-coding	ENSBTAG00000008409
chr20	8373437	8373437	-	9.66837e-10	2.36567e-06	0	38.3333	-38.3333	-54932	0	0	0	0	0	XR_003031213.1	112442985	uncharacterized LOC112442985	LOC112442985	ncRNA
chr2	69366721	69366721	-	1.01952e-09	2.47429e-06	42.2535	91.3793	-49.1258	126284	0	0	0	0	0	XR_003032095.1	112443687	U6 spliceosomal RNA	LOC112443687	snRNA	ENSBTAG00000053651
chr22	34353007	34353007	-	1.26378e-09	3.04235e-06	84.9057	30	54.9057	120991	0	0	0	0	0	NM_001192696.1	530516	kelch repeat and BTB domain containing 8	KBTBD8	protein-coding	ENSBTAG00000011081
chr5	60941464	60941464	+	1.29636e-09	3.09582e-06	95.5882	51.6129	43.9753	148714	0	0	1	0	0	XM_024992514.1	787705	cilia and flagella associated protein 54	CFAP54	protein-coding	ENSBTAG00000015792
chr19	53941514	53941514	-	1.41992e-09	3.36397e-06	92.1053	48.6111	43.4941	6447	0	1	0	0	0	NM_001001855.3	414925	baculoviral IAP repeat containing 5	BIRC5	protein-coding	ENSBTAG00000013573
chr19	56830924	56830924	+	1.43253e-09	3.36714e-06	52.1739	2	50.1739	-8750	0	0	0	0	0	XM_002696191.6	509881	CMRF35-like molecule 4	LOC509881	protein-coding	ENSBTAG00000024901
chr16	74766424	74766424	-	1.5258e-09	3.55834e-06	37.0968	1.25	35.8468	-5636	0	0	0	0	0	XR_003029663.1	112441796	uncharacterized LOC112441796	LOC112441796	ncRNA
chr23	6447655	6447655	-	1.54768e-09	3.58138e-06	25.4902	83.6735	-58.1833	-10624	0	0	1	0	0	XM_015459751.2	790110	muscular LMNA interacting protein	MLIP	protein-coding	ENSBTAG00000014581
chr23	9911565	9911565	+	1.81152e-09	4.15967e-06	36.0656	0	36.0656	-12940	0	0	1	0	0	XR_003032316.1	112443915	U6 spliceosomal RNA	LOC112443915	snRNA	ENSBTAG00000053805
chr23	17819615	17819615	+	1.99407e-09	4.5439e-06	14.2857	64.6154	-50.3297	-6591	0	0	0	0	0	XM_024983765.1	786099	alanyl-tRNA synthetase 2, mitochondrial	AARS2	protein-coding	ENSBTAG00000013722
chr23	21421537	21421537	+	2.17275e-09	4.91356e-06	90.1961	34.6939	55.5022	188809	0	0	0	0	0	XM_002692885.1	530966	olfactory receptor family 9 subfamily G member 1	OR9G1	protein-coding	ENSBTAG00000053275
chr19	58516515	58516515	+	2.41761e-09	5.42618e-06	83.3333	31.1475	52.1858	-12107	0	0	0	0	0	XR_238858.4	101907523	uncharacterized LOC101907523	LOC101907523	ncRNA
chr3	107278730	107278730	-	2.47715e-09	5.51834e-06	81.3559	27.2727	54.0832	156812	0	0	0	0	0	NM_001076456.1	617367	Ras related GTP binding C	RRAGC	protein-coding	ENSBTAG00000009368
chr11	60445834	60445834	-	2.61312e-09	5.7781e-06	12.5	61.5385	-49.0385	3541	0	0	1	0	0	XM_010810109.3	532883	FAM161 centrosomal protein A	FAM161A	protein-coding
chr17	40243207	40243207	+	3.18115e-09	6.98242e-06	37.0968	0	37.0968	6773	0	0	0	0	0	XR_812305.3	101904878	uncharacterized LOC101904878	LOC101904878	ncRNA
chr25	10837973	10837973	+	3.22317e-09	7.02301e-06	31.4286	80	-48.5714	139994	0	0	1	0	0	XM_024984884.1	518366	sorting nexin 29	SNX29	protein-coding	ENSBTAG00000026371
chr21	68963272	68963272	-	3.49657e-09	7.56353e-06	31.0345	73.9583	-42.9239	10759	0	0	0	0	1	XR_003031495.1	112443179	uncharacterized LOC112443179	LOC112443179	ncRNA
chr20	69932222	69932222	+	3.5456e-09	7.6144e-06	35.8209	0	35.8209	-106282	0	0	0	0	0	XM_024981547.1	100337321	iroquois homeobox 2	IRX2	protein-coding	ENSBTAG00000047499
chr15	38302554	38302554	-	3.59697e-09	7.66954e-06	13.2075	63.8889	-50.6813	-57454	0	0	0	0	0	XM_010812454.3	519269	RAS related 2	RRAS2	protein-coding	ENSBTAG00000011905
chr18	48127891	48127891	-	3.67317e-09	7.7217e-06	0	32.7586	-32.7586	1219	0	0	1	0	1	XM_003587251.5	617320	Yip1 interacting factor homolog B, membrane trafficking protein	YIF1B	protein-coding	ENSBTAG00000027711
chr7	47265441	47265441	+	3.66831e-09	7.7217e-06	55.5556	8.19672	47.3588	-749	1	0	0	0	1	NM_001035309.1	515496	solute carrier family 25 member 48	SLC25A48	protein-coding	ENSBTAG00000018287
chr24	22516110	22516110	-	3.71552e-09	7.75611e-06	89.0625	38.8889	50.1736	65647	0	0	1	0	0	XM_024984397.1	541153	dystrobrevin alpha	DTNA	protein-coding	ENSBTAG00000012307
chr12	66652360	66652360	-	3.92018e-09	8.12651e-06	33.5616	6.52174	27.0399	-727685	0	0	1	0	0	XR_236776.4	101901912	uncharacterized LOC101901912	LOC101901912	ncRNA
chr19	49093804	49093804	+	3.95708e-09	8.14643e-06	84.7458	32.7586	51.9871	-24376	0	0	1	0	0	XM_024980959.1	532986	bromodomain PHD finger transcription factor	BPTF	protein-coding	ENSBTAG00000014598
chr6	105235237	105235237	+	4.10072e-09	8.38431e-06	62.069	11.6667	50.4023	-10169	0	0	0	0	0	XM_015471765.2	100337051	solute carrier family 2 member 9	SLC2A9	protein-coding	ENSBTAG00000039197
chr15	31527784	31527784	+	4.28952e-09	8.71068e-06	14.6667	61.5385	-46.8718	-76351	0	0	1	0	0	NR_031165.1	100313133	microRNA mir-2284j	MIR2284J	ncRNA	ENSBTAG00000044429
chr10	41821222	41821222	+	4.58917e-09	9.2562e-06	44.0678	1.78571	42.2821	808129	0	0	0	0	0	NM_174804.3	286884	ribosomal protein S29	RPS29	protein-coding	ENSBTAG00000052337
chr16	70162818	70162818	-	5.00256e-09	1.00223e-05	74.4681	16.6667	57.8014	33660	0	0	0	0	0	XR_003029792.1	112441861	uncharacterized LOC112441861	LOC112441861	ncRNA
chr2	68212028	68212028	-	5.32083e-09	1.05888e-05	71.875	16.2791	55.5959	-205937	0	0	0	0	0	XR_003032062.1	112443654	small nucleolar RNA SNORA42/SNORA80 family	LOC112443654	snoRNA	ENSBTAG00000042773
chr7	10157636	10157636	+	5.45034e-09	1.07038e-05	37.2881	2.94118	34.347	2693	0	0	0	0	0	XM_002688658.1	786840	olfactory receptor family 7 subfamily A member 122	OR7A122	protein-coding
chr15	32851156	32851156	-	5.4252e-09	1.07039e-05	88.2353	41.5385	46.6968	-32554	0	0	0	0	0	NR_031124.1	100313483	microRNA mir-100	MIR100	ncRNA	ENSBTAG00000036369
chr21	68183410	68183410	-	5.49208e-09	1.07153e-05	52.3077	96.3636	-44.0559	-2522	0	0	0	0	0	XR_003031491.1	112443178	uncharacterized LOC112443178	LOC112443178	ncRNA
chr25	5604821	5604821	-	5.67811e-09	1.10064e-05	39.2157	0	39.2157	213112	0	0	1	0	0	XR_003032707.1	112444378	U6 spliceosomal RNA	LOC112444378	snRNA	ENSBTAG00000044570
chr16	79177964	79177964	-	5.72084e-09	1.10176e-05	14.2857	65.5738	-51.2881	-34270	0	0	0	0	1	XR_003029875.1	112441919	U6 spliceosomal RNA	LOC112441919	snRNA	ENSBTAG00000052549
chr23	16895224	16895224	+	5.83129e-09	1.11584e-05	3.125	46.9388	-43.8138	2066	0	0	1	0	1	NM_001101047.2	407224	solute carrier family 22 member 7	SLC22A7	protein-coding	ENSBTAG00000006350
chr23	24718774	24718774	+	6.02783e-09	1.1461e-05	31.4286	80.6452	-49.2166	-6845	0	0	0	0	0	NM_001013586.2	281302	minichromosome maintenance complex component 3	MCM3	protein-coding	ENSBTAG00000010721
chr20	23058359	23058359	-	6.30331e-09	1.19089e-05	3.63636	50	-46.3636	-14478	0	0	1	0	0	XR_238946.4	101905381	uncharacterized LOC101905381	LOC101905381	ncRNA
chr20	70860947	70860947	-	6.87058e-09	1.2899e-05	43.5484	89.0411	-45.4927	12841	0	0	0	0	1	XM_002696463.6	504663	mitochondrial ribosomal protein L36	MRPL36	protein-coding	ENSBTAG00000050317
chr19	62800152	62800152	-	7.46722e-09	1.39316e-05	34.4828	0	34.4828	-4654	0	0	1	0	0	XR_003031041.1	112442743	uncharacterized LOC112442743	LOC112442743	ncRNA
chr9	68748816	68748816	-	7.58344e-09	1.40605e-05	0	38.4615	-38.4615	-174093	0	0	0	0	0	XR_001501018.2	104969590	uncharacterized LOC104969590	LOC104969590	ncRNA
chr19	57081660	57081660	+	8.00098e-09	1.47431e-05	61.4035	98.5507	-37.1472	-9690	0	0	0	0	1	XM_024981089.1	112442729	kinesin-like protein KIF19	LOC112442729	protein-coding
chr2	122357217	122357217	-	8.22325e-09	1.50597e-05	35.3846	0	35.3846	10039	0	0	1	0	0	NM_001046382.2	534645	small nuclear ribonucleoprotein U5 subunit 40	SNRNP40	protein-coding	ENSBTAG00000016817
chr23	19055808	19055808	-	8.55918e-09	1.55793e-05	40.678	90.566	-49.8881	-95955	0	0	0	0	0	XR_003032230.1	112443836	uncharacterized LOC112443836	LOC112443836	ncRNA
chr17	33491095	33491095	-	8.65459e-09	1.56575e-05	62.963	100	-37.037	359098	0	0	0	0	0	NM_001205949.1	527956	ankyrin repeat domain 50	ANKRD50	protein-coding	ENSBTAG00000001117
chr19	21293445	21293445	-	8.88395e-09	1.59757e-05	54.3478	5.35714	48.9907	5213	0	0	1	0	0	XR_003030802.1	101904701	uncharacterized LOC101904701	LOC101904701	ncRNA
chr13	76685837	76685837	+	9.38524e-09	1.66762e-05	57.6271	98.2456	-40.6185	49553	0	0	0	0	0	XR_003037903.1	101905635	uncharacterized LOC101905635	LOC101905635	ncRNA
chr20	12438530	12438530	+	9.37192e-09	1.66762e-05	7.40741	56.3636	-48.9562	8716	0	0	0	0	0	XM_024981353.1	539518	CD180 molecule	CD180	protein-coding	ENSBTAG00000006360
chr28	1396431	1396431	+	9.63864e-09	1.70026e-05	72.2222	20	52.2222	6126	0	0	0	0	0	XM_005226192.3	281592	actin alpha 1, skeletal muscle	ACTA1	protein-coding	ENSBTAG00000046332
chr5	82854105	82854105	+	9.68288e-09	1.70026e-05	6.89655	51.4286	-44.532	-10241	0	0	1	0	0	XM_024992096.1	541109	integrator complex subunit 13	INTS13	protein-coding	ENSBTAG00000013515
chr17	34394146	34394146	+	9.7634e-09	1.70438e-05	35.7143	0	35.7143	-34161	0	0	0	0	0	XM_015475401.2	507095	sprouty RTK signaling antagonist 1	SPRY1	protein-coding	ENSBTAG00000021245
chr27	39892788	39892788	+	1.01288e-08	1.74668e-05	22.9508	71.831	-48.8802	106839	0	0	0	0	0	XR_003032958.1	100847782	uncharacterized LOC100847782	LOC100847782	protein-coding
chr12	83543674	83543674	-	1.01273e-08	1.74668e-05	48	94.8276	-46.8276	58638	0	0	0	0	0	XM_010810985.3	781252	DNA ligase 4	LIG4	protein-coding	ENSBTAG00000015868
chr16	80146204	80146204	-	1.01813e-08	1.74668e-05	61.2903	96	-34.7097	-17236	0	0	1	0	1	XR_003029636.1	104972797	uncharacterized LOC104972797	LOC104972797	ncRNA
chr3	104576708	104576708	+	1.05834e-08	1.8053e-05	58.9041	96.9231	-38.019	11200	0	0	1	0	0	XM_024990207.1	509866	HIVEP zinc finger 3	HIVEP3	protein-coding	ENSBTAG00000020745
chr7	35999979	35999979	-	1.13152e-08	1.91915e-05	79.0323	28.0702	50.9621	-19381	0	0	0	0	0	XR_003035575.1	112447397	uncharacterized LOC112447397	LOC112447397	ncRNA
chr21	22769725	22769725	-	1.17751e-08	1.98588e-05	48.9796	2.12766	46.8519	2575	0	0	1	0	0	XR_003031591.1	112443243	uncharacterized LOC112443243	LOC112443243	ncRNA
chr19	56826250	56826250	+	1.24618e-08	2.08988e-05	42.8571	1.78571	41.0714	-13424	0	0	0	0	0	XM_002696191.6	509881	CMRF35-like molecule 4	LOC509881	protein-coding	ENSBTAG00000024901
chr1	155050671	155050671	-	1.32306e-08	2.20642e-05	6.55738	49.2958	-42.7384	93448	0	0	0	0	0	XR_003035032.1	112447004	uncharacterized LOC112447004	LOC112447004	ncRNA
chr15	43912849	43912849	-	1.4975e-08	2.48345e-05	90.4762	43.8596	46.6165	8964	0	0	1	0	0	XM_024975810.1	520781	tripartite motif containing 66	TRIM66	protein-coding	ENSBTAG00000020890
chr9	43534	43534	+	1.64495e-08	2.71291e-05	32.6797	5	27.6797	888	1	0	1	1	0	XR_003036267.1	112448010	uncharacterized LOC112448010	LOC112448010	ncRNA
chr21	3855219	3855219	+	1.68754e-08	2.75221e-05	56.6667	8	48.6667	290561	0	0	0	0	0	NM_001099380.1	529593	gamma-aminobutyric acid type A receptor subunit beta3	GABRB3	protein-coding	ENSBTAG00000013422
chr25	2728692	2728692	+	1.69487e-08	2.75221e-05	35.2941	88	-52.7059	-8937	0	0	0	0	0	NM_001205513.2	100138099	zinc finger protein 263	ZNF263	protein-coding	ENSBTAG00000018625
chr20	23137439	23137439	+	1.69644e-08	2.75221e-05	0	36.5385	-36.5385	33069	0	0	0	0	0	XR_003031240.1	112442997	uncharacterized LOC112442997	LOC112442997	ncRNA
chr2	103143638	103143638	-	1.73197e-08	2.79466e-05	95.4023	60.8108	34.5915	58458	0	0	1	0	0	NM_001191294.2	523479	ATP binding cassette subfamily A member 12	ABCA12	protein-coding	ENSBTAG00000003472
chr9	19692089	19692089	+	1.85907e-08	2.98362e-05	76.9231	22.449	54.4741	-10242	0	0	0	0	0	XM_024996646.1	524925	TTK protein kinase	TTK	protein-coding	ENSBTAG00000005456
chr4	119240747	119240747	+	1.9231e-08	3.05355e-05	100	64.8148	35.1852	-36998	0	0	1	0	0	XR_003034479.1	112446464	uncharacterized LOC112446464	LOC112446464	ncRNA
chr13	70449311	70449311	-	1.92188e-08	3.05355e-05	71.2121	21.4286	49.7835	182115	0	0	0	0	0	XR_003037956.1	112449381	uncharacterized LOC112449381	LOC112449381	ncRNA
chr24	46076835	46076835	-	1.94156e-08	3.06654e-05	36.3636	80.4598	-44.0961	13784	0	0	1	0	0	XM_024984469.1	537072	ring finger protein 165	RNF165	protein-coding	ENSBTAG00000001128
chr19	59629815	59629815	-	2.06537e-08	3.24493e-05	75	25.3731	49.6269	105853	0	0	0	0	0	XR_813553.3	101903073	uncharacterized LOC101903073	LOC101903073	ncRNA
chr10	43014780	43014780	+	2.09382e-08	3.2724e-05	56.6038	98.1481	-41.5444	10624	0	0	0	0	0	XR_003036810.1	101906243	uncharacterized LOC101906243	LOC101906243	ncRNA
chr1	21668002	21668002	-	2.11588e-08	3.28966e-05	8.57143	49.3333	-40.7619	-339536	0	0	0	0	0	XM_005201158.4	524531	ubiquitin specific peptidase 25	USP25	protein-coding	ENSBTAG00000019314
chr23	12986897	12986897	+	2.15124e-08	3.32731e-05	47.0588	92.4242	-45.3654	5208	0	0	0	0	0	XR_003032138.1	112443727	uncharacterized LOC112443727	LOC112443727	ncRNA
chr9	89798317	89798317	-	2.20777e-08	3.39714e-05	6.89655	52.7273	-45.8307	85268	0	0	0	0	0	NM_173970.3	280956	vasoactive intestinal peptide	VIP	protein-coding	ENSBTAG00000013400
chr27	16256919	16256919	+	2.30323e-08	3.52585e-05	98.5075	61.5385	36.969	6629	0	0	1	0	0	NM_001034373.2	510156	cytochrome P450, family 4, subfamily V, polypeptide 2	CYP4V2	protein-coding	ENSBTAG00000021263
chr23	29604849	29604849	+	2.34129e-08	3.56583e-05	42.2535	2	40.2535	570	1	0	1	0	0	XM_002697394.3	785479	non-histone chromosomal protein HMG-14	LOC785479	protein-coding	ENSBTAG00000006339
chr4	87611179	87611179	+	2.35606e-08	3.56982e-05	0	33.9623	-33.9623	-43039	0	0	0	0	0	NM_001193219.1	514983	solute carrier family 13 member 1	SLC13A1	protein-coding	ENSBTAG00000006674
chr19	8820414	8820414	-	2.36783e-08	3.56982e-05	48.1482	93.3333	-45.1852	-10323	0	0	0	0	0	XR_238568.4	615796	serine and arginine rich splicing factor 1	SRSF1	protein-coding	ENSBTAG00000014766
chr2	7024849	7024849	+	2.47993e-08	3.72003e-05	98.4848	60.4167	38.0682	-17337	0	0	0	0	0	XR_804676.3	101905730	uncharacterized LOC101905730	LOC101905730	ncRNA
chr2	4316363	4316363	-	2.85139e-08	4.25586e-05	37.931	0	37.931	91341	0	0	1	0	0	XM_024979518.1	516332	UDP-glucose glycoprotein glucosyltransferase 1	UGGT1	protein-coding	ENSBTAG00000005444
chr24	46076940	46076940	-	2.87176e-08	4.26493e-05	36.8421	85.9649	-49.1228	13889	0	0	1	0	0	XM_024984469.1	537072	ring finger protein 165	RNF165	protein-coding	ENSBTAG00000001128
chr15	42283418	42283418	+	3.17361e-08	4.68989e-05	13.7255	65.3846	-51.6591	-37917	0	0	0	0	0	XR_003029466.1	101906823	uncharacterized LOC101906823	LOC101906823	ncRNA
chr19	8579210	8579210	-	3.31224e-08	4.87064e-05	83.0189	29.7872	53.2316	16543	0	0	0	0	0	XR_003030761.1	112442596	uncharacterized LOC112442596	LOC112442596	ncRNA
chr19	20473720	20473720	-	3.37826e-08	4.94337e-05	76.3636	24.5283	51.8353	16261	0	0	1	0	0	XM_024980674.1	519634	myosin XVIIIA	MYO18A	protein-coding
chr6	65448774	65448774	+	3.42912e-08	4.99331e-05	0	29.1667	-29.1667	20282	0	0	1	0	0	NM_001244116.2	767916	cytochrome c oxidase subunit 7B2, mitochondrial	COX7B2	protein-coding	ENSBTAG00000050016
chr3	106501227	106501227	+	3.50844e-08	5.08402e-05	65	100	-35	-607	1	0	1	0	0	XR_003034186.1	112446114	small nucleolar RNA SNORA55	LOC112446114	snoRNA	ENSBTAG00000042661
chr19	53712380	53712380	+	3.55351e-08	5.12446e-05	65.625	16.6667	48.9583	17757	0	1	0	0	0	XM_024981010.1	788092	dynein axonemal heavy chain 17	DNAH17	protein-coding	ENSBTAG00000000920
chr22	12410224	12410224	-	3.63284e-08	5.20607e-05	29.0909	80.7692	-51.6783	28360	0	0	1	0	0	XM_024982958.1	613757	golgi reassembly stacking protein 1	GORASP1	protein-coding	ENSBTAG00000047135
chr3	63482181	63482181	-	3.64499e-08	5.20607e-05	62.3188	98.3051	-35.9862	266741	0	0	0	0	0	XR_003033886.1	112445881	uncharacterized LOC112445881	LOC112445881	ncRNA
chr6	34874134	34874134	+	3.78512e-08	5.38048e-05	45.2055	88.7097	-43.5042	19838	0	0	1	0	0	XM_005207758.4	282857	synuclein alpha	SNCA	protein-coding	ENSBTAG00000024957
chr4	119415817	119415817	+	3.88238e-08	5.49257e-05	40.678	1.81818	38.8598	-6990	0	0	0	0	0	NM_001192449.1	516644	non-SMC condensin II complex subunit G2	NCAPG2	protein-coding	ENSBTAG00000016131
chr19	22664109	22664109	-	3.91895e-08	5.51816e-05	75	22	53	14384	0	0	1	0	0	NM_001046582.1	616550	phosphatidylinositol transfer protein alpha	PITPNA	protein-coding	ENSBTAG00000011480
chr13	44773792	44773792	+	3.95806e-08	5.54707e-05	37.8378	78.9474	-41.1095	47288	0	0	0	0	0	XM_025001066.1	112449302	general transcription factor IIF subunit 2	LOC112449302	protein-coding	ENSBTAG00000049772
chr19	20655984	20655984	+	4.06735e-08	5.6736e-05	43.6364	90	-46.3636	-24418	0	0	0	0	0	XR_003031067.1	112442772	U6 spliceosomal RNA	LOC112442772	snRNA	ENSBTAG00000043316
chr26	25678232	25678232	-	4.09208e-08	5.68155e-05	83.6066	36.5079	47.0986	11688	0	0	1	0	1	NM_001075953.2	531593	calcyon neuron specific vesicular protein	CALY	protein-coding	ENSBTAG00000000791
chr11	1509501	1509501	-	4.3058e-08	5.87457e-05	47.1698	94	-46.8302	66751	0	0	1	0	0	XR_003037073.1	100336467	acyl-CoA oxidase like	ACOXL	protein-coding	ENSBTAG00000004297
chr5	114001970	114001970	-	4.26539e-08	5.87457e-05	0	31.4815	-31.4815	-42308	0	0	1	0	1	NM_001075510.1	511319	tubulin tyrosine ligase like 12	TTLL12	protein-coding	ENSBTAG00000001708
chr1	6251670	6251670	-	4.30983e-08	5.87457e-05	92.1569	44.4444	47.7124	139536	0	0	1	0	0	NM_001102514.1	533760	glutamate ionotropic receptor kainate type subunit 1	GRIK1	protein-coding	ENSBTAG00000034854
chr8	57224699	57224699	+	4.30095e-08	5.87457e-05	0	32.2034	-32.2034	-400710	0	0	0	0	0	XM_024996020.1	107132697	translation initiation factor IF-2-like	LOC107132697	protein-coding
chr23	25102463	25102463	+	4.39115e-08	5.95822e-05	38.3721	82.2581	-43.886	-13910	0	0	0	0	0	NM_177515.2	281805	glutathione S-transferase alpha 2	GSTA2	protein-coding	ENSBTAG00000006546
chr10	82831124	82831124	-	4.64774e-08	6.24956e-05	80	29.8246	50.1754	-58157	0	0	0	0	0	XM_015473276.2	787248	signal induced proliferation associated 1 like 1	SIPA1L1	protein-coding	ENSBTAG00000015805
chr19	52257127	52257127	+	4.6452e-08	6.24956e-05	41.5094	87.8788	-46.3693	-14916	0	0	0	0	0	XM_002696144.5	509283	E3 ubiquitin-protein ligase RNF213	LOC509283	protein-coding	ENSBTAG00000022489
chr10	13183282	13183282	+	4.67702e-08	6.26073e-05	29.3103	78.3333	-49.023	-18470	0	0	0	0	0	XM_005211400.3	777771	DIS3 like exosome 3'-5' exoribonuclease	DIS3L	protein-coding	ENSBTAG00000000371
chr20	69932322	69932322	+	4.74112e-08	6.31531e-05	30.4348	0	30.4348	-106182	0	0	0	0	0	XM_024981547.1	100337321	iroquois homeobox 2	IRX2	protein-coding	ENSBTAG00000047499
chr6	104617900	104617900	+	4.76011e-08	6.31531e-05	36.2069	84.4828	-48.2759	-970	1	0	1	0	0	XR_003035213.1	112447122	uncharacterized LOC112447122	LOC112447122	ncRNA
chr2	27035099	27035099	-	4.79784e-08	6.33721e-05	52.8302	8.06452	44.7657	56974	0	0	0	0	0	NM_174733.2	282851	dehydrogenase/reductase 9	DHRS9	protein-coding	ENSBTAG00000004557
chr3	101822988	101822988	+	5.00544e-08	6.56267e-05	88	37.7358	50.2642	18622	0	0	1	0	0	NM_001075346.1	508127	DNA methyltransferase 1 associated protein 1	DMAP1	protein-coding	ENSBTAG00000005912
chr19	53712425	53712425	+	5.01725e-08	6.56267e-05	72.8571	25	47.8571	17802	0	1	0	0	0	XM_024981010.1	788092	dynein axonemal heavy chain 17	DNAH17	protein-coding	ENSBTAG00000000920
chr18	5160163	5160163	-	5.03449e-08	6.56267e-05	45.4545	89.2857	-43.8312	-41241	0	0	1	0	0	NM_174633.2	282415	C-type lectin domain family 3 member A	CLEC3A	protein-coding	ENSBTAG00000046772
chr6	69135215	69135215	+	5.20392e-08	6.75403e-05	2.04082	45.6522	-43.6114	-1318	0	0	1	0	0	NM_001076234.2	540694	ligand of numb-protein X 1	LNX1	protein-coding	ENSBTAG00000020658
chr13	45936096	45936096	-	5.40346e-08	6.98266e-05	84.3137	33.9286	50.3852	-103597	0	0	0	0	0	NM_001192588.2	524061	adenosine deaminase RNA specific B2 (inactive)	ADARB2	protein-coding	ENSBTAG00000014194
chr1	86823266	86823266	+	5.82941e-08	7.50061e-05	98.2456	59.6154	38.6302	-205319	0	0	0	0	0	XM_024989943.1	531027	peroxisomal biogenesis factor 5 like	PEX5L	protein-coding	ENSBTAG00000013219
chr20	55950322	55950322	+	6.13589e-08	7.86108e-05	25.3012	68.0556	-42.7544	13238	0	0	1	0	0	XM_024981219.1	286842	brain abundant membrane attached signal protein 1	BASP1	protein-coding	ENSBTAG00000048565
chr23	7907247	7907247	-	6.18991e-08	7.8964e-05	3.44828	41.791	-38.3428	7503	0	0	1	0	0	NM_001192479.1	518023	LEM domain nuclear envelope protein 2	LEMD2	protein-coding	ENSBTAG00000015538
chr20	9283430	9283430	+	6.27656e-08	7.97286e-05	51.5625	95.6522	-44.0897	3111	0	0	1	0	0	XM_010816683.2	514705	pentatricopeptide repeat domain 2	PTCD2	protein-coding	ENSBTAG00000014675
chr5	103892133	103892133	-	6.35472e-08	8.03795e-05	32.2034	81.4815	-49.2781	1345	0	0	1	0	0	NR_030998.1	100313208	microRNA mir-2424	MIR2424	ncRNA	ENSBTAG00000049536
chr7	20717854	20717854	-	6.74251e-08	8.49247e-05	45.4545	3.7037	41.7508	-5361	0	0	0	0	0	NM_174322.3	281788	G protein subunit alpha 11	GNA11	protein-coding	ENSBTAG00000012181
chr18	24108923	24108923	-	6.88983e-08	8.64155e-05	40.8163	87.1429	-46.3265	-13317	0	0	0	0	0	NM_001038160.2	533611	Bardet-Biedl syndrome 2	BBS2	protein-coding	ENSBTAG00000014923
chr13	52529256	52529256	+	7.01145e-08	8.74899e-05	12.2807	62.2222	-49.9415	4495	0	0	0	0	0	XR_237014.4	101902712	uncharacterized LOC101902712	LOC101902712	ncRNA
chr7	56095066	56095066	-	7.0341e-08	8.74899e-05	33.3333	0	33.3333	34739	0	0	0	0	0	XR_003035804.1	112447611	small nucleolar RNA SNORA31	LOC112447611	snoRNA	ENSBTAG00000044350
chr7	69729157	69729157	+	7.12765e-08	8.82856e-05	0	28.3333	-28.3333	-77762	0	0	0	0	0	XR_003035686.1	104969238	uncharacterized LOC104969238	LOC104969238	ncRNA
chr19	7765085	7765085	-	7.26082e-08	8.95635e-05	27.1186	73.913	-46.7944	21591	0	0	0	0	0	NM_001038512.2	507580	coilin	COIL	protein-coding	ENSBTAG00000017275
chr1	80705902	80705902	+	7.5991e-08	9.33504e-05	1.5625	36.2069	-34.6444	10769	0	0	0	0	0	XM_015471712.2	281724	crystallin gamma S	CRYGS	protein-coding	ENSBTAG00000003140
chr2	3206770	3206770	-	7.86492e-08	9.62199e-05	71.9298	22.807	49.1228	-274179	0	0	0	0	0	XR_003032066.1	112443656	small nucleolar RNA SNORA19	LOC112443656	snoRNA	ENSBTAG00000042866
chr22	13017912	13017912	-	7.97109e-08	9.71208e-05	33.9286	84	-50.0714	94410	0	0	1	0	0	XM_005222594.4	522113	myosin VIIA and Rab interacting protein	MYRIP	protein-coding	ENSBTAG00000009430
chr23	20094186	20094186	+	8.07141e-08	9.79433e-05	40.7407	88.6792	-47.9385	42807	0	0	1	0	0	NM_001193243.1	532674	adhesion G protein-coupled receptor F5	ADGRF5	protein-coding	ENSBTAG00000004347
chr1	38472931	38472931	-	8.23777e-08	9.95573e-05	25	74.1379	-49.1379	112304	0	0	0	0	0	NM_001076001.2	533791	NOP2/Sun RNA methyltransferase 3	NSUN3	protein-coding	ENSBTAG00000015728
chr19	50272169	50272169	-	8.60675e-08	0.000103597	30.1887	77.9412	-47.7525	-15447	0	0	1	0	0	XR_003030943.1	112442692	uncharacterized LOC112442692	LOC112442692	ncRNA
chr23	17819436	17819436	+	8.68805e-08	0.000104156	28.8462	76.3889	-47.5427	-6412	0	0	0	0	0	XM_024983765.1	786099	alanyl-tRNA synthetase 2, mitochondrial	AARS2	protein-coding	ENSBTAG00000013722
chr4	30922140	30922140	+	9.14944e-08	0.000109248	83.0508	33.3333	49.7175	-17971	0	0	1	0	0	XM_024990647.1	514631	cell division cycle associated 7 like	CDCA7L	protein-coding	ENSBTAG00000004976
chr22	17902712	17902712	+	9.18887e-08	0.000109282	0	36	-36	52830	0	0	0	0	0	XM_005222613.4	787021	ssu-2 homolog	SSUH2	protein-coding	ENSBTAG00000005433
chr13	47421009	47421009	-	9.37472e-08	0.00011105	58.3333	97.9592	-39.6259	8778	0	0	0	0	0	NM_001014930.3	515498	transmembrane protein 230	TMEM230	protein-coding	ENSBTAG00000006063
chr10	40251337	40251337	+	9.85494e-08	0.000116164	29.5082	0	29.5082	-199755	0	0	1	0	0	XR_003036805.1	112441456	GTP-binding nuclear protein Ran-like	LOC112441456	pseudo
chr6	33631557	33631557	-	9.88431e-08	0.000116164	48.9796	94.2308	-45.2512	60193	0	0	1	0	0	XR_083700.4	509118	phenylalanine--tRNA ligase beta subunit pseudogene	LOC509118	pseudo
chr25	8100432	8100432	+	9.9303e-08	0.000116247	20.3704	71.4286	-51.0582	216536	0	0	0	0	0	XM_002697959.4	538487	chromosome 25 C16orf72 homolog	C25H16orf72	protein-coding	ENSBTAG00000013858
chr3	112007243	112007243	-	1.00004e-07	0.00011661	87.8049	46.5517	41.2531	-79635	0	0	1	0	0	NM_001040562.3	539195	high mobility group box 4	HMGB4	protein-coding	ENSBTAG00000000335
chr5	88338619	88338619	+	1.0311e-07	0.000119765	78.5714	31.8841	46.6874	72908	0	0	1	0	0	XM_005206966.4	100336551	ATP binding cassette subfamily C member 9	ABCC9	protein-coding	ENSBTAG00000019294
chr3	93358613	93358613	+	1.04254e-07	0.000120623	13.4615	64.4444	-50.9829	27458	0	0	1	0	0	XM_024986992.1	508918	sterol carrier protein 2	SCP2	protein-coding	ENSBTAG00000003746
chr18	46482177	46482177	-	1.11311e-07	0.000128214	98.6667	67.7966	30.8701	-5334	0	0	0	0	1	XM_024978678.1	100138767	Rho GTPase activating protein 33	ARHGAP33	protein-coding	ENSBTAG00000009714
chr19	38808778	38808778	-	1.11673e-07	0.000128214	88.5246	45.4545	43.07	12878	0	0	0	0	0	XR_003030897.1	112442657	uncharacterized LOC112442657	LOC112442657	ncRNA
chr10	38423948	38423948	-	1.17231e-07	0.00013408	28.7671	0	28.7671	326	1	0	1	0	0	NM_174312.2	281754	erythrocyte membrane protein band 4.2	EPB42	protein-coding	ENSBTAG00000011439
chr4	47482738	47482738	+	1.24516e-07	0.000140793	33.9286	0	33.9286	-120833	0	0	1	0	0	NM_001244141.1	520472	nicotinamide phosphoribosyltransferase	NAMPT	protein-coding	ENSBTAG00000015509
chr5	88592891	88592891	+	1.24498e-07	0.000140793	13.2353	56.8965	-43.6613	-9484	0	0	0	0	0	NM_001192905.1	537451	glycogen synthase 2	GYS2	protein-coding	ENSBTAG00000013333
chr2	28325954	28325954	-	1.23651e-07	0.000140793	28.8136	0	28.8136	-70490	0	0	1	0	0	XR_003030674.1	112442559	uncharacterized LOC112442559	LOC112442559	ncRNA
chr19	44048623	44048623	+	1.25301e-07	0.000141146	33.8983	0	33.8983	9490	0	0	0	0	0	XM_015458899.2	107131530	small nuclear ribonucleoprotein F-like	LOC107131530	protein-coding	ENSBTAG00000050012
chr21	29164034	29164034	+	1.31092e-07	0.000147114	98.4375	66.1765	32.261	-10482	0	0	1	0	0	XR_003031413.1	100848886	uncharacterized LOC100848886	LOC100848886	ncRNA
chr6	97230846	97230846	+	1.36985e-07	0.000153151	58.6667	15.2542	43.4124	13653	0	0	1	0	0	NM_001075875.1	525563	enolase-phosphatase 1	ENOPH1	protein-coding	ENSBTAG00000014805
chr10	58218387	58218387	+	1.45486e-07	0.000162049	26.9841	0	26.9841	-14359	0	0	1	0	0	XM_002690964.5	523056	BCL2 like 10	BCL2L10	protein-coding
chr4	40517233	40517233	+	1.46821e-07	0.000162929	65.1515	20.8955	44.256	-43178	0	0	0	0	0	XM_024990416.1	281052	CD36 molecule	CD36	protein-coding	ENSBTAG00000017866
chr18	65697845	65697845	+	1.49e-07	0.000164734	44.7761	87.3016	-42.5255	3923	0	0	1	0	0	XM_015458505.2	100141141	zinc finger protein 132	ZNF132	protein-coding	ENSBTAG00000003267
chr11	75500320	75500320	-	1.51043e-07	0.000166377	96.4912	58.3333	38.1579	-893	1	0	1	0	0	XR_003037417.1	112448968	U6 spliceosomal RNA	LOC112448968	snRNA	ENSBTAG00000053644
chr11	47472744	47472744	-	1.52279e-07	0.000167121	7.14286	50	-42.8571	38793	0	0	1	0	0	NM_001098086.1	535820	eukaryotic translation initiation factor 2 alpha kinase 3	EIF2AK3	protein-coding	ENSBTAG00000000184
chr6	104533340	104533340	+	1.57456e-07	0.00017217	28.75	74.0741	-45.3241	-54003	0	0	0	0	0	NM_001099719.1	614135	syntaxin 18	STX18	protein-coding	ENSBTAG00000005712
chr16	75290867	75290867	+	1.58549e-07	0.000172732	43.3962	2.17391	41.2223	94152	0	0	1	0	0	NR_107741.1	102466614	microRNA mir-6121	MIR6121	ncRNA	ENSBTAG00000054210
chr21	37708246	37708246	-	1.63128e-07	0.000177075	94.4444	51.0204	43.424	20593	0	0	0	0	0	XR_003031704.1	112443377	U6 spliceosomal RNA	LOC112443377	snRNA	ENSBTAG00000045428
chr22	48791006	48791006	+	1.63969e-07	0.000177342	31.1475	0	31.1475	9829	0	0	1	0	0	XR_003031856.1	112443472	uncharacterized LOC112443472	LOC112443472	ncRNA
chr2	237738	237738	+	1.71076e-07	0.000184361	28.5714	76.2712	-47.6998	-77381	0	0	0	0	0	NM_001191136.2	538526	lengsin, lens protein with glutamine synthetase domain	LGSN	protein-coding	ENSBTAG00000010051
chr6	98775524	98775524	-	1.71738e-07	0.000184409	24	76.087	-52.087	108792	0	0	0	0	0	XR_003035316.1	112447214	U6 spliceosomal RNA	LOC112447214	snRNA	ENSBTAG00000043607
chr5	21893539	21893539	+	1.78353e-07	0.000190825	58.0645	96.3636	-38.2991	18450	0	0	1	0	0	XR_806558.3	104972363	uncharacterized LOC104972363	LOC104972363	ncRNA
chr6	100750985	100750985	-	1.81276e-07	0.00019326	96.9697	62.2951	34.6746	31981	0	0	1	0	0	XM_005208203.4	539902	Rho GTPase activating protein 24	ARHGAP24	protein-coding	ENSBTAG00000003959
chr22	36236829	36236829	+	1.87028e-07	0.000198683	26.7857	75	-48.2143	-109758	0	0	0	0	0	XR_001494742.2	107131679	uncharacterized LOC107131679	LOC107131679	ncRNA
chr9	57209225	57209225	+	1.95271e-07	0.000206704	25	70.3704	-45.3704	457918	0	0	0	0	0	NM_001192726.1	538797	EPH receptor A7	EPHA7	protein-coding	ENSBTAG00000021420
chr28	45195359	45195359	-	1.97372e-07	0.00020819	28.8136	0	28.8136	-29409	0	0	0	0	0	XR_003033065.1	101902647	uncharacterized LOC101902647	LOC101902647	ncRNA
chr1	11771671	11771671	+	1.98635e-07	0.000208785	10.2041	58	-47.7959	534884	0	0	0	0	0	XR_003036651.1	112448280	U6 spliceosomal RNA	LOC112448280	snRNA	ENSBTAG00000043064
chr7	16815419	16815419	+	2.00943e-07	0.000210469	32.8571	1.5625	31.2946	35138	0	0	1	0	0	XM_024994922.1	787458	fibrillin 3	FBN3	protein-coding	ENSBTAG00000000595
chr4	44751977	44751977	+	2.0844e-07	0.000217559	30.3571	0	30.3571	-127074	0	0	1	0	0	XM_015468951.2	536341	solute carrier family 26 member 5	SLC26A5	protein-coding	ENSBTAG00000009296
chr15	54243256	54243256	-	2.12766e-07	0.000221299	17.8082	60.3175	-42.5092	-10080	0	0	1	0	0	XM_024974985.1	281349	neuraminidase 3	NEU3	protein-coding	ENSBTAG00000025931
chr13	25182380	25182380	-	2.21348e-07	0.000229427	0	31.3725	-31.3725	-27123	0	0	1	0	0	XM_025000975.1	513129	KIAA1217	KIAA1217	protein-coding	ENSBTAG00000018395
chr2	3847550	3847550	-	2.25749e-07	0.000233179	92.3077	49.1525	43.1551	-339838	0	0	0	0	0	NM_001192491.1	518563	heparan sulfate 6-O-sulfotransferase 1	HS6ST1	protein-coding	ENSBTAG00000050824
chr20	52779660	52779660	-	2.27073e-07	0.000233577	10.3448	54.717	-44.3721	-553676	0	0	0	0	0	XM_015459117.2	512080	cadherin 18	CDH18	protein-coding	ENSBTAG00000037844
chr19	14151184	14151184	-	2.277e-07	0.000233577	93.6508	52.9412	40.7096	14152	0	0	1	0	0	NM_001191445.1	515657	HEAT repeat containing 6	HEATR6	protein-coding	ENSBTAG00000009635
chr7	27077039	27077039	+	2.29371e-07	0.000234486	56.9444	93.75	-36.8056	98815	0	0	1	0	0	XM_024994534.1	540643	lamin B1	LMNB1	protein-coding	ENSBTAG00000002882
chr19	43239151	43239151	+	2.31932e-07	0.000236295	74.7126	35.0649	39.6477	-3608	0	0	0	0	1	XR_003031137.1	112442849	U2 spliceosomal RNA	LOC112442849	snRNA	ENSBTAG00000052292
chr3	80450725	80450725	+	2.36092e-07	0.000238902	28.5714	0	28.5714	6156	0	0	1	0	0	XM_024989562.1	537201	Janus kinase 1	JAK1	protein-coding	ENSBTAG00000003147
chr28	4635845	4635845	-	2.36092e-07	0.000238902	28.5714	0	28.5714	-178686	0	0	1	0	0	XR_003033169.1	112444801	small nucleolar RNA SNORA25	LOC112444801	snoRNA	ENSBTAG00000042578
chr20	9283485	9283485	+	2.39881e-07	0.000241916	48.5294	93.0233	-44.4938	3056	0	0	1	0	0	XM_010816683.2	514705	pentatricopeptide repeat domain 2	PTCD2	protein-coding	ENSBTAG00000014675
chr2	57310524	57310524	+	2.42873e-07	0.000244109	38.4615	87.234	-48.7725	-453462	0	0	0	0	0	XR_804887.3	104971230	uncharacterized LOC104971230	LOC104971230	ncRNA
chr11	65474206	65474206	-	2.45609e-07	0.000246031	0	31.9149	-31.9149	-156	1	0	0	0	0	XR_003037358.1	100139826	uncharacterized protein C2orf66	LOC100139826	unknown
chr15	26093005	26093005	-	2.49142e-07	0.000248734	29.4118	79.5918	-50.1801	-21905	0	0	0	0	0	XM_024975307.1	529873	cell adhesion molecule 1	CADM1	protein-coding	ENSBTAG00000000977
chr16	80515069	80515069	-	2.50121e-07	0.00024888	55.2381	92.5926	-37.3545	-7070	0	0	1	0	1	XM_024976146.1	508503	E74 like ETS transcription factor 3	ELF3	protein-coding	ENSBTAG00000008756
chr3	13895700	13895700	+	2.53175e-07	0.000250251	72.4638	25	47.4638	-37866	0	0	1	0	0	XR_805333.3	104971464	uncharacterized LOC104971464	LOC104971464	ncRNA
chr15	39362904	39362904	-	2.52496e-07	0.000250251	83.0769	39.3443	43.7327	2719	0	0	1	0	0	XM_005215980.4	530705	aryl hydrocarbon receptor nuclear translocator like	ARNTL	protein-coding	ENSBTAG00000013029
chr26	50795409	50795409	+	2.54809e-07	0.000251034	60	91.4894	-31.4894	27180	0	0	0	0	1	XR_240298.4	101906198	uncharacterized LOC101906198	LOC101906198	ncRNA
chr22	48790998	48790998	+	2.65818e-07	0.000261019	30	0	30	9837	0	0	1	0	0	XR_003031856.1	112443472	uncharacterized LOC112443472	LOC112443472	ncRNA
chr3	10585355	10585355	+	2.8232e-07	0.000276313	27.4194	71.4286	-44.0092	-23217	0	0	1	0	0	XM_005203516.4	531178	cell adhesion molecule 3	CADM3	protein-coding	ENSBTAG00000003217
chr19	15801504	15801504	+	2.84808e-07	0.000277838	36.8421	1.78571	35.0564	8240	0	0	0	0	0	NM_174007.1	281044	chemokine (C-C motif) ligand 8	CCL8	protein-coding	ENSBTAG00000014113
chr18	23442651	23442651	-	2.90608e-07	0.000282572	9.25926	55.5556	-46.2963	-162601	0	0	0	0	0	XM_005218709.4	613888	iroquois homeobox 6	IRX6	protein-coding	ENSBTAG00000016407
chr2	6848400	6848400	+	2.93932e-07	0.000284876	31.5789	78.5714	-46.9925	-13123	0	0	0	0	0	XR_233506.4	100848294	uncharacterized LOC100848294	LOC100848294	ncRNA
chr7	16188110	16188110	+	2.97153e-07	0.000287066	98.2456	61.7021	36.5435	11952	0	0	1	0	0	XM_005208815.4	408017	insulin receptor	INSR	protein-coding	ENSBTAG00000012687
chr27	40091481	40091481	-	3.00354e-07	0.000289223	96.2264	57.1429	39.0836	-42394	0	0	0	0	0	XM_024986386.1	282097	DNA topoisomerase II beta	TOP2B	protein-coding	ENSBTAG00000004593
chr28	2648886	2648886	-	3.06274e-07	0.000293975	66.6667	20.6349	46.0318	231806	0	0	0	0	0	XM_010820439.3	100337323	uncharacterized LOC100337323	LOC100337323	protein-coding
chr22	16323350	16323350	+	3.09383e-07	0.000296007	0	31.25	-31.25	3927	0	0	0	0	0	XR_003031914.1	112443513	uncharacterized LOC112443513	LOC112443513	ncRNA
chr19	59391809	59391809	-	3.13995e-07	0.00029946	9.43396	52.459	-43.0251	25590	0	0	0	0	0	XR_003030747.1	112442578	uncharacterized LOC112442578	LOC112442578	ncRNA
chr28	45386042	45386042	-	3.2065e-07	0.000304833	53.9682	94.2308	-40.2625	-220092	0	0	0	0	0	XR_003033065.1	101902647	uncharacterized LOC101902647	LOC101902647	ncRNA
chr23	33202586	33202586	-	3.27192e-07	0.000310065	17.6471	62.2642	-44.6171	7047	0	0	1	0	0	NM_001192735.1	532724	aldehyde dehydrogenase 5 family member A1	ALDH5A1	protein-coding	ENSBTAG00000021902
chr25	30726583	30726583	-	3.33695e-07	0.000315226	96.6667	59.6154	37.0513	270597	0	0	1	0	0	XM_024985248.1	615936	activator of transcription and developmental regulator AUTS2	AUTS2	protein-coding	ENSBTAG00000002083
chr2	135491438	135491438	-	3.35199e-07	0.000315649	36.9231	80.6452	-43.7221	-1248	0	0	1	0	1	XM_010802617.3	617851	peptidyl arginine deiminase 2	PADI2	protein-coding	ENSBTAG00000003403
chr18	8529381	8529381	-	3.54506e-07	0.000329669	56.0606	93.5484	-37.4878	27642	0	0	0	0	0	NM_001080292.1	532489	short chain dehydrogenase/reductase family 42E, member 1	SDR42E1	protein-coding	ENSBTAG00000018394
chr16	78634463	78634463	+	3.52934e-07	0.000329669	95.8333	52.2727	43.5606	-194471	0	0	0	0	0	XM_005217382.4	541305	nuclear receptor subfamily 5 group A member 2	NR5A2	protein-coding	ENSBTAG00000009265
chr22	35397660	35397660	+	3.5409e-07	0.000329669	1.92308	37.931	-36.008	16327	0	0	1	0	0	XM_024983156.1	783484	membrane associated guanylate kinase, WW and PDZ domain containing 1	MAGI1	protein-coding	ENSBTAG00000010581
chr3	117808883	117808883	+	3.51747e-07	0.000329669	1.66667	33.3333	-31.6667	-31741	0	0	0	0	0	XR_001498506.2	107132358	uncharacterized LOC107132358	LOC107132358	ncRNA
chr25	2114968	2114968	+	3.6316e-07	0.000336668	0	32.1429	-32.1429	12810	0	0	1	0	1	NM_001103341.1	100125308	potassium channel tetramerization domain containing 5	KCTD5	protein-coding	ENSBTAG00000040575
chr10	52999181	52999181	-	3.69603e-07	0.00034158	70.9091	100	-29.0909	-62336	0	0	0	0	0	XM_003586570.5	517509	cingulin like 1	CGNL1	protein-coding	ENSBTAG00000008575
chr3	99903741	99903741	+	3.75943e-07	0.000346368	63.0769	20	43.0769	-460	1	0	0	0	0	XM_024990154.1	101902049	PIK3R3 upstream open reading frame	P3R3URF	protein-coding	ENSBTAG00000048829
chr23	14912605	14912605	-	3.86631e-07	0.000352947	31.25	79.3103	-48.0603	50847	0	0	0	0	0	XM_015459830.2	615134	unc-5 family C-terminal like	UNC5CL	protein-coding	ENSBTAG00000002919
chr5	28426	28426	-	3.84349e-07	0.000352947	77.3809	35.0877	42.2932	-229254	0	0	0	0	0	XR_003034637.1	783893	ankyrin repeat domain-containing protein 26-like	LOC783893	protein-coding
chr3	79225573	79225573	+	3.86517e-07	0.000352947	20.6897	66.6667	-45.977	181239	0	0	1	0	0	NM_001102546.1	100124505	phosphodiesterase 4B	PDE4B	protein-coding	ENSBTAG00000008636
chr12	74541530	74541530	+	3.91253e-07	0.000353919	54.5455	16.4557	38.0898	-92195	0	0	1	0	0	NM_001192942.1	522707	RAP2A, member of RAS oncogene family	RAP2A	protein-coding	ENSBTAG00000020412
chr25	25881303	25881303	+	3.90952e-07	0.000353919	89.0909	44	45.0909	-5193	0	0	0	0	0	NM_001076808.2	505997	sphingolipid transporter 1 (putative)	SPNS1	protein-coding	ENSBTAG00000014653
chr20	13397285	13397285	-	3.89722e-07	0.000353919	96.2963	59.375	36.9213	-58726	0	0	0	0	0	NR_107833.1	102465798	microRNA mir-2285z	MIR2285Z	ncRNA	ENSBTAG00000054863
chr12	10898670	10898670	-	4.0206e-07	0.000362596	27.4194	0	27.4194	-10337	0	0	0	0	0	XM_005213615.4	513346	protocadherin 8	PCDH8	protein-coding	ENSBTAG00000018179
chr27	40669997	40669997	+	4.08409e-07	0.000367213	1.69491	34.4262	-32.7313	-287735	0	0	0	0	0	XM_024986389.1	616895	retinoic acid receptor beta	RARB	protein-coding	ENSBTAG00000011518
chr5	74268904	74268904	+	4.09648e-07	0.000367221	100	70	30	-6953	0	0	0	0	0	XM_005206801.4	786352	apolipoprotein L3	LOC786352	protein-coding	ENSBTAG00000049297
chr20	32149710	32149710	+	4.16999e-07	0.000372691	6.66667	47.9167	-41.25	-106339	0	0	0	0	0	NM_176608.1	280805	growth hormone receptor	GHR	protein-coding	ENSBTAG00000001335
chr24	53835510	53835510	-	4.19447e-07	0.00037376	21.1538	68.421	-47.2672	7227	0	0	0	0	0	XR_003032493.1	112444239	U6 spliceosomal RNA	LOC112444239	snRNA	ENSBTAG00000042220
chr16	74280521	74280521	-	4.30085e-07	0.000381399	26.4151	73.6842	-47.2691	-190496	0	0	0	0	0	XR_003029661.1	112441794	uncharacterized LOC112441794	LOC112441794	ncRNA
chr28	44144550	44144550	+	4.30575e-07	0.000381399	40.4255	88	-47.5745	-16391	0	0	1	0	0	XM_015461079.2	514391	zinc finger AN1-type containing 4	ZFAND4	protein-coding	ENSBTAG00000006719
chr7	69632899	69632899	+	4.40768e-07	0.000389272	94.5455	56.25	38.2955	-174020	0	0	0	0	0	XR_003035686.1	104969238	uncharacterized LOC104969238	LOC104969238	ncRNA
chr1	22320303	22320303	+	4.43003e-07	0.000390092	1.96078	37.931	-35.9703	130766	0	0	0	0	0	XM_024993846.1	524960	nuclear receptor interacting protein 1	NRIP1	protein-coding	ENSBTAG00000047293
chr13	25255832	25255832	-	4.51183e-07	0.000396127	52.381	93.75	-41.369	46331	0	0	1	0	0	XM_025000975.1	513129	KIAA1217	KIAA1217	protein-coding	ENSBTAG00000018395
chr11	81023152	81023152	-	4.68579e-07	0.000410194	17.8571	60.2564	-42.3993	37622	0	0	1	0	0	NM_174490.3	282124	visinin like 1	VSNL1	protein-coding	ENSBTAG00000017158
chr23	33001411	33001411	+	4.7485e-07	0.000414468	16.2162	57.8947	-41.6785	1307	0	1	0	0	0	XM_005223816.4	101904023	armadillo like helical domain containing 2	ARMH2	protein-coding	ENSBTAG00000051964
chr23	28272631	28272631	+	4.79285e-07	0.000415877	30.303	74.5763	-44.2732	-12281	0	0	0	0	0	NM_001075202.2	505455	immediate early response 3	IER3	protein-coding	ENSBTAG00000011358
chr6	112985146	112985146	-	4.80644e-07	0.000415877	27.5862	0	27.5862	42493	0	0	0	0	0	NM_001193151.1	617290	clarin 2	CLRN2	protein-coding	ENSBTAG00000003357
chr21	8680084	8680084	+	4.7923e-07	0.000415877	97.6191	57.6271	39.9919	-12967	0	0	0	0	0	XR_003031510.1	112443195	uncharacterized LOC112443195	LOC112443195	ncRNA
chr25	30701905	30701905	-	5.0719e-07	0.000437578	96.8254	61.5385	35.2869	295275	0	0	1	0	0	XM_024985248.1	615936	activator of transcription and developmental regulator AUTS2	AUTS2	protein-coding	ENSBTAG00000002083
chr28	45195370	45195370	-	5.11653e-07	0.000440156	26.6667	0	26.6667	-29420	0	0	0	0	0	XR_003033065.1	101902647	uncharacterized LOC101902647	LOC101902647	ncRNA
chr20	29654217	29654217	+	5.13918e-07	0.000440834	0	29.7872	-29.7872	242242	0	0	0	0	0	XR_003031346.1	112443074	U6 spliceosomal RNA	LOC112443074	snRNA	ENSBTAG00000044496
chr2	32827722	32827722	+	5.19139e-07	0.000444036	9.67742	48.5294	-38.852	-2383	0	0	0	0	0	XR_003030424.1	107131350	uncharacterized LOC107131350	LOC107131350	ncRNA
chr3	95155734	95155734	+	5.22713e-07	0.000445528	24.1935	70.5882	-46.3947	30322	0	0	1	0	0	NM_001077079.2	768020	chromosome 3 C1orf185 homolog	C3H1orf185	protein-coding	ENSBTAG00000009674
chr20	2470026	2470026	+	5.23867e-07	0.000445528	15.942	57.377	-41.435	-15174	0	0	1	0	0	XR_003031201.1	101904552	uncharacterized LOC101904552	LOC101904552	ncRNA
chr22	28398386	28398386	-	5.26971e-07	0.000446894	26.2295	0	26.2295	-15346	0	0	0	0	0	XR_003031897.1	112443503	uncharacterized LOC112443503	LOC112443503	ncRNA
chr19	15633329	15633329	+	5.33197e-07	0.000450279	21.5686	69.0909	-47.5223	-108662	0	0	0	0	0	XM_024980650.1	506723	transmembrane protein 132E	TMEM132E	protein-coding	ENSBTAG00000002680
chr29	12254031	12254031	-	5.33979e-07	0.000450279	30.6122	0	30.6122	-130779	0	1	0	0	0	XM_015461132.2	506046	coiled-coil domain containing 90B	CCDC90B	protein-coding	ENSBTAG00000007479
chr9	8387752	8387752	-	5.38289e-07	0.000452634	49.1525	7.69231	41.4602	-292985	0	0	0	0	0	XR_808611.3	104969496	uncharacterized LOC104969496	LOC104969496	ncRNA
chr19	16194798	16194798	+	5.49765e-07	0.000460986	70.3125	24	46.3125	172225	0	0	1	0	0	NM_001076484.1	617930	acid sensing ion channel subunit 2	ASIC2	protein-coding	ENSBTAG00000025200
chr11	93248103	93248103	+	5.57882e-07	0.000465178	0	24.5614	-24.5614	6578	0	0	1	0	0	XM_024998321.1	282022	prostaglandin-endoperoxide synthase 1	PTGS1	protein-coding	ENSBTAG00000006716
chr8	105815368	105815368	-	5.57695e-07	0.000465179	22.7273	67.2727	-44.5455	60195	0	0	1	0	0	XM_024996360.1	781555	astrotactin 2	ASTN2	protein-coding	ENSBTAG00000025667
chr21	34312456	34312456	-	5.77848e-07	0.000480484	70	24.0741	45.9259	-16129	0	0	0	0	0	NM_176644.2	338048	cytochrome P450, family 11, subfamily A, polypeptide 1	CYP11A1	protein-coding	ENSBTAG00000006934
chr11	81654191	81654191	+	5.85037e-07	0.000483768	6.15385	44.2308	-38.0769	-131930	0	0	0	0	0	XM_005212932.4	504763	CYFIP related Rac1 interactor A	CYRIA	protein-coding	ENSBTAG00000012779
chr7	27585684	27585684	+	5.84184e-07	0.000483768	40.3226	83.3333	-43.0108	52365	0	0	1	0	0	XR_807733.3	104969133	uncharacterized LOC104969133	LOC104969133	ncRNA
chr25	22058136	22058136	-	5.86969e-07	0.000484024	1.72414	35.1852	-33.4611	135959	0	0	0	0	0	NM_001078014.1	538496	calcium voltage-gated channel auxiliary subunit gamma 3	CACNG3	protein-coding	ENSBTAG00000001404
chr6	102676423	102676423	+	5.89348e-07	0.000484647	13.7255	58.3333	-44.6078	-40273	0	0	1	0	0	XM_024993627.1	782110	protein phosphatase 2 regulatory subunit Bgamma	PPP2R2C	protein-coding	ENSBTAG00000020598
chr7	26382088	26382088	-	5.93103e-07	0.000486395	20	63.9344	-43.9344	-48361	0	0	1	0	0	XM_024993798.1	100125915	cortexin 3	CTXN3	protein-coding	ENSBTAG00000031135
chr14	26966796	26966796	+	5.96103e-07	0.000487516	64.1791	20.6897	43.4894	111931	0	0	1	0	0	NM_001206009.1	532808	clavesin 1	CLVS1	protein-coding	ENSBTAG00000043978
chr10	63900807	63900807	+	5.98393e-07	0.000488052	29.0909	0	29.0909	947763	0	0	0	0	0	XM_024997369.1	507858	sulfide quinone oxidoreductase	SQOR	protein-coding	ENSBTAG00000010365
chr23	14875697	14875697	-	6.09674e-07	0.000494606	30.6122	79.5918	-48.9796	87755	0	0	0	0	0	XM_015459830.2	615134	unc-5 family C-terminal like	UNC5CL	protein-coding	ENSBTAG00000002919
chr26	47860820	47860820	-	6.11034e-07	0.000494606	4.16667	43.3333	-39.1667	-63029	0	0	0	0	0	XR_815846.3	104976009	uncharacterized LOC104976009	LOC104976009	ncRNA
chr16	72796794	72796794	+	6.114e-07	0.000494606	60.7143	16.6667	44.0476	118942	0	0	1	0	0	XR_003029883.1	112441928	U6 spliceosomal RNA	LOC112441928	snRNA	ENSBTAG00000053350
chr4	43175349	43175349	+	6.3339e-07	0.00051101	62.9032	98	-35.0968	231874	0	0	1	0	0	NM_001191316.1	520774	putative homeodomain transcription factor 2	PHTF2	protein-coding	ENSBTAG00000005102
chr24	24085849	24085849	-	6.42978e-07	0.000517348	36.0656	77.6316	-41.566	273152	0	0	1	0	0	XM_024984506.1	532148	coiled-coil domain containing 178	CCDC178	protein-coding	ENSBTAG00000000138
chr4	12198664	12198664	+	6.45126e-07	0.000517643	92.4528	50	42.4528	6645	0	0	1	0	0	XM_015468128.2	539311	protein phosphatase 1 regulatory subunit 9A	PPP1R9A	protein-coding	ENSBTAG00000024426
chr2	56671164	56671164	+	6.47747e-07	0.000517643	5.66038	45.4545	-39.7942	197461	0	0	1	0	0	XM_024978797.1	100336528	LDL receptor related protein 1B	LRP1B	protein-coding
chr8	53408790	53408790	+	6.48547e-07	0.000517643	96.2963	58	38.2963	-62133	0	0	1	0	0	XR_003036051.1	101907250	uncharacterized LOC101907250	LOC101907250	ncRNA
chr25	27012936	27012936	-	6.51206e-07	0.000518379	8.79121	40.2439	-31.4527	10030	0	0	1	0	0	XR_003032572.1	101902665	uncharacterized LOC101902665	LOC101902665	protein-coding
chr13	49895936	49895936	+	6.53255e-07	0.000518628	74.2424	30.5085	43.7339	652951	0	0	0	0	0	XR_001501776.2	104973807	uncharacterized LOC104973807	LOC104973807	ncRNA
chr20	13104731	13104731	+	6.55768e-07	0.000518852	0	29.5082	-29.5082	-43827	0	0	0	0	0	XM_024981445.1	529061	microtubule associated serine/threonine kinase family member 4	MAST4	protein-coding	ENSBTAG00000025964
chr8	78613952	78613952	+	6.57014e-07	0.000518852	9.09091	53.3333	-44.2424	-134203	0	0	0	0	0	XR_003036157.1	112447890	uncharacterized LOC112447890	LOC112447890	ncRNA
chr27	15085182	15085182	+	6.84015e-07	0.000537559	72.4638	100	-27.5362	-1406	0	0	1	0	0	XM_010820255.3	511080	primase and DNA directed polymerase	PRIMPOL	protein-coding	ENSBTAG00000018863
chr5	51232719	51232719	+	6.84304e-07	0.000537559	49.2308	9.09091	40.1399	-36569	0	0	1	0	0	XM_024991969.1	538284	ubiquitin specific peptidase 15	USP15	protein-coding	ENSBTAG00000010428
chr13	57047709	57047709	-	6.90688e-07	0.000540419	2.08333	40.4255	-38.3422	41082	0	0	0	0	0	NM_001101979.1	513753	endothelin 3	EDN3	protein-coding	ENSBTAG00000012109
chr14	13816739	13816739	+	6.91566e-07	0.000540419	96.3504	77.3333	19.017	-27017	0	0	1	0	0	XM_025002014.1	112449613	serine/threonine-protein kinase MARK2-like	LOC112449613	protein-coding
chr13	62382592	62382592	+	6.94074e-07	0.000540963	7.01754	47.1698	-40.1523	904	1	0	1	0	1	XM_025001375.1	515830	BPI fold containing family B member 4	BPIFB4	protein-coding	ENSBTAG00000038412
chr26	6688213	6688213	-	7.0824e-07	0.000550567	80.3571	35.5932	44.7639	-73130	0	0	0	0	0	XR_003032900.1	112444544	U6 spliceosomal RNA	LOC112444544	snRNA	ENSBTAG00000042971
chr11	105691032	105691032	-	7.22276e-07	0.000560019	98.1132	62.7451	35.3681	-111764	0	0	0	0	0	XM_002691719.6	618652	protein phosphatase 1 regulatory subunit 26	PPP1R26	protein-coding	ENSBTAG00000030317
chr2	176468	176468	-	7.26049e-07	0.000561486	87.5	42.8571	44.6429	-138651	0	0	0	0	0	NM_001191136.2	538526	lengsin, lens protein with glutamine synthetase domain	LGSN	protein-coding	ENSBTAG00000010051
chr8	111328848	111328848	-	7.29417e-07	0.000562634	58.3333	90.1099	-31.7766	14428	0	0	0	0	0	XR_003036141.1	112447853	uncharacterized LOC112447853	LOC112447853	ncRNA
chr19	56892448	56892448	+	7.40245e-07	0.000569513	48.1482	89.0625	-40.9143	1170	0	1	0	0	0	XM_024981082.1	526163	CMRF35-like molecule 6	LOC526163	protein-coding	ENSBTAG00000008328
chr5	116036578	116036578	+	7.42433e-07	0.000569729	97.8723	61.9048	35.9676	7873	0	0	1	0	0	NM_001077051.2	767990	ataxin 10	ATXN10	protein-coding	ENSBTAG00000009351
chr8	110462859	110462859	-	7.5218e-07	0.000575729	55.5556	95.7447	-40.1891	-26889	0	0	0	0	0	XM_024995617.1	512045	complement C5	C5	protein-coding	ENSBTAG00000012210
chr17	29962339	29962339	-	7.60861e-07	0.000580883	26.3158	0	26.3158	3094	0	0	1	0	0	XR_003030127.1	112442120	U6 spliceosomal RNA	LOC112442120	snRNA	ENSBTAG00000043375
chr25	5059941	5059941	-	7.6963e-07	0.000586079	94.2857	58.9286	35.3571	127654	0	0	1	0	0	XM_024984903.1	521304	RNA binding fox-1 homolog 1	RBFOX1	protein-coding	ENSBTAG00000007210
chr18	55751053	55751053	-	7.91759e-07	0.00059987	36.3636	1.88679	34.4768	-12892	0	0	1	0	0	XM_024979251.1	785907	orphan sodium- and chloride-dependent neurotransmitter transporter NTT5-like	LOC785907	protein-coding	ENSBTAG00000030505
chr21	19295938	19295938	-	7.90582e-07	0.00059987	41.5385	6.94444	34.594	-33963	0	0	0	0	0	XM_024981891.1	539126	neurotrophic receptor tyrosine kinase 3	NTRK3	protein-coding	ENSBTAG00000047543
chr6	34823624	34823624	-	8.24453e-07	0.000621486	49.1803	88.2353	-39.055	-29175	0	0	0	0	0	XM_005207756.4	282857	synuclein alpha	SNCA	protein-coding	ENSBTAG00000024957
chr12	4722979	4722979	-	8.24011e-07	0.000621486	44.6429	86.1538	-41.511	498555	0	0	0	0	0	NM_001205680.2	510554	protocadherin 17	PCDH17	protein-coding	ENSBTAG00000010420
chr4	15512113	15512113	+	8.29417e-07	0.000623653	0	28	-28	94945	0	0	1	0	0	XM_024990987.1	100847952	collagen type XXVIII alpha 1 chain	COL28A1	protein-coding
chr12	15815408	15815408	-	8.59827e-07	0.000644894	93.1034	55	38.1034	-20771	0	0	0	0	0	XR_003037615.1	101902486	uncharacterized LOC101902486	LOC101902486	ncRNA
chr6	104180153	104180153	+	8.74331e-07	0.000654129	21.1538	69.5652	-48.4114	32643	0	0	0	0	0	XM_002688425.5	505170	cytokine like 1	CYTL1	protein-coding	ENSBTAG00000011163
chr14	13821702	13821702	+	8.95553e-07	0.000668331	40.1709	68.8525	-28.6815	-31980	0	0	1	0	0	XM_025002014.1	112449613	serine/threonine-protein kinase MARK2-like	LOC112449613	protein-coding
chr26	25622600	25622600	+	9.20237e-07	0.00068504	42.6471	83.6066	-40.9595	6850	0	0	1	0	0	XM_005225451.4	282639	polyamine oxidase	PAOX	protein-coding	ENSBTAG00000018321
chr19	50872415	50872415	-	9.33445e-07	0.000691383	58.0645	93.75	-35.6855	-1035	0	0	1	0	1	NM_001075891.1	526937	dicarbonyl/L-xylulose reductase	DCXR	protein-coding	ENSBTAG00000008747
chr2	78542	78542	+	9.37516e-07	0.000691383	0	23.9437	-23.9437	-236577	0	0	0	0	0	NM_001191136.2	538526	lengsin, lens protein with glutamine synthetase domain	LGSN	protein-coding	ENSBTAG00000010051
chr2	57183610	57183610	+	9.38022e-07	0.000691383	9.80392	51.6667	-41.8627	-580376	0	0	0	0	0	XR_804887.3	104971230	uncharacterized LOC104971230	LOC104971230	ncRNA
chr12	73650804	73650804	-	9.36589e-07	0.000691383	48.4375	88.3333	-39.8958	287010	0	0	1	0	0	NM_001205484.1	538566	heparan sulfate 6-O-sulfotransferase 3	HS6ST3	protein-coding	ENSBTAG00000039065
chr6	93033817	93033817	-	9.4626e-07	0.000695737	31.8841	74.5763	-42.6922	79795	0	0	1	0	0	XM_024993475.1	107131184	Fraser extracellular matrix complex subunit 1	FRAS1	protein-coding	ENSBTAG00000010716
chr4	111897163	111897163	-	9.84099e-07	0.00072178	1.85185	35.8491	-33.9972	-33810	0	0	0	0	0	XM_024990518.1	407228	cullin 1	CUL1	protein-coding	ENSBTAG00000008736
chr8	94659693	94659693	-	9.90882e-07	0.000723201	88.1356	47.541	40.5946	60149	0	0	1	0	0	NM_001024693.1	535379	ATP binding cassette subfamily A member 1	ABCA1	protein-coding	ENSBTAG00000020661
chr24	22516137	22516137	-	9.90584e-07	0.000723201	78.9474	32.6531	46.2943	65620	0	0	1	0	0	XM_024984397.1	541153	dystrobrevin alpha	DTNA	protein-coding	ENSBTAG00000012307
chr5	24612476	24612476	+	1.02291e-06	0.000744755	97.7778	58.6957	39.0821	11046	0	0	0	0	0	XR_003034688.1	112446658	uncharacterized LOC112446658	LOC112446658	ncRNA
chr11	74725637	74725637	+	1.0817e-06	0.000783614	97.9167	61.5385	36.3782	-58927	0	0	0	0	0	XM_024998757.1	525346	nuclear receptor coactivator 1	NCOA1	protein-coding	ENSBTAG00000015007
chr2	45537837	45537837	-	1.08172e-06	0.000783614	60	96.2963	-36.2963	131677	0	0	0	0	0	XR_003030815.1	112442620	uncharacterized LOC112442620	LOC112442620	ncRNA
chr2	135958456	135958456	-	1.08416e-06	0.000783614	64.7059	98	-33.2941	-1100	0	0	1	0	1	XR_003031922.1	112443516	uncharacterized LOC112443516	LOC112443516	ncRNA
chr19	50259966	50259966	+	1.08788e-06	0.000784405	31.6667	73.913	-42.2464	13783	0	0	1	0	0	XR_003030941.1	100300442	secreted and transmembrane protein 1A-like	LOC100300442	protein-coding
chr29	6294176	6294176	+	1.10357e-06	0.000793799	71.875	100	-28.125	-112598	0	0	1	0	0	XR_003033269.1	112444878	uncharacterized LOC112444878	LOC112444878	ncRNA
chr22	39188163	39188163	-	1.15877e-06	0.000829937	93.6508	58.0645	35.5863	21924	0	0	1	0	0	XR_003031814.1	112443445	uncharacterized LOC112443445	LOC112443445	ncRNA
chr16	76566846	76566846	-	1.15937e-06	0.000829937	28.5714	74.0741	-45.5026	99283	0	0	1	0	0	XM_024976903.1	515939	DENN domain containing 1B	DENND1B	protein-coding	ENSBTAG00000012433
chr5	28875597	28875597	-	1.18412e-06	0.00084563	78.7234	31.4815	47.2419	27071	0	1	0	0	0	XM_024991642.1	512464	solute carrier family 11 (proton-coupled divalent metal ion transporters), member 2-like	LOC512464	protein-coding	ENSBTAG00000032902
chr6	101179418	101179418	-	1.18807e-06	0.000846422	1.2987	28.0702	-26.7715	-82122	0	0	1	0	0	XM_024993351.1	537631	mitogen-activated protein kinase 10	MAPK10	protein-coding	ENSBTAG00000020048
chr23	24509123	24509123	-	1.2086e-06	0.000854931	46.1538	88.8889	-42.735	3835	0	0	1	0	0	XM_002697311.5	537895	PKHD1 ciliary IPT domain containing fibrocystin/polyductin	PKHD1	protein-coding	ENSBTAG00000011237
chr22	12562086	12562086	+	1.20693e-06	0.000854931	38.7097	4.7619	33.9478	-12447	0	0	0	0	0	XR_003031868.1	112443480	uncharacterized LOC112443480	LOC112443480	ncRNA
chr13	52181895	52181895	-	1.20436e-06	0.000854931	43.2836	82.1918	-38.9082	-46862	0	0	1	0	0	XM_010811568.3	100848664	gonadotropin releasing hormone 2 pseudogene	GNRH2	pseudo
chr7	77128907	77128907	-	1.21856e-06	0.000859935	55.7692	15.8537	39.9156	-775668	0	0	0	0	0	XM_015472351.2	104968964	guanine nucleotide-binding protein G(I)/G(S)/G(O) subunit gamma-5	LOC104968964	protein-coding	ENSBTAG00000049237
chr21	65515765	65515765	-	1.22568e-06	0.000862925	28.125	71.1864	-43.0614	-29885	0	0	0	0	1	XR_003031474.1	112443170	uncharacterized LOC112443170	LOC112443170	ncRNA
chr23	29097159	29097159	-	1.23712e-06	0.000868925	55.5556	93.3333	-37.7778	4615	0	0	1	0	0	XR_003032296.1	112443888	U6 spliceosomal RNA	LOC112443888	snRNA	ENSBTAG00000043759
chr16	74953907	74953907	-	1.24313e-06	0.000871096	65.3061	20.6349	44.6712	18566	0	0	0	0	0	XR_003029864.1	112441901	small nucleolar RNA SNORA48	LOC112441901	snoRNA	ENSBTAG00000042659
chr22	21485299	21485299	+	1.27079e-06	0.000888397	25	72	-47	-78982	0	0	1	0	0	XM_024982503.1	506945	basic helix-loop-helix family member e40	BHLHE40	protein-coding	ENSBTAG00000009863
chr16	71115498	71115498	-	1.27394e-06	0.000888517	2.04082	38	-35.9592	-5640	0	0	0	0	1	XR_003029799.1	112441863	uncharacterized LOC112441863	LOC112441863	ncRNA
chr26	3546946	3546946	-	1.31902e-06	0.000916836	63.7931	20.9677	42.8254	-43160	0	0	0	0	0	XM_024986125.1	104975936	endogenous retrovirus group K member 7 Gag polyprotein-like	LOC104975936	protein-coding
chr13	18472527	18472527	+	1.32069e-06	0.000916836	26.7606	0	26.7606	-13234	0	0	0	0	0	XM_010811183.3	527964	par-3 family cell polarity regulator	PARD3	protein-coding	ENSBTAG00000014991
chr29	42349498	42349498	-	1.35729e-06	0.000940061	22.9508	0	22.9508	-27692	0	0	1	0	0	XM_024987390.1	788007	fibronectin leucine rich transmembrane protein 1	FLRT1	protein-coding	ENSBTAG00000048264
chr22	2745417	2745417	+	1.36711e-06	0.000944668	46	88.1356	-42.1356	44438	0	0	1	0	1	XM_015459458.2	767932	5-azacytidine induced 2	AZI2	protein-coding	ENSBTAG00000004117
chr10	68921984	68921984	-	1.38972e-06	0.000958074	60.6061	93.3333	-32.7273	-83165	0	0	0	0	0	NM_001099139.1	614796	transmembrane protein 260	TMEM260	protein-coding	ENSBTAG00000030881
chr6	115363686	115363686	-	1.44143e-06	0.000991438	100	75	25	-2741	0	0	0	0	0	NR_031196.1	100313441	microRNA mir-1777a	MIR1777A	ncRNA
chr16	70023491	70023491	+	1.46222e-06	0.00100256	61.1111	15.2174	45.8937	172987	0	0	0	0	0	XR_003029792.1	112441861	uncharacterized LOC112441861	LOC112441861	ncRNA
chr29	47457052	47457052	+	1.46432e-06	0.00100256	27.4194	0	27.4194	18845	0	0	1	0	1	XM_024986957.1	100139635	PTPRF interacting protein alpha 1	PPFIA1	protein-coding	ENSBTAG00000022188
chr5	60348390	60348390	+	1.47751e-06	0.00100928	95.7143	63.9344	31.7799	-12207	0	0	0	0	0	XM_024991507.1	507130	leukotriene A4 hydrolase	LTA4H	protein-coding	ENSBTAG00000016415
chr18	26125017	26125017	-	1.48899e-06	0.00101322	30.3571	0	30.3571	7019	0	0	1	0	0	NM_001099044.2	529251	serine protease 54	PRSS54	protein-coding	ENSBTAG00000014147
chr22	16257271	16257271	+	1.49008e-06	0.00101322	95.9184	57.1429	38.7755	-14178	0	0	1	0	0	XM_010817455.3	515010	T cell activation inhibitor, mitochondrial	TCAIM	protein-coding	ENSBTAG00000016622
chr7	10144109	10144109	+	1.49491e-06	0.0010142	41.9355	7.89474	34.0408	-10836	0	0	0	0	0	XM_002688658.1	786840	olfactory receptor family 7 subfamily A member 122	OR7A122	protein-coding
chr21	32349483	32349483	+	1.51218e-06	0.00102359	85.1852	41.5094	43.6758	64576	0	0	1	0	0	XM_005222010.4	786652	pseudopodium enriched atypical kinase 1	PEAK1	protein-coding	ENSBTAG00000005145
chr5	75778318	75778318	+	1.54226e-06	0.00104159	10.3448	49.2064	-38.8615	62696	0	0	0	0	0	XM_005206874.4	528562	extracellular leucine rich repeat and fibronectin type III domain containing 2	ELFN2	protein-coding	ENSBTAG00000007259
chr1	44246623	44246623	+	1.5946e-06	0.0010745	100	74.1379	25.8621	-103831	0	0	1	0	0	XM_003585631.5	504954	filamin A interacting protein 1 like	FILIP1L	protein-coding	ENSBTAG00000013664
chr4	101914072	101914072	+	1.62831e-06	0.00109475	98.4375	69.4915	28.946	135814	0	0	0	0	0	NM_001192358.1	513855	aldo-keto reductase family 1 member D1	AKR1D1	protein-coding	ENSBTAG00000001658
chr6	110408278	110408278	-	1.66259e-06	0.00111528	64.9123	22.7273	42.185	-49548	0	0	0	0	0	XM_005208313.4	540131	C1q and TNF related 7	C1QTNF7	protein-coding	ENSBTAG00000010343
chr14	13080178	13080178	-	1.67548e-06	0.00111641	36.5385	79.6875	-43.149	-69670	0	0	0	0	0	XR_003038162.1	112449574	uncharacterized LOC112449574	LOC112449574	ncRNA
chr28	33252359	33252359	-	1.67407e-06	0.00111641	60	17.7419	42.2581	134828	0	0	1	0	0	XM_024986557.1	282573	potassium calcium-activated channel subfamily M alpha 1	KCNMA1	protein-coding	ENSBTAG00000013300
chr5	12600696	12600696	+	1.66826e-06	0.00111641	8	49.0566	-41.0566	-112160	0	0	1	0	0	XR_003034654.1	112446646	uncharacterized LOC112446646	LOC112446646	ncRNA
chr23	28175561	28175561	-	1.70045e-06	0.00113052	46.8085	89.2857	-42.4772	-9699	0	0	1	0	1	NM_001101057.1	100137723	general transcription factor IIH subunit 4	GTF2H4	protein-coding	ENSBTAG00000046757
chr22	11751539	11751539	-	1.72128e-06	0.00114182	89.4118	52.0833	37.3284	14428	0	0	1	0	0	XM_015459485.2	522718	solute carrier family 22 member 14	SLC22A14	protein-coding
chr5	75283905	75283905	-	1.7252e-06	0.00114189	48.1482	9.52381	38.6243	18055	0	0	1	0	0	NM_001045983.1	507859	neutrophil cytosolic factor 4	NCF4	protein-coding	ENSBTAG00000007531
chr16	32350693	32350693	-	1.81051e-06	0.0011957	0	25.4545	-25.4545	-34947	0	0	0	0	0	XM_024976506.1	615715	EF-hand calcium binding domain 2	EFCAB2	protein-coding	ENSBTAG00000024555
chr3	7338409	7338409	-	1.818e-06	0.001198	83.3333	41.5385	41.7949	129446	0	0	1	0	0	NM_001146219.1	539686	nitric oxide synthase 1 adaptor protein	NOS1AP	protein-coding
chr6	102245451	102245451	+	1.85455e-06	0.00121692	7.40741	47.0588	-39.6514	31490	0	0	1	0	0	NM_001046286.2	527592	hydroxysteroid 17-beta dehydrogenase 11	HSD17B11	protein-coding	ENSBTAG00000006307
chr22	16592344	16592344	+	1.85486e-06	0.00121692	43.5484	84.4828	-40.9344	-36260	0	0	0	0	0	XR_239338.3	101906342	uncharacterized LOC101906342	LOC101906342	ncRNA
chr23	17956466	17956466	-	1.88301e-06	0.00123268	38.7755	2.17391	36.6016	-15070	0	0	0	0	0	XR_003032222.1	112443828	uncharacterized LOC112443828	LOC112443828	ncRNA
chr15	33998227	33998227	-	1.89162e-06	0.0012356	35.0877	79.2453	-44.1576	-40112	0	0	0	0	0	XM_024975272.1	517332	GRAM domain containing 1B	GRAMD1B	protein-coding	ENSBTAG00000001410
chr5	75689411	75689411	-	1.91164e-06	0.00124595	94.8052	64.0625	30.7427	-14238	0	0	0	0	0	XR_003034576.1	517887	cytohesin 4	CYTH4	protein-coding	ENSBTAG00000014237
chr19	56490077	56490077	+	1.93026e-06	0.00125535	34.0909	1.66667	32.4242	-946	1	0	0	0	1	XM_024979520.1	100337117	otopetrin 3	OTOP3	protein-coding	ENSBTAG00000040111
chr8	112806633	112806633	-	1.93678e-06	0.00125685	92.3077	57.1429	35.1648	42599	0	0	1	0	0	NM_001034607.1	534337	SH3 and SYLF domain containing 1	SH3YL1	protein-coding	ENSBTAG00000020495
chr26	47860856	47860856	-	1.94378e-06	0.00125866	9.09091	48.2759	-39.185	-62993	0	0	0	0	0	XR_815846.3	104976009	uncharacterized LOC104976009	LOC104976009	ncRNA
chr28	8546282	8546282	-	1.98036e-06	0.0012768	28.0702	0	28.0702	8057	0	0	1	0	0	XM_024986511.1	281072	lysosomal trafficking regulator	LYST	protein-coding	ENSBTAG00000016804
chr22	15697904	15697904	+	1.9763e-06	0.0012768	27.1186	72	-44.8814	112452	0	0	0	0	0	XM_024982897.1	535588	abhydrolase domain containing 5, lysophosphatidic acid acyltransferase	ABHD5	protein-coding	ENSBTAG00000008416
chr19	60458330	60458330	+	1.98998e-06	0.00127749	36.3636	80.7692	-44.4056	160507	0	0	0	0	0	NM_174373.2	281883	potassium inwardly rectifying channel subfamily J member 2	KCNJ2	protein-coding	ENSBTAG00000008294
chr10	86120779	86120779	+	1.98574e-06	0.00127749	46.6667	10.1695	36.4972	-3995	0	0	1	0	0	NM_001192679.2	529720	prospero homeobox 2	PROX2	protein-coding	ENSBTAG00000015052
chr10	74737211	74737211	-	1.99654e-06	0.00127895	68.3333	25	43.3333	487094	0	0	0	0	0	NR_038117.1	782788	uncharacterized LOC782788	MGC148318	ncRNA
chr3	104251565	104251565	-	2.09137e-06	0.00133682	33.3333	1.92308	31.4103	15717	0	0	1	0	0	XM_024990206.1	509866	HIVEP zinc finger 3	HIVEP3	protein-coding	ENSBTAG00000020745
chr8	47536439	47536439	-	2.15262e-06	0.00137304	13.1148	50.6849	-37.5702	468398	0	0	0	0	0	NM_001192415.1	515491	cell migration inducing hyaluronidase 2	CEMIP2	protein-coding	ENSBTAG00000005090
chr15	51076895	51076895	-	2.16175e-06	0.00137592	12.9032	54	-41.0968	-66579	0	0	1	0	0	NM_001113296.1	505537	ribonucleotide reductase catalytic subunit M1	RRM1	protein-coding	ENSBTAG00000013111
chr11	78439604	78439604	-	2.20956e-06	0.00140336	0	24.5614	-24.5614	-39004	0	0	0	0	0	NM_001077922.1	515118	ras homolog family member B	RHOB	protein-coding
chr5	75612883	75612883	+	2.23481e-06	0.00141638	1.92308	35.2941	-33.371	-8533	0	0	0	0	0	XR_003034809.1	112446727	uncharacterized LOC112446727	LOC112446727	ncRNA
chr19	60730282	60730282	-	2.25346e-06	0.00142379	76.087	28.5714	47.5155	3510	0	0	1	0	0	XM_024980393.1	613890	potassium inwardly rectifying channel subfamily J member 16	KCNJ16	protein-coding	ENSBTAG00000024903
chr2	48751119	48751119	+	2.26047e-06	0.00142379	72.3404	25.4902	46.8502	-170208	0	0	0	0	0	XR_003030833.1	112442629	uncharacterized LOC112442629	LOC112442629	ncRNA
chr8	65396735	65396735	+	2.26081e-06	0.00142379	98.6111	72.5807	26.0305	4234	0	0	1	0	0	XR_003036071.1	112447814	uncharacterized LOC112447814	LOC112447814	ncRNA
chr20	12301808	12301808	+	2.30317e-06	0.00144742	95.7447	58.6207	37.124	-55009	0	0	0	0	0	XR_813686.3	104975219	uncharacterized LOC104975219	LOC104975219	ncRNA
chr22	56406990	56406990	-	2.34988e-06	0.00147367	62.069	96.2963	-34.2273	18899	0	0	1	0	0	XM_024983303.1	505490	transmembrane protein 40	TMEM40	protein-coding	ENSBTAG00000000161
chr9	74979593	74979593	+	2.35506e-06	0.00147382	90.7407	53.9474	36.7934	20837	0	0	1	0	0	XM_024996485.1	509038	interleukin 20 receptor subunit alpha	IL20RA	protein-coding	ENSBTAG00000015638
chr8	105638453	105638453	-	2.37095e-06	0.00148066	92.7536	60	32.7536	237110	0	0	0	0	0	XM_024996360.1	781555	astrotactin 2	ASTN2	protein-coding	ENSBTAG00000025667
chr21	69643034	69643034	+	2.40936e-06	0.00150151	19.6429	63.4615	-43.8187	21243	0	0	1	0	0	XR_003031498.1	100299595	phosphofurin acidic cluster sorting protein 2	PACS2	protein-coding	ENSBTAG00000046346
chr5	63312261	63312261	+	2.474e-06	0.00153675	0	22.9508	-22.9508	6006	0	0	1	0	0	XM_005206698.3	615777	ankyrin repeat and sterile alpha motif domain containing 1B	ANKS1B	protein-coding	ENSBTAG00000030994
chr4	118887080	118887080	+	2.47621e-06	0.00153675	1.53846	27.6316	-26.0931	-133413	0	0	1	0	1	NR_031027.1	100313255	microRNA mir-153-2	MIR153-2	ncRNA	ENSBTAG00000029877
chr5	102790759	102790759	+	2.5091e-06	0.00155393	83.8095	53.6082	30.2013	28680	0	0	0	0	0	XM_024992677.1	783109	BoWC1.1	WC1	protein-coding	ENSBTAG00000049861
chr12	76082817	76082817	+	2.55267e-06	0.00157764	52.9412	91.6667	-38.7255	3036	0	0	1	0	0	NM_001103344.1	100125312	UBA domain containing 2	UBAC2	protein-coding	ENSBTAG00000005682
chr21	47423212	47423212	-	2.63273e-06	0.00162376	100	73.913	26.087	2177	0	0	1	0	1	XM_024982072.1	528380	mirror-image polydactyly 1	MIPOL1	protein-coding	ENSBTAG00000000655
chr11	94057614	94057614	-	2.6451e-06	0.00162802	5.35714	41.5094	-36.1523	10661	0	0	1	0	0	XM_010810362.3	783330	ring finger and CCCH-type domains 2	RC3H2	protein-coding	ENSBTAG00000023867
chr15	50919819	50919819	+	2.70332e-06	0.00166044	75	31.0345	43.9655	-24153	0	0	0	0	0	XM_024975595.1	788363	RNA polymerase II subunit A C-terminal domain phosphatase SSU72	LOC788363	protein-coding
chr10	79263687	79263687	+	2.71934e-06	0.00166532	10.1266	45.4545	-35.328	8333	0	0	1	0	0	NM_175813.2	327694	eukaryotic translation initiation factor 2 subunit alpha	EIF2S1	protein-coding	ENSBTAG00000016311
chr1	88258346	88258346	+	2.72243e-06	0.00166532	47.0588	88.6792	-41.6204	-59826	0	0	1	0	0	XR_003035821.1	112447626	uncharacterized LOC112447626	LOC112447626	ncRNA
chr23	19233167	19233167	-	2.76894e-06	0.0016903	55.7143	90.625	-34.9107	61862	0	0	1	0	0	XM_005223375.4	281696	chloride intracellular channel 5	CLIC5	protein-coding	ENSBTAG00000010244
chr22	58855814	58855814	-	2.77795e-06	0.00169234	27.1186	0	27.1186	6740	0	0	1	0	1	XM_024982734.1	521541	IQ motif and Sec7 domain ArfGEF 1	IQSEC1	protein-coding	ENSBTAG00000003237
chr23	33202566	33202566	-	2.80366e-06	0.00170453	20.6897	62.2951	-41.6054	7067	0	0	1	0	0	NM_001192735.1	532724	aldehyde dehydrogenase 5 family member A1	ALDH5A1	protein-coding	ENSBTAG00000021902
chr25	25510713	25510713	-	2.84302e-06	0.00171802	70.9091	26	44.9091	80955	0	0	1	0	0	NM_001192728.1	511049	GSG1 like	GSG1L	protein-coding	ENSBTAG00000004607
chr1	13475781	13475781	+	2.84273e-06	0.00171802	6.77966	44	-37.2203	2238994	0	0	0	0	0	XR_003036651.1	112448280	U6 spliceosomal RNA	LOC112448280	snRNA	ENSBTAG00000043064
chr18	46482197	46482197	-	2.84312e-06	0.00171802	98.4848	70.3704	28.1145	-5314	0	0	0	0	1	XM_024978678.1	100138767	Rho GTPase activating protein 33	ARHGAP33	protein-coding	ENSBTAG00000009714
chr24	29115635	29115635	+	2.87965e-06	0.00173658	67.8571	23.5294	44.3277	459881	0	0	0	0	0	NM_001166492.2	281062	cadherin 2	CDH2	protein-coding	ENSBTAG00000021190
chr19	43772100	43772100	-	2.95499e-06	0.00177842	24.1379	0	24.1379	14283	0	0	1	0	0	XM_024979877.1	509346	membrane palmitoylated protein 2	MPP2	protein-coding	ENSBTAG00000001279
chr22	3427358	3427358	+	3.01108e-06	0.0018049	40.3846	82.7586	-42.374	2211	0	0	1	0	0	XR_814380.2	104975475	uncharacterized LOC104975475	LOC104975475	ncRNA
chr13	52419417	52419417	+	3.00671e-06	0.0018049	49.2308	87.7193	-38.4885	36556	0	0	0	0	0	NM_001015642.2	532219	carboxypeptidase X, M14 family member 1	CPXM1	protein-coding	ENSBTAG00000011458
chr16	40563037	40563037	+	3.0205e-06	0.00180692	64.1509	96.6667	-32.5157	-64497	0	0	1	0	0	XR_003029724.1	112441831	uncharacterized LOC112441831	LOC112441831	ncRNA
chr3	3293115	3293115	+	3.03462e-06	0.00181173	87.2727	48.5294	38.7433	-4422	0	0	0	0	0	XM_010802714.2	507346	microsomal glutathione S-transferase 3	MGST3	protein-coding	ENSBTAG00000010265
chr22	36222716	36222716	-	3.04927e-06	0.00181685	35.5932	78.1818	-42.5886	-95645	0	0	0	0	0	XR_001494742.2	107131679	uncharacterized LOC107131679	LOC107131679	ncRNA
chr2	6272972	6272972	-	3.05914e-06	0.0018191	1.53846	30.6122	-29.0738	-5892	0	0	0	0	0	NM_001001525.3	281187	myostatin	MSTN	protein-coding	ENSBTAG00000011808
chr26	48349356	48349356	-	3.08391e-06	0.00183018	85.7143	51.1905	34.5238	425509	0	0	0	0	0	XR_815846.3	104976009	uncharacterized LOC104976009	LOC104976009	ncRNA
chr11	104988514	104988514	+	3.13741e-06	0.00185824	65.4762	93.75	-28.2738	-33138	0	0	0	0	1	XM_024998426.1	507554	retinoid X receptor alpha	RXRA	protein-coding	ENSBTAG00000017851
chr7	101959799	101959799	+	3.22528e-06	0.0019065	61.5385	95.2381	-33.6996	-42208	0	0	1	0	0	XM_015472379.2	107132672	40S ribosomal protein S26-like	LOC107132672	protein-coding	ENSBTAG00000046531
chr29	48325423	48325423	+	3.24897e-06	0.00191671	66.6667	98.1818	-31.5151	5257	0	0	1	0	0	XM_024987076.1	513400	NAD synthetase 1	NADSYN1	protein-coding	ENSBTAG00000016470
chr20	36682481	36682481	+	3.27515e-06	0.00192834	21.6667	61.4286	-39.7619	-43097	0	0	1	0	0	XR_001494474.2	107131573	uncharacterized LOC107131573	LOC107131573	ncRNA
chr15	31530219	31530219	+	3.2902e-06	0.00193339	18.75	61.194	-42.444	-78786	0	0	1	0	0	NR_031165.1	100313133	microRNA mir-2284j	MIR2284J	ncRNA	ENSBTAG00000044429
chr5	67550902	67550902	+	3.29946e-06	0.00193502	76.3158	40.2439	36.0719	35486	0	0	1	0	0	XM_024992522.1	505479	putative tetratricopeptide repeat protein 41	LOC505479	protein-coding	ENSBTAG00000027899
chr19	55921766	55921766	-	3.32596e-06	0.00194674	22.2222	66.0377	-43.8155	4860	0	0	1	0	0	XM_015458968.2	512590	RecQ like helicase 5	RECQL5	protein-coding	ENSBTAG00000011715
chr7	44848035	44848035	-	3.37458e-06	0.00197133	63.8889	94.2857	-30.3968	19326	0	1	1	0	0	XR_003035606.1	101902643	uncharacterized LOC101902643	LOC101902643	ncRNA
chr25	30101889	30101889	-	3.39069e-06	0.00197687	100	73.913	26.087	-86778	0	0	1	0	0	XR_003032620.1	104975890	uncharacterized LOC104975890	LOC104975890	ncRNA
chr10	58942775	58942775	-	3.45376e-06	0.00200972	38.5965	5	33.5965	-38431	0	0	0	0	0	XR_003036857.1	112448481	uncharacterized LOC112448481	LOC112448481	ncRNA
chr23	27532809	27532809	+	3.48183e-06	0.00202211	25	72	-47	-214	1	0	1	0	1	XM_024984081.1	505556	valyl-tRNA synthetase 1	VARS1	protein-coding	ENSBTAG00000005631
chr12	82532744	82532744	+	3.52789e-06	0.00204488	57.8947	94.2308	-36.336	187111	0	0	0	0	0	XR_003037578.1	112449087	uncharacterized LOC112449087	LOC112449087	ncRNA
chr24	562228	562228	-	3.54641e-06	0.00205164	96.6102	66.1765	30.4337	-7192	0	0	1	0	1	NM_001076893.1	533304	solute carrier family 66 member 2	SLC66A2	protein-coding	ENSBTAG00000054103
chr25	29275903	29275903	-	3.55953e-06	0.00205524	78.9474	36.8421	42.1053	33688	0	0	1	0	0	NR_031249.1	100313183	microRNA mir-2386	MIR2386	ncRNA	ENSBTAG00000048714
chr11	44410546	44410546	+	3.57737e-06	0.00206155	12.766	55.5556	-42.7896	-61679	0	0	1	0	0	XR_236371.4	101904133	uncharacterized LOC101904133	LOC101904133	ncRNA
chr10	14469483	14469483	-	3.62176e-06	0.00208199	71.875	98.4615	-26.5865	87057	0	0	1	0	0	NM_001206770.1	100295732	mitogen-activated protein kinase kinase 5	MAP2K5	protein-coding	ENSBTAG00000000218
chr10	89063856	89063856	+	3.62679e-06	0.00208199	46.4789	10.3448	36.134	22305	0	0	0	0	0	XR_001501254.2	101904731	uncharacterized LOC101904731	LOC101904731	ncRNA
chr15	83651021	83651021	-	3.64575e-06	0.00208392	26.3158	70.8333	-44.5175	17420	0	0	1	0	1	XM_005216620.3	519145	galactosidase beta 1 like 2	GLB1L2	protein-coding	ENSBTAG00000018390
chr13	27885110	27885110	+	3.65109e-06	0.00208392	94.5205	62.2642	32.2564	19228	0	0	1	0	0	NM_001206226.1	615924	upper zone of growth plate and cartilage matrix associated	UCMA	protein-coding	ENSBTAG00000054631
chr15	57899369	57899369	-	3.64393e-06	0.00208392	0	16.25	-16.25	12473	0	0	1	0	0	XR_001501956.2	104974280	uncharacterized LOC104974280	LOC104974280	ncRNA
chr7	25916831	25916831	+	3.78966e-06	0.00215507	45.4545	8.47458	36.98	-63774	0	0	0	0	0	NM_174782.3	286845	solute carrier family 12 member 2	SLC12A2	protein-coding	ENSBTAG00000009637
chr3	61482304	61482304	-	3.79018e-06	0.00215507	12.6984	51.9231	-39.2247	1315603	0	0	0	0	0	NM_001192943.2	522221	tubulin tyrosine ligase like 7	TTLL7	protein-coding	ENSBTAG00000003322
chr22	11839499	11839499	+	3.83377e-06	0.00217571	53.3333	13.2075	40.1258	8119	0	0	1	0	0	XR_003031708.1	282131	activin A receptor type 2B	ACVR2B	protein-coding	ENSBTAG00000018105
chr1	103058014	103058014	+	3.915e-06	0.00221759	53.0303	13.4615	39.5688	785734	0	0	0	0	0	NM_001114189.1	504366	sucrase-isomaltase	SI	protein-coding	ENSBTAG00000006975
chr9	87225797	87225797	-	4.0107e-06	0.0022675	95.9459	69.4118	26.5342	17026	0	1	1	0	0	XM_024997059.1	100336795	UL16-binding protein 3-like	LOC100336795	protein-coding	ENSBTAG00000036061
chr18	26107794	26107794	-	4.01947e-06	0.00226816	53.0303	91.4894	-38.4591	21296	0	0	1	0	0	NM_001075910.2	528348	coiled-coil domain containing 113	CCDC113	protein-coding	ENSBTAG00000014144
chr22	6247502	6247502	-	4.05322e-06	0.00227881	39.6226	81.3559	-41.7333	132654	0	0	1	0	0	XM_024983301.1	507708	oxysterol binding protein like 10	OSBPL10	protein-coding	ENSBTAG00000009194
chr1	27954616	27954616	+	4.05362e-06	0.00227881	72.2222	30.1587	42.0635	-542112	0	0	0	0	0	XM_005201167.4	536815	roundabout guidance receptor 1	ROBO1	protein-coding	ENSBTAG00000009851
chr8	111890377	111890377	-	4.0941e-06	0.00229481	22.0339	0	22.0339	-31290	0	0	1	1	0	NM_001078012.1	537684	myelin transcription factor 1 like	MYT1L	protein-coding	ENSBTAG00000003540
chr28	44960974	44960974	-	4.09744e-06	0.00229481	37.7358	81.6326	-43.8968	-61361	0	0	0	0	0	XM_005226617.2	613811	C-X-C motif chemokine ligand 12	CXCL12	protein-coding	ENSBTAG00000005077
chr14	81506063	81506063	-	4.15218e-06	0.00230412	30.1887	1.6129	28.5758	8620	0	0	1	0	0	XR_003038138.1	781493	collagen type XIV alpha 1 chain	COL14A1	protein-coding	ENSBTAG00000013369
chr15	33024373	33024373	+	4.15186e-06	0.00230412	85.1064	40.8163	44.2901	26912	0	0	1	0	0	XR_001501918.2	107131357	uncharacterized LOC107131357	LOC107131357	ncRNA
chr14	13822057	13822057	+	4.14752e-06	0.00230412	92.9293	68.6957	24.2336	-32335	0	0	1	0	0	XM_025002014.1	112449613	serine/threonine-protein kinase MARK2-like	LOC112449613	protein-coding
chr4	85497588	85497588	+	4.1574e-06	0.00230412	98	65.3846	32.6154	5353	0	0	1	0	0	XM_005205665.3	617867	cadherin like and PC-esterase domain containing 1	CPED1	protein-coding	ENSBTAG00000002938
chr4	46134385	46134385	+	4.16038e-06	0.00230412	58.1818	93.3333	-35.1515	67736	0	0	0	0	0	XR_003034332.1	107132398	uncharacterized LOC107132398	LOC107132398	ncRNA
chr1	1178027	1178027	-	4.15068e-06	0.00230412	57.4468	95.6522	-38.2054	16001	0	0	0	0	0	XR_003034924.1	112446832	uncharacterized LOC112446832	LOC112446832	ncRNA
chr6	34138609	34138609	-	4.18175e-06	0.00231167	61.2903	94.7368	-33.4465	362067	0	0	1	0	0	XM_005207808.4	616908	coiled-coil serine rich protein 1	CCSER1	protein-coding	ENSBTAG00000019808
chr20	10619233	10619233	+	4.21405e-06	0.00232521	12.5	51.7241	-39.2241	-55050	0	0	0	0	0	NM_001192174.1	508169	solute carrier family 30 member 5	SLC30A5	protein-coding	ENSBTAG00000001013
chr16	72832233	72832233	+	4.24083e-06	0.00233284	58.209	18.1818	40.0271	-135247	0	0	1	0	0	XR_003029873.1	112441917	U5 spliceosomal RNA	LOC112441917	snRNA	ENSBTAG00000043319
chr1	320488	320488	+	4.2435e-06	0.00233284	90.5405	57.1429	33.3977	-31266	0	0	0	0	0	XR_003035148.1	112447074	uncharacterized LOC112447074	LOC112447074	ncRNA
chr2	31592357	31592357	-	4.26496e-06	0.00234033	59.5745	15.6863	43.8882	-29612	0	0	1	0	0	XR_001502230.2	107132251	uncharacterized LOC107132251	LOC107132251	ncRNA
chr2	79124074	79124074	-	4.39526e-06	0.0024074	50.8197	10.6383	40.1814	-55960	0	0	0	0	0	XM_024981121.1	112442731	testis expressed 51	TEX51	protein-coding
chr23	35013619	35013619	+	4.41761e-06	0.00241521	96.3636	63.7931	32.5705	-28573	0	0	0	0	0	XR_003032329.1	112443928	U6 spliceosomal RNA	LOC112443928	snRNA	ENSBTAG00000052653
chr1	95840942	95840942	+	4.44339e-06	0.00242204	42.3729	83.3333	-40.9605	60398	0	0	1	0	0	XM_005201678.2	514554	phospholipase D1, phosphatidylcholine-specific	PLD1	protein-coding	ENSBTAG00000017490
chr2	30211778	30211778	-	4.44633e-06	0.00242204	28.3019	0	28.3019	-13178	0	0	1	0	0	NM_001193218.1	529590	sodium voltage-gated channel alpha subunit 1	SCN1A	protein-coding	ENSBTAG00000018520
chr27	13318261	13318261	+	4.45514e-06	0.00242242	54.1667	12.7273	41.4394	-1371	0	0	0	0	0	NM_001205307.2	511615	teneurin transmembrane protein 3	TENM3	protein-coding	ENSBTAG00000021133
chr3	102499172	102499172	-	4.48549e-06	0.00243075	51.7241	13.8461	37.878	-859	1	0	0	0	1	XM_024987584.1	512072	protein tyrosine phosphatase receptor type F	PTPRF	protein-coding	ENSBTAG00000000253
chr9	102482646	102482646	-	4.48674e-06	0.00243075	19.3548	59.0164	-39.6615	-6699	0	0	0	0	1	XM_005211161.4	616869	FERM domain containing 1	FRMD1	protein-coding	ENSBTAG00000014062
chr22	27595639	27595639	+	4.49923e-06	0.0024331	0	26.7857	-26.7857	-522717	0	0	0	0	0	XM_002696956.6	509083	PDZ domain containing ring finger 3	PDZRN3	protein-coding	ENSBTAG00000018644
chr5	83384050	83384050	-	4.52033e-06	0.00244009	67.1875	98	-30.8125	338912	0	0	1	0	0	NM_001193005.1	613989	sarcospan	SSPN	protein-coding	ENSBTAG00000000393
chr21	15545206	15545206	-	4.56055e-06	0.00245735	30.6122	73.7705	-43.1583	-113482	0	0	0	0	0	XR_003031557.1	112443232	uncharacterized LOC112443232	LOC112443232	ncRNA
chr24	3680128	3680128	-	4.59875e-06	0.00247347	0	23.6364	-23.6364	-149404	0	0	1	0	0	XR_003032426.1	112444184	uncharacterized LOC112444184	LOC112444184	ncRNA
chr19	20101921	20101921	-	4.61479e-06	0.00247763	72.2892	35.7143	36.5749	3447	0	0	1	0	0	XM_010815840.3	538671	SPT6 homolog, histone chaperone and transcription elongation factor	SUPT6H	protein-coding	ENSBTAG00000009036
chr4	32164186	32164186	+	4.65203e-06	0.00249315	34.6154	79.1667	-44.5513	-28884	0	0	0	0	0	XM_010804098.3	534586	transformer 2 alpha homolog	TRA2A	protein-coding	ENSBTAG00000012622
chr29	22877927	22877927	+	4.6681e-06	0.00249728	21.4286	63.6364	-42.2078	-236014	0	0	0	0	0	XM_024986963.1	100140158	anoctamin 5	ANO5	protein-coding	ENSBTAG00000019394
chr2	57707716	57707716	-	4.81443e-06	0.00257095	66	22.807	43.193	-56270	0	0	0	0	0	XR_804887.3	104971230	uncharacterized LOC104971230	LOC104971230	ncRNA
chr9	60564444	60564444	-	4.8454e-06	0.00258287	94.2308	57.1429	37.0879	10510	0	0	1	0	0	NR_107847.1	102466869	microRNA mir-7862	MIR7862	ncRNA	ENSBTAG00000053008
chr24	40140043	40140043	-	4.92441e-06	0.0026203	92	56.7901	35.2099	13519	0	0	0	0	0	NM_001102510.1	527341	leucine rich repeat containing 30	LRRC30	protein-coding	ENSBTAG00000046046
chr11	37366926	37366926	+	5.02473e-06	0.00266893	9.43396	46.7742	-37.3402	503	1	0	1	0	0	NR_031091.1	100313122	microRNA mir-2297	MIR2297	ncRNA	ENSBTAG00000045474
chr1	88621323	88621323	+	5.04158e-06	0.00267312	1.66667	29.8246	-28.1579	18029	0	0	1	0	0	NM_001080300.1	534568	potassium calcium-activated channel subfamily M regulatory beta subunit 2	KCNMB2	protein-coding	ENSBTAG00000011377
chr25	39934241	39934241	-	5.06415e-06	0.00268033	15.0943	56.6038	-41.5094	68806	0	0	1	0	0	XR_003032641.1	112444323	uncharacterized LOC112444323	LOC112444323	ncRNA
chr10	12778877	12778877	+	5.16501e-06	0.00272887	78.3333	36	42.3333	35234	0	1	1	0	0	NM_001038162.2	534708	RAB11A, member RAS oncogene family	RAB11A	protein-coding	ENSBTAG00000018959
chr1	26310228	26310228	-	5.20996e-06	0.00274776	77.4193	36.3636	41.0557	274036	0	0	1	0	0	XM_024990628.1	536815	roundabout guidance receptor 1	ROBO1	protein-coding	ENSBTAG00000009851
chr29	38479913	38479913	+	5.2918e-06	0.00278236	25.8621	0	25.8621	3718	0	0	1	0	0	NM_176630.2	337915	pregnancy-associated glycoprotein 21	PAG21	protein-coding	ENSBTAG00000040340
chr8	52172903	52172903	+	5.2942e-06	0.00278236	0	24.1935	-24.1935	261325	0	0	1	0	0	XM_024996185.1	528098	proprotein convertase subtilisin/kexin type 5	PCSK5	protein-coding	ENSBTAG00000008101
chr24	45451957	45451957	+	5.30651e-06	0.00278392	26.2295	0	26.2295	9325	0	0	1	0	0	XM_024984185.1	493988	solute carrier family 14 member 1	SLC14A1	protein-coding	ENSBTAG00000019870
chr1	140789032	140789032	+	5.3616e-06	0.00280789	59.0909	92.1875	-33.0966	33445	0	0	1	0	0	XM_010801644.3	100337016	DS cell adhesion molecule	DSCAM	protein-coding	ENSBTAG00000004754
chr13	58397848	58397848	+	5.48952e-06	0.00286985	84.7458	45.7627	38.9831	-77620	0	0	0	0	0	XR_001501722.2	107133073	uncharacterized LOC107133073	LOC107133073	ncRNA
chr19	58439610	58439610	+	5.56891e-06	0.00290626	15.625	56.5217	-40.8967	-89012	0	0	1	0	0	XR_238858.4	101907523	uncharacterized LOC101907523	LOC101907523	ncRNA
chr20	31597135	31597135	+	5.71607e-06	0.00297785	0	26.5306	-26.5306	-16460	0	0	0	0	0	XM_024981375.1	541143	zinc finger protein 131	ZNF131	protein-coding	ENSBTAG00000015504
chr18	50735132	50735132	+	5.74876e-06	0.00298967	69.0722	37.2549	31.8173	9693	0	0	0	0	0	XR_003030413.1	112442322	uncharacterized LOC112442322	LOC112442322	ncRNA
chr9	101462012	101462012	-	5.77247e-06	0.00299678	31.25	71.9298	-40.6798	22417	0	0	1	0	1	XM_005211109.4	517953	ribosomal protein S6 kinase A2	RPS6KA2	protein-coding	ENSBTAG00000021741
chr3	113890819	113890819	-	5.82731e-06	0.00301476	93.2203	60.2941	32.9262	5719	0	0	1	0	0	XR_805845.3	101904718	uncharacterized LOC101904718	LOC101904718	ncRNA
chr6	106727456	106727456	+	5.82595e-06	0.00301476	29.2308	71.4286	-42.1978	179204	0	0	0	0	0	XR_003035218.1	112447124	uncharacterized LOC112447124	LOC112447124	ncRNA
chr25	14473820	14473820	-	5.8925e-06	0.00304321	74	100	-26	-66453	0	0	1	0	1	XR_003032614.1	112444306	uncharacterized LOC112444306	LOC112444306	ncRNA
chr14	11197841	11197841	+	6.06818e-06	0.00312853	100	77.4194	22.5806	20623	0	0	0	0	0	XM_002692612.5	100299192	60S ribosomal protein L22-like 1	LOC100299192	protein-coding	ENSBTAG00000050216
chr27	38514248	38514248	+	6.11823e-06	0.00314348	2.04082	34.6939	-32.6531	-19358	0	0	1	0	0	XM_024986360.1	531459	pleckstrin and Sec7 domain containing 3	PSD3	protein-coding	ENSBTAG00000033137
chr1	155611749	155611749	+	6.11121e-06	0.00314348	13.3333	50.8197	-37.4863	14214	0	0	1	0	0	XR_003036579.1	112448186	uncharacterized LOC112448186	LOC112448186	ncRNA
chr10	36834205	36834205	-	6.13306e-06	0.00314568	66.0714	96.6667	-30.5952	2520	0	0	1	0	0	NM_001206074.1	541232	NADH:ubiquinone oxidoreductase complex assembly factor 1	NDUFAF1	protein-coding	ENSBTAG00000010778
chr19	7377545	7377545	-	6.17335e-06	0.00316091	100	74.5763	25.4237	-10902	0	0	0	0	0	XM_002695554.6	538769	noggin	NOG	protein-coding	ENSBTAG00000040282
chr21	29441511	29441511	+	6.23704e-06	0.00318806	100	75	25	-118812	0	0	0	0	0	XR_003031699.1	112443367	U6 spliceosomal RNA	LOC112443367	snRNA	ENSBTAG00000042966
chr21	20238889	20238889	+	6.26666e-06	0.00319321	69.8113	28.7879	41.0234	1140	0	1	0	0	0	XM_015459197.2	100298453	myeloid-associated differentiation marker	LOC100298453	protein-coding
chr15	47813242	47813242	-	6.26852e-06	0.00319321	16.9811	57.8947	-40.9136	8987	0	0	1	0	0	XM_015474726.2	786870	tripartite motif-containing protein 5-like	LOC786870	protein-coding
chr11	102781248	102781248	-	6.37996e-06	0.00323906	0	26.6667	-26.6667	47325	0	0	1	0	0	NM_001192382.2	540249	general transcription factor IIIC subunit 4	GTF3C4	protein-coding	ENSBTAG00000004091
chr21	69093491	69093491	-	6.38022e-06	0.00323906	31.9149	75.4386	-43.5237	-13488	0	0	1	0	0	XM_002696788.6	536682	transmembrane protein 179	TMEM179	protein-coding	ENSBTAG00000006673
chr1	150084848	150084848	+	6.43017e-06	0.00325335	60	20.7547	39.2453	-137247	0	0	0	0	0	XM_024997575.1	520743	potassium inwardly rectifying channel subfamily J member 6	KCNJ6	protein-coding
chr20	10888223	10888223	+	6.42669e-06	0.00325335	22.9167	66.6667	-43.75	18297	0	0	1	0	0	XR_001494441.2	104975214	uncharacterized LOC104975214	LOC104975214	ncRNA
chr3	104814002	104814002	-	6.47898e-06	0.0032725	54.5455	89.8305	-35.285	9735	0	0	0	0	1	XM_024990212.1	112446032	forkhead box O6	FOXO6	protein-coding	ENSBTAG00000024115
chr10	71991357	71991357	-	6.58648e-06	0.00332118	62.2642	19.6078	42.6563	55854	0	0	1	0	0	XM_010809533.1	101902937	cytochrome c oxidase subunit 7C, mitochondrial	LOC101902937	protein-coding
chr20	9777097	9777097	-	6.61478e-06	0.00332982	95.5882	67.5676	28.0207	90308	0	0	0	0	0	NM_001007820.3	493726	CART prepropeptide	CARTPT	protein-coding	ENSBTAG00000047486
chr20	30857699	30857699	-	6.67177e-06	0.00334722	11.2903	49.0196	-37.7293	-220451	0	0	0	0	0	XR_003031342.1	112443068	U6 spliceosomal RNA	LOC112443068	snRNA	ENSBTAG00000052942
chr8	100377140	100377140	-	6.66294e-06	0.00334722	77.7778	34.0425	43.7352	45696	0	0	1	0	0	XR_003036177.1	112447910	small nucleolar RNA SNORA71	LOC112447910	snoRNA	ENSBTAG00000043478
chr22	21605228	21605228	-	6.72674e-06	0.00336914	0	23.7288	-23.7288	-198911	0	0	1	0	0	XM_024982503.1	506945	basic helix-loop-helix family member e40	BHLHE40	protein-coding	ENSBTAG00000009863
chr16	77722564	77722564	+	6.82433e-06	0.00341229	46.5517	87.234	-40.6823	30625	0	0	0	0	0	XR_812162.3	104974541	uncharacterized LOC104974541	LOC104974541	ncRNA
chr1	1579291	1579291	+	6.999e-06	0.00349378	93.617	65.5738	28.0433	-9133	0	0	0	0	1	XR_003035164.1	112447091	uncharacterized LOC112447091	LOC112447091	ncRNA
chr3	105242337	105242337	+	7.06353e-06	0.00351424	50.8772	89.7959	-38.9187	-3900	0	0	0	0	0	XM_010803796.3	786231	zinc finger and BTB domain-containing protein 26-like	LOC786231	protein-coding	ENSBTAG00000030672
chr15	51004349	51004349	-	7.05269e-06	0.00351424	67.5676	30.4348	37.1328	5969	0	0	1	0	0	NM_001113296.1	505537	ribonucleotide reductase catalytic subunit M1	RRM1	protein-coding	ENSBTAG00000013111
chr18	63599405	63599405	-	7.15086e-06	0.00355177	79.1045	42.029	37.0755	-2290	0	0	0	0	0	XM_024978868.1	790324	zinc finger and SCAN domain-containing protein 5B-like	LOC790324	protein-coding
chr15	42978448	42978448	+	7.22027e-06	0.00357435	77.7778	37.0968	40.681	16297	0	0	1	0	0	XM_010812481.3	533720	switching B cell complex subunit SWAP70	SWAP70	protein-coding	ENSBTAG00000001987
chr4	14981410	14981410	-	7.20856e-06	0.00357435	91.3793	56.9231	34.4562	-32968	0	0	0	0	0	XM_005205125.4	281512	tachykinin precursor 1	TAC1	protein-coding	ENSBTAG00000015356
chr22	59202157	59202157	-	7.23939e-06	0.00357788	76.7857	34.6154	42.1703	5396	0	0	1	0	1	NM_001035081.1	509970	RAB7A, member RAS oncogene family	RAB7A	protein-coding	ENSBTAG00000010193
chr15	51039337	51039337	+	7.31835e-06	0.00361092	71.9298	29.4118	42.5181	-29021	0	0	1	0	0	NM_001113296.1	505537	ribonucleotide reductase catalytic subunit M1	RRM1	protein-coding	ENSBTAG00000013111
chr21	20121114	20121114	+	7.37501e-06	0.00363288	52	90.566	-38.566	198	1	1	0	0	0	XM_024982249.1	100298937	myeloid-associated differentiation marker-like	LOC100298937	protein-coding
chr27	13901407	13901407	-	7.43585e-06	0.00364563	0	24.4898	-24.4898	3488	0	0	1	0	0	NM_001101292.1	784292	dCMP deaminase	DCTD	protein-coding	ENSBTAG00000020282
chr23	41832696	41832696	+	7.43357e-06	0.00364563	1.75439	28.5714	-26.817	44771	0	0	0	0	0	XM_024983907.1	107131747	ferritin light chain-like	LOC107131747	protein-coding
chr6	104317205	104317205	+	7.43753e-06	0.00364563	27.0833	71.1539	-44.0705	-25932	0	0	0	0	0	XM_024993478.1	112447021	uncharacterized LOC112447021	LOC112447021	protein-coding
chr2	24962234	24962234	-	7.45963e-06	0.00365046	50.7936	15.2778	35.5159	14823	0	0	0	0	0	XR_003030659.1	100297358	uncharacterized LOC100297358	LOC100297358	ncRNA
chr23	17104554	17104554	+	7.61992e-06	0.0037228	79.5918	36	43.5918	9790	0	0	1	0	0	XM_002697301.4	100139154	exportin 5	XPO5	protein-coding	ENSBTAG00000018970
chr6	36384665	36384665	+	7.71162e-06	0.00375913	45.6522	6.52174	39.1304	-17877	0	0	0	0	0	XM_010806029.3	527520	HECT and RLD domain containing E3 ubiquitin protein ligase family member 6	HERC6	protein-coding	ENSBTAG00000020536
chr6	16913009	16913009	+	7.71946e-06	0.00375913	0	23.7288	-23.7288	-170375	0	0	0	0	0	XM_005207654.4	535399	lymphoid enhancer binding factor 1	LEF1	protein-coding	ENSBTAG00000006844
chr20	427250	427250	-	7.78982e-06	0.00378721	48	8.51064	39.4894	-99784	0	0	0	0	0	NM_001075463.1	510749	pantothenate kinase 3	PANK3	protein-coding	ENSBTAG00000011895
chr1	4772270	4772270	+	7.85962e-06	0.00381493	59.375	19.2308	40.1442	12291	0	0	0	0	0	XM_010800916.2	101906373	keratin associated protein 8-1	KRTAP8-1	protein-coding
chr20	21898741	21898741	-	7.97716e-06	0.0038657	80.7692	41.6667	39.1026	75353	0	0	0	0	0	NR_107731.1	102465125	microRNA mir-2285f-2	MIR2285F-2	ncRNA	ENSBTAG00000051426
chr19	15845350	15845350	-	7.99021e-06	0.00386575	24	67.3077	-43.3077	24632	0	0	0	0	0	NM_205773.2	404072	chemokine (C-C motif) ligand 11	CCL11	protein-coding	ENSBTAG00000004129
chr1	102967896	102967896	-	8.10476e-06	0.00391483	42.8571	7.01754	35.8396	695616	0	0	0	0	0	NM_001114189.1	504366	sucrase-isomaltase	SI	protein-coding	ENSBTAG00000006975
chr7	110498732	110498732	-	8.23616e-06	0.00397187	16	57.6923	-41.6923	20187	0	0	1	0	0	XR_083782.5	781533	nucleolin pseudogene	LOC781533	pseudo
chr7	13234179	13234179	-	8.31038e-06	0.0040012	64.5833	21.8182	42.7651	-25339	0	0	1	0	0	XR_003035472.1	112447344	uncharacterized LOC112447344	LOC112447344	ncRNA
chr7	10161217	10161217	+	8.37102e-06	0.0040239	36.7347	3.7037	33.031	4813	0	0	0	0	0	XR_003035450.1	512488	olfactory receptor family 7 subfamily A member 123	OR7A123	protein-coding
chr13	71554930	71554930	-	8.43403e-06	0.00404767	37.931	6.15385	31.7772	287676	0	0	1	0	0	XR_003037987.1	112449418	U6 spliceosomal RNA	LOC112449418	snRNA	ENSBTAG00000051449
chr2	134908459	134908459	-	8.4478e-06	0.00404777	0	24.4898	-24.4898	-61609	0	0	0	0	0	XM_015460724.2	528048	actin like 8	ACTL8	protein-coding	ENSBTAG00000006438
chr7	49812038	49812038	+	8.61923e-06	0.00411098	93.1034	58.4906	34.6129	3016	0	0	1	0	0	XM_005209420.4	532432	receptor accessory protein 2	REEP2	protein-coding	ENSBTAG00000010068
chr22	42065581	42065581	+	8.62102e-06	0.00411098	42	84	-42	193530	0	0	0	0	0	XR_003031892.1	112443500	uncharacterized LOC112443500	LOC112443500	ncRNA
chr25	8772402	8772402	-	8.61158e-06	0.00411098	12.963	53.0612	-40.0983	27522	0	0	0	0	0	XR_003032606.1	112444299	uncharacterized LOC112444299	LOC112444299	ncRNA
chr2	41302456	41302456	-	8.6435e-06	0.00411512	65.0794	25	40.0794	75964	0	0	1	0	0	NM_001192624.1	526088	potassium inwardly rectifying channel subfamily J member 3	KCNJ3	protein-coding	ENSBTAG00000006159
chr20	58457892	58457892	-	8.69822e-06	0.00413458	83.3333	42.8571	40.4762	55684	0	0	1	0	1	XM_024981249.1	508963	OTU deubiquitinase with linear linkage specificity	OTULIN	protein-coding	ENSBTAG00000003186
chr14	77161901	77161901	+	8.71868e-06	0.00413771	50	87.7193	-37.7193	17691	0	0	0	0	0	NM_001075466.1	510801	carbonic anhydrase I	CA1	protein-coding	ENSBTAG00000032236
chr7	6674142	6674142	+	8.78615e-06	0.00416312	32.6531	1.92308	30.73	13021	0	0	0	0	0	XM_024994816.1	520939	Kruppel like factor 2	KLF2	protein-coding	ENSBTAG00000052504
chr13	53230033	53230033	-	8.82505e-06	0.00417492	14.8148	52.1127	-37.2979	10003	0	0	1	0	0	NM_175788.1	327666	signal regulatory protein alpha	SIRPA	protein-coding	ENSBTAG00000007213
chr6	113745927	113745927	-	8.84444e-06	0.00417748	73.3333	98.4848	-25.1515	98584	0	0	1	0	0	NM_001103267.1	529295	prosaposin like 1	PSAPL1	protein-coding	ENSBTAG00000012458
chr18	47964653	47964653	+	8.93674e-06	0.0042144	74.4681	100	-25.5319	49413	0	0	1	0	0	XR_003030562.1	112442471	U6 spliceosomal RNA	LOC112442471	snRNA	ENSBTAG00000042990
chr4	100362234	100362234	+	9.00421e-06	0.00423285	13.1148	50	-36.8852	-231176	0	0	0	0	0	XM_005205852.4	522170	cholinergic receptor muscarinic 2	CHRM2	protein-coding	ENSBTAG00000014674
chr2	4572407	4572407	-	8.99668e-06	0.00423285	58.3333	94.2308	-35.8974	-28623	0	0	0	0	0	XM_005202209.4	539958	AMMECR1 like	AMMECR1L	protein-coding	ENSBTAG00000008089
chr13	10810290	10810290	+	9.26903e-06	0.00434864	75.3086	97.561	-22.2523	-11905	0	1	0	0	0	XM_025001360.1	513969	ankyrin repeat domain-containing protein 26-like	LOC513969	protein-coding
chr21	14392894	14392894	+	9.27967e-06	0.00434864	20.339	0	20.339	53705	0	0	0	0	0	XR_003031391.1	614841	family with sequence similarity 174 member B	FAM174B	protein-coding	ENSBTAG00000022989
chr6	111610434	111610434	+	9.38773e-06	0.00439238	81.3559	42.1053	39.2507	-183492	0	0	0	0	0	XM_024993658.1	615598	transmembrane anterior posterior transformation 1	TAPT1	protein-coding	ENSBTAG00000019451
chr3	15097611	15097611	-	9.46127e-06	0.00441987	37.7358	77.7778	-40.0419	-6503	0	0	1	0	0	XM_005203648.4	504320	death associated protein 3	DAP3	protein-coding	ENSBTAG00000001199
chr9	61027738	61027738	-	9.5174e-06	0.00442946	2.04082	34.0425	-32.0017	6805	0	0	0	0	0	NM_001034308.2	507736	proline rich nuclear receptor coactivator 1	PNRC1	protein-coding	ENSBTAG00000019110
chr22	8872543	8872543	+	9.52631e-06	0.00442946	25	68	-43	-244381	0	0	0	0	0	XR_003031816.1	112443446	uncharacterized LOC112443446	LOC112443446	ncRNA
chr4	119283316	119283316	-	9.51319e-06	0.00442946	98.5075	75.3247	23.1828	45874	0	0	1	0	1	XR_003034480.1	112446465	uncharacterized LOC112446465	LOC112446465	ncRNA
chr22	25628896	25628896	-	9.59585e-06	0.00445485	83.871	46.7742	37.0968	-365103	0	0	0	0	0	NM_001191459.1	533402	contactin 6	CNTN6	protein-coding	ENSBTAG00000003592
chr4	26768925	26768925	+	9.63092e-06	0.00446419	0	25	-25	-24315	0	0	1	0	0	XR_003034516.1	112446506	U6atac minor spliceosomal RNA	LOC112446506	snRNA	ENSBTAG00000044780
chr17	61465684	61465684	-	9.80197e-06	0.00453643	32.6923	74.1379	-41.4456	7581	0	0	1	0	0	NM_174454.3	282044	rabphilin 3A	RPH3A	protein-coding	ENSBTAG00000004247
chr4	119283324	119283324	-	9.84722e-06	0.00455032	18.4615	0	18.4615	45866	0	0	1	0	1	XR_003034480.1	112446465	uncharacterized LOC112446465	LOC112446465	ncRNA
chr8	110285858	110285858	-	9.8807e-06	0.00455873	63.1579	94.9153	-31.7574	23177	0	0	1	0	0	XM_024996029.1	112447759	uncharacterized LOC112447759	LOC112447759	protein-coding
chr13	53241901	53241901	+	9.9952e-06	0.00457708	28.7879	67.7966	-39.0087	-1867	0	0	0	0	1	NM_175788.1	327666	signal regulatory protein alpha	SIRPA	protein-coding	ENSBTAG00000007213
chr18	47756077	47756077	-	9.97241e-06	0.00457708	89.6104	58.209	31.4014	7229	0	1	0	0	0	XM_024979037.1	509804	WD repeat domain 87	WDR87	protein-coding	ENSBTAG00000038442
chr19	38952907	38952907	+	9.94261e-06	0.00457708	0	24	-24	-13196	0	0	0	0	0	XM_010816129.1	511479	mitochondrial ribosomal protein L45	MRPL45	protein-coding	ENSBTAG00000025001
chr27	15472574	15472574	-	9.99714e-06	0.00457708	0	23.4043	-23.4043	-16992	0	0	0	0	0	NM_174658.2	282478	solute carrier family 25 member 4	SLC25A4	protein-coding	ENSBTAG00000013208
chr3	13987157	13987157	-	9.99082e-06	0.00457708	70.8333	29.0323	41.8011	-2360	0	0	1	0	0	XM_024989930.1	353111	neurotrophic receptor tyrosine kinase 1	NTRK1	protein-coding	ENSBTAG00000003060
chr8	78543518	78543518	-	1.0053e-05	0.00459561	11.2676	45	-33.7324	-170950	0	0	0	0	0	XR_003036088.1	107132714	uncharacterized LOC107132714	LOC107132714	ncRNA
chr24	3641127	3641127	+	1.01345e-05	0.00461168	0	23.2143	-23.2143	154856	0	0	1	0	0	XM_024984300.1	532505	zinc binding alcohol dehydrogenase domain containing 2	ZADH2	protein-coding	ENSBTAG00000001724
chr4	109580616	109580616	+	1.01295e-05	0.00461168	30.5085	1.88679	28.6217	155049	0	0	1	0	0	XM_024991213.1	100337375	contactin associated protein 2	CNTNAP2	protein-coding
chr22	41959306	41959306	+	1.01274e-05	0.00461168	55.1724	90.9091	-35.7367	87255	0	0	0	0	0	XR_003031892.1	112443500	uncharacterized LOC112443500	LOC112443500	ncRNA
chr19	61386925	61386925	+	1.01832e-05	0.00462678	62.9032	22.6415	40.2617	-26669	0	0	1	0	0	XM_024981102.1	537351	ATP binding cassette subfamily A member 6	ABCA6	protein-coding	ENSBTAG00000006921
chr18	55928538	55928538	+	1.02934e-05	0.00466976	80.6452	42.623	38.0222	-1035	0	0	0	0	1	XM_005219166.4	282233	fms related receptor tyrosine kinase 3 ligand	FLT3LG	protein-coding	ENSBTAG00000038045
chr4	117984648	117984648	-	1.03383e-05	0.00468298	46.4789	83.0508	-36.572	-125037	0	0	0	0	0	XM_024990692.1	520408	ring finger protein 32	RNF32	protein-coding	ENSBTAG00000020335
chr2	157248	157248	-	1.04322e-05	0.00471769	86.1539	49.0566	37.0972	-157871	0	0	0	0	0	NM_001191136.2	538526	lengsin, lens protein with glutamine synthetase domain	LGSN	protein-coding	ENSBTAG00000010051
chr16	76433068	76433068	+	1.04465e-05	0.00471769	22.9167	64.0625	-41.1458	-4578	0	0	0	0	0	XR_003029831.1	112441872	uncharacterized LOC112441872	LOC112441872	ncRNA
chr18	52331239	52331239	+	1.05145e-05	0.00474123	30.3571	68.3544	-37.9973	2827	0	0	1	0	0	XM_024979146.1	100848884	CEA cell adhesion molecule 20	CEACAM20	protein-coding
chr3	97699710	97699710	+	1.05442e-05	0.00474747	3.84615	36.5385	-32.6923	-76655	0	0	1	0	0	XM_005204783.4	534169	spermatogenesis associated 6	SPATA6	protein-coding	ENSBTAG00000003128
chr22	53348677	53348677	+	1.05908e-05	0.00476126	21.4286	0	21.4286	13198	0	0	1	0	0	XM_005223112.4	100139246	FYVE and coiled-coil domain autophagy adaptor 1	FYCO1	protein-coding	ENSBTAG00000015698
chr26	51042113	51042113	-	1.06879e-05	0.00479768	57.8947	21.3115	36.5833	33384	0	0	1	0	1	XR_003032834.1	112444505	uncharacterized LOC112444505	LOC112444505	ncRNA
chr11	104390166	104390166	-	1.07739e-05	0.00482875	94.2308	60	34.2308	3139	0	0	0	0	0	XR_003037323.1	112448858	uncharacterized LOC112448858	LOC112448858	ncRNA
chr14	4206445	4206445	-	1.07895e-05	0.00482875	98.2456	72.7273	25.5183	-24207	0	0	1	0	0	XR_003038195.1	112449599	uncharacterized LOC112449599	LOC112449599	ncRNA
chr24	13054953	13054953	+	1.08474e-05	0.00484014	7.24638	39.6226	-32.3763	404686	0	0	0	0	0	NM_001098108.1	539867	synaptotagmin 4	SYT4	protein-coding	ENSBTAG00000001801
chr13	12196160	12196160	+	1.08367e-05	0.00484014	72.2222	32.3077	39.9145	-680	1	0	1	0	0	XM_005214096.2	614149	nudix hydrolase 5	NUDT5	protein-coding	ENSBTAG00000019509
chr20	4430787	4430787	-	1.0867e-05	0.00484166	48.0769	87.037	-38.9601	22721	0	0	1	0	1	XM_002696271.6	510912	neuralized E3 ubiquitin protein ligase 1B	NEURL1B	protein-coding	ENSBTAG00000001429
chr7	38639034	38639034	+	1.08946e-05	0.00484675	67.2131	96.5517	-29.3386	16859	0	0	1	0	0	XM_002689032.6	540197	nuclear receptor binding SET domain protein 1	NSD1	protein-coding	ENSBTAG00000025426
chr5	95872157	95872157	+	1.09287e-05	0.00484745	25.3968	66.6667	-41.2698	-97913	0	0	0	0	0	NM_001192921.2	537804	glutamate ionotropic receptor NMDA type subunit 2B	GRIN2B	protein-coding	ENSBTAG00000000219
chr4	62520103	62520103	-	1.09239e-05	0.00484745	98.1818	68.75	29.4318	-237068	0	0	0	0	0	XR_003034265.1	112446334	uncharacterized LOC112446334	LOC112446334	ncRNA
chr21	5877307	5877307	-	1.11273e-05	0.00492821	59.6491	91.6667	-32.0175	-83437	0	0	0	0	0	XR_003031542.1	112443223	uncharacterized LOC112443223	LOC112443223	ncRNA
chr13	46817063	46817063	-	1.12264e-05	0.00496332	32.8358	73.4694	-40.6336	-2775	0	0	1	0	1	XR_003038012.1	112449447	small nucleolar RNA SNORD31	LOC112449447	snoRNA
chr8	99147521	99147521	+	1.12398e-05	0.00496332	0	24.0741	-24.0741	-55008	0	0	0	0	0	XM_010808234.3	511010	protein tyrosine phosphatase non-receptor type 3	PTPN3	protein-coding	ENSBTAG00000018841
chr11	6845505	6845505	+	1.14235e-05	0.0050277	0	17.3333	-17.3333	-13307	0	0	1	0	0	XM_024998605.1	515640	interleukin 1 receptor type 1	IL1R1	protein-coding	ENSBTAG00000005273
chr23	30458520	30458520	-	1.14361e-05	0.0050277	29.6875	1.88679	27.8007	-8277	0	1	0	0	0	XM_002697448.6	539620	zinc finger with KRAB and SCAN domains 4	ZKSCAN4	protein-coding	ENSBTAG00000003575
chr5	750734	750734	-	1.14122e-05	0.0050277	52.0833	12.7273	39.3561	124430	0	0	0	0	0	NM_001079629.2	617508	tetraspanin 8	TSPAN8	protein-coding	ENSBTAG00000019425
chr6	37268144	37268144	+	1.15333e-05	0.00506298	94.8276	64.7887	30.0389	33395	0	0	1	0	0	XM_002688146.6	523874	family with sequence similarity 184 member B	FAM184B	protein-coding	ENSBTAG00000005932
chr20	23116738	23116738	+	1.15608e-05	0.00506759	98.2143	69.3878	28.8265	12368	0	0	0	0	0	XR_003031240.1	112442997	uncharacterized LOC112442997	LOC112442997	ncRNA
chr3	75623632	75623632	+	1.16581e-05	0.00509527	30.5085	72	-41.4915	21594	0	0	1	0	0	XM_010803457.3	538844	leucine rich repeat containing 7	LRRC7	protein-coding	ENSBTAG00000009338
chr23	38700801	38700801	+	1.16412e-05	0.00509527	30.303	70.5882	-40.2852	11545	0	0	0	0	0	XR_003032272.1	112443857	uncharacterized LOC112443857	LOC112443857	ncRNA
chr27	44120630	44120630	+	1.17445e-05	0.00512555	0	20.7547	-20.7547	33648	0	0	1	0	0	XM_024986355.1	789528	zinc finger protein 385D	ZNF385D	protein-coding	ENSBTAG00000050535
chr22	50994973	50994973	-	1.19059e-05	0.00518836	27.0833	0	27.0833	2513	0	0	1	0	1	NM_001076115.2	538626	prolyl 4-hydroxylase, transmembrane	P4HTM	protein-coding	ENSBTAG00000005490
chr19	61358977	61358977	-	1.19797e-05	0.00520536	76.9231	100	-23.0769	3608	0	0	1	0	0	XM_005221367.4	504909	ATP binding cassette subfamily A member 10	ABCA10	protein-coding
chr9	87502869	87502869	-	1.19797e-05	0.00520536	97.2973	71.4286	25.8687	-28197	0	0	1	0	0	XM_024997054.1	100848331	retinoic acid early transcript 1E-like	LOC100848331	protein-coding	ENSBTAG00000048114
chr25	27964354	27964354	+	1.21199e-05	0.00525863	42	84.4444	-42.4444	-13527	0	0	0	0	0	XM_005224870.4	507533	CGRP receptor component	CRCP	protein-coding	ENSBTAG00000037489
chr22	51195836	51195836	-	1.21524e-05	0.00526506	0	22.7273	-22.7273	-5393	0	0	1	0	0	XM_005222826.4	516941	NCK interacting protein with SH3 domain	NCKIPSD	protein-coding	ENSBTAG00000021850
chr1	680444	680444	+	1.21716e-05	0.00526571	77.3809	41.3793	36.0016	140854	0	0	0	0	0	XM_002684585.6	507243	chloride intracellular channel 6	CLIC6	protein-coding	ENSBTAG00000001753
chr21	29211357	29211357	+	1.23055e-05	0.00531138	96	62.7451	33.2549	20384	0	0	1	0	0	XM_010817147.3	789895	histone-lysine N-methyltransferase PRDM9	LOC789895	protein-coding
chr22	48497368	48497368	-	1.23127e-05	0.00531138	23.3333	64.5833	-41.25	18092	0	0	1	0	0	NM_001102549.1	100124510	BRCA1 associated protein 1	BAP1	protein-coding	ENSBTAG00000045817
chr3	121001856	121001856	+	1.24029e-05	0.00533489	21.25	54.4304	-33.1804	-36632	0	0	0	0	1	XR_003034224.1	112446163	U6 spliceosomal RNA	LOC112446163	snRNA	ENSBTAG00000050779
chr10	13946638	13946638	+	1.23866e-05	0.00533489	85.4839	48.1481	37.3357	32610	0	0	1	0	0	XM_010808930.3	515125	SMAD family member 3	SMAD3	protein-coding	ENSBTAG00000012599
chr1	46999476	46999476	-	1.25003e-05	0.00536902	87.5	51.7857	35.7143	142841	0	0	0	0	0	XM_015470957.2	527953	zona pellucida like domain containing 1	ZPLD1	protein-coding	ENSBTAG00000003666
chr13	53627983	53627983	-	1.25281e-05	0.00537323	1.75439	28.125	-26.3706	37379	0	0	0	0	0	XM_025000616.1	523427	GINS complex subunit 1	GINS1	protein-coding	ENSBTAG00000019984
chr22	23510748	23510748	-	1.25909e-05	0.00539245	0	25	-25	311576	0	0	1	0	0	XM_010817628.3	615848	interleukin 5 receptor subunit alpha	IL5RA	protein-coding	ENSBTAG00000000273
chr28	36319499	36319499	-	1.26428e-05	0.00540691	77.7778	100	-22.2222	395898	0	0	0	0	0	XM_015461049.2	613508	SH2 domain containing 4B	SH2D4B	protein-coding	ENSBTAG00000003910
chr5	4448446	4448446	-	1.27464e-05	0.00544341	49.0566	88	-38.9434	-266550	0	0	0	0	0	XM_002687156.3	523590	EF-hand domain-containing family member C2	LOC523590	protein-coding
chr18	45999840	45999840	-	1.27851e-05	0.00545213	45.283	83.6066	-38.3235	-2256	0	0	0	0	0	XM_024978464.1	540576	myelin associated glycoprotein	MAG	protein-coding	ENSBTAG00000017044
chr19	22901421	22901421	-	1.283e-05	0.00545755	34.4828	2.32558	32.1572	1249	0	0	1	0	1	NM_001075176.1	504844	replication protein A1	RPA1	protein-coding	ENSBTAG00000009711
chr23	22915976	22915976	-	1.28344e-05	0.00545755	53.1915	90	-36.8085	-210096	0	0	0	0	0	XR_003032223.1	101906162	defensin beta 112	DEFB112	protein-coding
chr28	42724290	42724290	+	1.29537e-05	0.00550044	27.1186	1.6129	25.5057	11474	0	0	1	0	0	XM_005226587.4	539941	mitogen-activated protein kinase 8	MAPK8	protein-coding	ENSBTAG00000007876
chr20	70433053	70433053	-	1.30183e-05	0.00552003	32.7869	3.50877	29.2781	-235379	0	0	0	0	0	XR_003031330.1	112443055	U6 spliceosomal RNA	LOC112443055	snRNA	ENSBTAG00000052256
chr13	55560233	55560233	-	1.30483e-05	0.00552491	1.69492	26.7606	-25.0656	93684	0	0	1	0	0	XM_002692260.5	525796	cadherin 4	CDH4	protein-coding	ENSBTAG00000015058
chr23	10729686	10729686	-	1.31829e-05	0.00557399	9.43396	45	-35.566	10029	0	0	1	0	0	XM_024983480.1	508482	copine 5	CPNE5	protein-coding	ENSBTAG00000007514
chr2	112236257	112236257	+	1.3269e-05	0.00560195	34	3.44828	30.5517	-77424	0	0	0	0	0	XM_024999003.1	282521	serpin family E member 2	SERPINE2	protein-coding	ENSBTAG00000008717
chr22	21598704	21598704	+	1.32866e-05	0.00560195	0	21.4286	-21.4286	-192387	0	0	1	0	0	XM_024982503.1	506945	basic helix-loop-helix family member e40	BHLHE40	protein-coding	ENSBTAG00000009863
chr20	69931001	69931001	-	1.33632e-05	0.00562632	22.2222	0	22.2222	-107503	0	0	0	0	0	XM_024981547.1	100337321	iroquois homeobox 2	IRX2	protein-coding	ENSBTAG00000047499
chr6	116095285	116095285	-	1.35575e-05	0.00570008	98.1132	70.7692	27.344	10364	0	0	1	0	0	XM_024993744.1	534755	family with sequence similarity 193 member A	FAM193A	protein-coding	ENSBTAG00000009744
chr3	34193986	34193986	-	1.40486e-05	0.00588998	80.9524	42.5926	38.3598	-4201	0	0	0	0	0	NM_174175.3	281476	seryl-tRNA synthetase 1	SARS1	protein-coding	ENSBTAG00000012962
chr9	94264351	94264351	+	1.40447e-05	0.00588998	73.0769	100	-26.9231	-160812	0	0	1	0	0	NM_001199026.2	506218	sorting nexin 9	SNX9	protein-coding	ENSBTAG00000006323
chr10	52845389	52845389	-	1.42161e-05	0.00595185	0	20.339	-20.339	91421	0	0	1	0	0	XM_010809305.3	517509	cingulin like 1	CGNL1	protein-coding	ENSBTAG00000008575
chr4	92049828	92049828	+	1.42721e-05	0.00596693	80	38.8889	41.1111	175888	0	0	1	0	0	NM_205784.1	404098	staphylococcal nuclease and tudor domain containing 1	SND1	protein-coding	ENSBTAG00000010692
chr16	3293977	3293977	+	1.44141e-05	0.00600945	69.4915	98.0392	-28.5477	28309	0	0	1	0	0	NM_001083473.1	534048	cyclin dependent kinase 18	CDK18	protein-coding	ENSBTAG00000012673
chr18	22177264	22177264	-	1.44117e-05	0.00600945	49.0909	12.2807	36.8102	-14625	0	0	1	0	0	XR_003030337.1	112442286	uncharacterized LOC112442286	LOC112442286	ncRNA
chr15	26157960	26157960	+	1.44664e-05	0.00602284	28.8462	69.4915	-40.6454	-75890	0	0	0	0	0	XR_237478.4	101901976	uncharacterized LOC101901976	LOC101901976	ncRNA
chr13	59706481	59706481	+	1.45438e-05	0.00604662	89.0625	55.5556	33.5069	-620	1	0	0	0	1	XM_005214732.3	526612	NSFL1 cofactor	NSFL1C	protein-coding	ENSBTAG00000006533
chr22	30733941	30733941	-	1.45961e-05	0.00605993	91.8033	57.1429	34.6604	-61022	0	0	0	0	0	XR_003031829.1	112443457	uncharacterized LOC112443457	LOC112443457	ncRNA
chr5	101330514	101330514	+	1.46893e-05	0.00609017	92.8571	60.6061	32.2511	-3017	0	0	0	0	0	NM_001111108.2	616433	developmental pluripotency associated 3	DPPA3	protein-coding	ENSBTAG00000046609
chr5	5264970	5264970	+	1.49001e-05	0.00616902	81.4815	41.5094	39.9721	-68653	0	0	0	0	0	XR_001500281.2	104972322	uncharacterized LOC104972322	LOC104972322	ncRNA
chr20	68674760	68674760	+	1.50863e-05	0.00623743	27.451	67.7419	-40.291	144724	0	0	0	0	0	XR_003031291.1	112443018	uncharacterized LOC112443018	LOC112443018	ncRNA
chr2	4038354	4038354	-	1.51978e-05	0.00627483	63.0769	93.5484	-30.4715	-149034	0	0	0	0	0	NM_001192491.1	518563	heparan sulfate 6-O-sulfotransferase 1	HS6ST1	protein-coding	ENSBTAG00000050824
chr23	47837755	47837755	-	1.52377e-05	0.00628263	0	17.3333	-17.3333	-4089	0	0	1	0	0	XR_003032298.1	112443890	U6 spliceosomal RNA	LOC112443890	snRNA	ENSBTAG00000043917
chr25	29174808	29174808	-	1.52695e-05	0.00628706	40	6.12245	33.8775	8250	0	0	1	0	0	XM_024984695.1	505622	polypeptide N-acetylgalactosaminyltransferase 17	GALNT17	protein-coding	ENSBTAG00000008718
chr22	59425149	59425149	-	1.53669e-05	0.0063104	66.6667	96.4286	-29.7619	55192	0	0	1	1	0	XM_002697148.6	518674	DnaJ heat shock protein family (Hsp40) member B8	DNAJB8	protein-coding	ENSBTAG00000006179
chr21	348994	348994	-	1.53685e-05	0.0063104	1.05263	12.1951	-11.1425	-9289	0	0	0	0	0	XM_002683998.6	100300716	immunoglobulin heavy variable 4-38-2	LOC100300716	protein-coding	ENSBTAG00000048268
chr4	13318059	13318059	-	1.55673e-05	0.00638328	95.3125	67.1642	28.1483	122074	0	0	1	0	0	XR_003034289.1	107132378	uncharacterized LOC107132378	LOC107132378	ncRNA
chr20	2673487	2673487	+	1.56858e-05	0.00642304	55.2239	88.0597	-32.8358	-7010	0	0	0	0	0	XM_024981277.1	517459	gamma-aminobutyric acid type A receptor subunit pi	GABRP	protein-coding	ENSBTAG00000002779
chr19	53675116	53675116	-	1.57483e-05	0.0064398	26.2295	66.0377	-39.8082	17459	0	0	0	0	0	XR_003030969.1	101901951	uncharacterized LOC101901951	LOC101901951	ncRNA
chr6	116455853	116455853	+	1.57922e-05	0.00644889	69.2308	29.4118	39.819	19276	0	0	1	0	0	XM_002688439.6	523362	DNA polymerase nu	POLN	protein-coding	ENSBTAG00000017296
chr3	91362448	91362448	-	1.58509e-05	0.00646402	95.7746	67.3077	28.467	-17599	0	0	0	0	0	XR_003033860.1	615684	transmembrane protein 61	TMEM61	protein-coding	ENSBTAG00000046583
chr14	75917997	75917997	-	1.58815e-05	0.00646767	91.5254	56.25	35.2754	3604	0	0	1	0	0	XM_015474554.2	519225	cyclic nucleotide gated channel subunit beta 3	CNGB3	protein-coding	ENSBTAG00000036304
chr17	34967130	34967130	-	1.59746e-05	0.00649674	0	23.4043	-23.4043	18005	0	0	0	0	0	NM_001038039.1	505789	centrin 4	CETN4	protein-coding	ENSBTAG00000016147
chr1	1077301	1077301	+	1.64948e-05	0.00669914	57.971	89.0411	-31.0701	1272	0	0	0	0	0	XM_024993436.1	101903444	small integral membrane protein 34A-like	LOC101903444	protein-coding
chr1	33495413	33495413	+	1.65705e-05	0.00672077	0	20.8333	-20.8333	-220141	0	0	1	0	0	XM_024993936.1	517759	cell adhesion molecule 2	CADM2	protein-coding	ENSBTAG00000009219
chr2	60968942	60968942	-	1.66091e-05	0.00672728	91.6667	59.0164	32.6503	12374	0	0	1	0	0	XR_003030908.1	112442665	uncharacterized LOC112442665	LOC112442665	ncRNA
chr20	54338408	54338408	+	1.67109e-05	0.00673569	41.5094	82	-40.4906	328156	0	0	0	0	0	XR_003031332.1	112443057	U6 spliceosomal RNA	LOC112443057	snRNA	ENSBTAG00000054950
chr19	22140260	22140260	+	1.66762e-05	0.00673569	40	6	34	14385	0	0	1	0	0	NM_001193168.1	512144	VPS53 subunit of GARP complex	VPS53	protein-coding	ENSBTAG00000018126
chr16	65671594	65671594	-	1.67201e-05	0.00673569	98.3333	71.4286	26.9048	32465	0	0	0	0	0	XR_001502138.2	107133260	uncharacterized LOC107133260	LOC107133260	ncRNA
chr12	86833702	86833702	-	1.66854e-05	0.00673569	56.1404	91.8367	-35.6964	4125	0	1	1	0	1	XR_003037599.1	112449102	uncharacterized LOC112449102	LOC112449102	ncRNA
chr24	30980965	30980965	+	1.67859e-05	0.00675309	72.4138	98.3051	-25.8913	276364	0	0	0	0	0	NR_030806.1	100313424	microRNA mir-2380	MIR2380	ncRNA
chr6	41207218	41207218	+	1.68804e-05	0.00678196	11.5385	48.2759	-36.7374	60758	0	0	1	0	0	XM_005207804.4	614299	potassium voltage-gated channel interacting protein 4	KCNIP4	protein-coding	ENSBTAG00000047743
chr7	8741016	8741016	-	1.69684e-05	0.00679479	75.4717	100	-24.5283	-9042	0	0	0	0	0	XM_024995304.1	509410	olfactory receptor family 7 subfamily A member 175, pseudogene	OR7A175P	pseudo
chr19	48193196	48193196	-	1.69807e-05	0.00679479	56.5217	91.4894	-34.9676	-242	1	0	0	0	0	XM_005220988.4	517426	sodium voltage-gated channel alpha subunit 4	SCN4A	protein-coding	ENSBTAG00000004770
chr6	109293827	109293827	+	1.69762e-05	0.00679479	91.5493	62.963	28.5863	-40022	0	0	0	0	0	XR_003035220.1	112447125	uncharacterized LOC112447125	LOC112447125	ncRNA
chr19	10305405	10305405	+	1.72363e-05	0.00688787	12.2807	49.0566	-36.7759	-4434	0	0	1	0	0	XM_015458518.2	616180	yippee like 2	YPEL2	protein-coding	ENSBTAG00000019806
chr9	63985757	63985757	+	1.73324e-05	0.00691701	29.4118	1.78571	27.626	16269	0	0	1	0	0	XR_003036401.1	112448058	uncharacterized LOC112448058	LOC112448058	ncRNA
chr6	66914041	66914041	+	1.7385e-05	0.00692874	98.7013	76.3636	22.3377	-24068	0	0	1	0	0	XM_024993572.1	504733	tec protein tyrosine kinase	TEC	protein-coding	ENSBTAG00000005062
chr5	113833796	113833796	+	1.75228e-05	0.00697434	0	22.0339	-22.0339	24217	0	0	1	0	1	XR_807033.3	101904078	uncharacterized LOC101904078	LOC101904078	ncRNA
chr25	27066493	27066493	+	1.76437e-05	0.00701312	0	14.4444	-14.4444	940	1	0	1	0	0	XM_002698100.6	540981	F-box and leucine rich repeat protein 19	FBXL19	protein-coding	ENSBTAG00000040555
chr8	90311123	90311123	+	1.79796e-05	0.00713714	79.4118	40.4255	38.9862	-25281	0	0	1	0	0	NM_001103264.1	528386	caveolae associated protein 4	CAVIN4	protein-coding	ENSBTAG00000021992
chr9	61731720	61731720	-	1.81332e-05	0.007179	57.8125	89.7059	-31.8934	-12852	0	0	0	0	0	NM_001242341.1	100299449	cannabinoid receptor 1	CNR1	protein-coding	ENSBTAG00000054523
chr17	8775277	8775277	+	1.81167e-05	0.007179	36.3636	73.7705	-37.4069	-173157	0	0	0	0	0	XR_003029976.1	101905833	uncharacterized LOC101905833	LOC101905833	ncRNA
chr23	36026708	36026708	-	1.81702e-05	0.00718411	23.7288	0	23.7288	-47068	0	0	0	0	0	XR_814922.3	104975693	uncharacterized LOC104975693	LOC104975693	ncRNA
chr5	84485142	84485142	-	1.84311e-05	0.00727762	82.4561	42.5532	39.9029	46105	0	0	1	0	0	XM_024992592.1	518130	lamin tail domain containing 1	LMNTD1	protein-coding
chr25	34640232	34640232	+	1.84667e-05	0.00728078	52.7273	89.7959	-37.0686	12909	0	0	1	0	0	XR_003032645.1	104970450	uncharacterized LOC104970450	LOC104970450	ncRNA
chr26	14484840	14484840	-	1.84879e-05	0.00728078	75.4386	36.6667	38.7719	-48353	0	0	0	0	0	XR_003032804.1	104975952	uncharacterized LOC104975952	LOC104975952	ncRNA
chr15	83888986	83888986	+	1.89573e-05	0.00745092	12.3077	46.5517	-34.244	44936	0	0	0	0	0	NM_001145397.1	100271685	membrane-spanning 4-domains, subfamily A-like	LOC100271685	protein-coding
chrX	135685659	135685659	-	1.89698e-05	0.00745092	76	97.561	-21.561	17036	0	0	1	0	1	XR_003033550.1	112445197	uncharacterized LOC112445197	LOC112445197	ncRNA
chr1	21806324	21806324	+	1.90978e-05	0.0074815	76.4706	36.6667	39.8039	-287464	0	0	0	0	0	XM_024993875.1	107132175	cell death regulator Aven-like	LOC107132175	protein-coding
chr8	104599100	104599100	-	1.90836e-05	0.0074815	44.898	84.6154	-39.7174	244605	0	0	0	0	0	XR_003036211.1	112447958	U6 spliceosomal RNA	LOC112447958	snRNA	ENSBTAG00000055139
chr7	16825503	16825503	-	1.9221e-05	0.00750828	60.2941	25.641	34.6531	25054	0	0	1	0	1	XM_024994922.1	787458	fibrillin 3	FBN3	protein-coding	ENSBTAG00000000595
chr22	41860838	41860838	-	1.92416e-05	0.00750828	20.8955	0	20.8955	-11215	0	0	0	0	0	XR_003031892.1	112443500	uncharacterized LOC112443500	LOC112443500	ncRNA
chr5	47352389	47352389	+	1.92246e-05	0.00750828	66.6667	95.3846	-28.7179	-22329	0	0	1	0	0	XR_003034968.1	112446885	U1 spliceosomal RNA	LOC112446885	snRNA	ENSBTAG00000028990
chr4	108550595	108550595	+	1.92715e-05	0.00751012	18.9655	57.1429	-38.1773	-449454	0	0	0	0	0	XM_024990934.1	788066	thiamin pyrophosphokinase 1	TPK1	protein-coding	ENSBTAG00000017676
chr4	70381022	70381022	+	1.93378e-05	0.00751634	1.85185	30	-28.1482	4540	0	0	1	0	0	XR_003034376.1	107132417	uncharacterized LOC107132417	LOC107132417	ncRNA
chr18	28586413	28586413	+	1.93143e-05	0.00751634	44.2308	84	-39.7692	327129	0	0	0	0	0	XR_003030350.1	112442292	uncharacterized LOC112442292	LOC112442292	ncRNA
chr23	17229708	17229708	+	1.95621e-05	0.00759363	33.3333	74	-40.6667	-21106	0	0	0	0	0	XR_239563.4	101904647	uncharacterized LOC101904647	LOC101904647	ncRNA
chr14	66204966	66204966	+	1.98035e-05	0.00767736	41.5094	7.40741	34.102	11560	0	0	1	0	0	XR_003038116.1	112449541	uncharacterized LOC112449541	LOC112449541	ncRNA
chr11	105642757	105642757	-	1.99128e-05	0.00769973	64.4444	96.2963	-31.8519	82297	0	0	0	0	1	NM_001101879.2	507002	olfactomedin 1	OLFM1	protein-coding	ENSBTAG00000038584
chr5	113833802	113833802	+	1.9888e-05	0.00769973	0	22.4138	-22.4138	24223	0	0	1	0	1	XR_807033.3	101904078	uncharacterized LOC101904078	LOC101904078	ncRNA
chr8	110969020	110969020	-	1.99471e-05	0.00770302	67.1429	93.1818	-26.039	-11881	0	0	1	0	1	XM_024995764.1	528311	allantoicase	ALLC	protein-coding	ENSBTAG00000013838
chr14	10458014	10458014	-	1.99776e-05	0.00770482	0	21.6667	-21.6667	117501	0	0	1	0	0	XM_025001431.1	327705	ArfGAP with SH3 domain, ankyrin repeat and PH domain 1	ASAP1	protein-coding	ENSBTAG00000003185
chr1	95566861	95566861	+	2.02181e-05	0.00778752	69.6429	28.5714	41.0714	-15921	0	0	0	0	0	XR_003035854.1	112447728	uncharacterized LOC112447728	LOC112447728	ncRNA
chr22	38776765	38776765	-	2.03064e-05	0.00781144	27.451	69.3878	-41.9368	-150029	0	0	1	0	0	NM_001038198.2	613683	FEZ family zinc finger 2	FEZF2	protein-coding	ENSBTAG00000020302
chr3	120081327	120081327	-	2.0432e-05	0.00782951	47.9167	87.5	-39.5833	46591	0	0	1	0	1	XM_010803924.3	527883	kinesin family member 1A	KIF1A	protein-coding	ENSBTAG00000011538
chr3	13995152	13995152	+	2.04168e-05	0.00782951	65.625	29.7297	35.8953	2943	0	0	1	0	1	NM_001191235.1	787068	insulin receptor related receptor	INSRR	protein-coding	ENSBTAG00000003054
chr19	17068995	17068995	+	2.04043e-05	0.00782951	71.875	98.1481	-26.2731	-89692	0	0	1	0	0	XR_003031159.1	112442874	U6 spliceosomal RNA	LOC112442874	snRNA	ENSBTAG00000050456
chr3	10585332	10585332	+	2.06053e-05	0.00788579	38.2353	73.913	-35.6778	-23194	0	0	1	0	0	XM_005203516.4	531178	cell adhesion molecule 3	CADM3	protein-coding	ENSBTAG00000003217
chr3	38420498	38420498	+	2.06389e-05	0.00788854	46.1538	10.5263	35.6275	1335724	0	0	0	0	0	XM_002686164.4	539383	alpha-amylase 2B	LOC539383	protein-coding	ENSBTAG00000024288
chr28	42093445	42093445	+	2.09545e-05	0.00799891	70.1492	32.1429	38.0064	-19148	0	0	1	0	0	XM_024986889.1	112444747	uncharacterized LOC112444747	LOC112444747	protein-coding
chr23	47144159	47144159	+	2.11925e-05	0.00806913	78.5714	100	-21.4286	-14171	0	0	0	0	0	XM_002697595.6	527615	solute carrier family 35 member B3	SLC35B3	protein-coding	ENSBTAG00000009157
chr22	52507622	52507622	+	2.11925e-05	0.00806913	21.4286	0	21.4286	8019	0	0	1	0	0	NM_001076398.1	615855	neurotrophin receptor associated death domain	NRADD	protein-coding	ENSBTAG00000022598
chr3	49889106	49889106	-	2.15114e-05	0.00815292	100	78.9474	21.0526	-147	1	0	1	0	0	XM_015464359.2	506231	BCAR3 adaptor protein, NSP family member	BCAR3	protein-coding	ENSBTAG00000003245
chr1	157092037	157092037	+	2.14629e-05	0.00815292	12.6984	47.3684	-34.67	98447	0	0	0	0	0	NM_001206608.1	530549	EF-hand domain family member B	EFHB	protein-coding	ENSBTAG00000013806
chr8	86076861	86076861	+	2.15181e-05	0.00815292	3.63636	34.7826	-31.1462	170434	0	0	1	0	0	XM_024996003.1	785924	receptor tyrosine kinase like orphan receptor 2	ROR2	protein-coding	ENSBTAG00000005092
chr22	8375483	8375483	+	2.15218e-05	0.00815292	2.12766	33.3333	-31.2057	-152646	0	0	0	0	0	XR_003031957.1	112443545	U6 spliceosomal RNA	LOC112443545	snRNA	ENSBTAG00000043185
chr21	24941967	24941967	-	2.16067e-05	0.00815402	38.8889	78.8461	-39.9573	2543	0	0	1	0	1	XM_024981945.1	616003	transmembrane 6 superfamily member 1	TM6SF1	protein-coding	ENSBTAG00000012926
chr28	40318661	40318661	-	2.15593e-05	0.00815402	64.5161	93.8461	-29.33	681507	0	0	0	0	0	NR_031210.1	100313261	microRNA mir-346	MIR346	ncRNA
chr5	13012829	13012829	+	2.16067e-05	0.00815402	61.1111	21.1538	39.9573	-247874	0	0	0	0	0	XR_003034954.1	112446868	small nucleolar RNA SNORA18	LOC112446868	snoRNA	ENSBTAG00000045764
chr22	31477144	31477144	-	2.19035e-05	0.0082479	44.6429	83.0189	-38.376	88481	0	0	0	0	0	XM_024983353.1	104975541	MyoD family inhibitor domain containing 2	MDFIC2	protein-coding
chr13	72632117	72632117	+	2.19107e-05	0.0082479	69.2308	33.3333	35.8974	27115	0	0	1	0	1	XM_025001265.1	614651	junctophilin 2	JPH2	protein-coding
chr4	4657139	4657139	-	2.22602e-05	0.00836893	71.7391	28.2609	43.4783	74571	0	0	1	0	0	XM_024990960.1	613554	cordon-bleu WH2 repeat protein	COBL	protein-coding	ENSBTAG00000023806
chr3	82283461	82283461	+	2.23156e-05	0.00837919	58.209	89.5522	-31.3433	37333	0	0	0	0	0	XR_234048.4	101906485	uncharacterized LOC101906485	LOC101906485	ncRNA
chr18	54978696	54978696	+	2.25501e-05	0.0084566	93.9394	65.0794	28.86	3992	0	0	0	0	0	XM_024979211.1	112442347	60S ribosomal protein L11-like	LOC112442347	protein-coding	ENSBTAG00000052953
chr5	117259530	117259530	+	2.27058e-05	0.00850433	64.9123	94.9153	-30.003	-25337	0	0	0	0	0	NR_107782.1	102466908	microRNA mir-2285o-5	MIR2285O-5	ncRNA	ENSBTAG00000044449
chr2	134857992	134857992	+	2.27344e-05	0.00850434	0	21.875	-21.875	-11142	0	0	0	0	0	XM_015460724.2	528048	actin like 8	ACTL8	protein-coding	ENSBTAG00000006438
chr2	127161547	127161547	+	2.28007e-05	0.00851849	92.5926	60.6061	31.9865	8565	0	0	1	0	0	XM_005203247.3	616317	stathmin 1	STMN1	protein-coding	ENSBTAG00000013761
chr10	15660660	15660660	-	2.29819e-05	0.00856475	84.3137	45.098	39.2157	-8353	0	0	0	0	0	NM_001195019.1	538427	acidic nuclear phosphoprotein 32 family member A	ANP32A	protein-coding	ENSBTAG00000012365
chr18	51940732	51940732	-	2.29707e-05	0.00856475	98.2143	72.5806	25.6336	13043	0	0	1	0	0	XM_002695160.5	616722	immunity-related GTPase family, cinema-like	LOC616722	protein-coding
chr13	10796076	10796076	+	2.31612e-05	0.00861005	78.3133	97.7778	-19.4645	22083	0	1	0	0	0	XR_003037930.1	100297905	ninein like	NINL	protein-coding	ENSBTAG00000023169
chr5	118166015	118166015	+	2.31556e-05	0.00861005	8.69565	39.3443	-30.6486	-85580	0	0	0	0	0	XR_003034900.1	101904776	uncharacterized LOC101904776	LOC101904776	ncRNA
chr12	81657786	81657786	+	2.32648e-05	0.00863781	58.209	90.1639	-31.955	19531	0	0	0	0	0	XR_003037636.1	112449141	uncharacterized LOC112449141	LOC112449141	ncRNA
chr3	100891589	100891589	+	2.37086e-05	0.00878076	23.7288	60.9375	-37.2087	39026	0	0	1	0	0	XM_024990173.1	540778	zinc finger SWIM-type containing 5	ZSWIM5	protein-coding	ENSBTAG00000012648
chr13	11170640	11170640	-	2.36795e-05	0.00878076	0	18.1818	-18.1818	22817	0	0	0	0	0	XR_001501576.2	505099	uncharacterized LOC505099	LOC505099	ncRNA
chr29	8577	8577	+	2.3766e-05	0.00879111	73.8095	46.6019	27.2076	87600	0	0	0	1	0	XR_003033250.1	516870	uncharacterized LOC516870	LOC516870	ncRNA
chr24	48286084	48286084	+	2.38576e-05	0.00881291	59.2593	19.6078	39.6514	65107	0	0	1	0	0	XM_010818999.3	615119	cap binding complex dependent translation initiation factor	CTIF	protein-coding	ENSBTAG00000018901
chr3	12927458	12927458	+	2.3884e-05	0.00881291	31.3726	72.549	-41.1765	12798	0	0	1	0	0	XR_003033932.1	112445937	uncharacterized LOC112445937	LOC112445937	ncRNA
chr22	58918173	58918173	+	2.40615e-05	0.00886745	58.9286	92.4528	-33.5243	11214	0	0	1	0	0	XM_024983046.1	617428	acyl-CoA dehydrogenase family member 9	ACAD9	protein-coding	ENSBTAG00000003242
chr23	29296554	29296554	+	2.4144e-05	0.00888688	48.1928	80.8824	-32.6896	-3649	0	0	0	0	0	XM_002697386.3	785639	olfactory receptor family 12 subfamily D member 2H	OR12D2H	protein-coding	ENSBTAG00000049292
chr19	35977360	35977360	+	2.41996e-05	0.00889637	41.4286	78.8462	-37.4176	-3587	0	0	0	0	0	XM_024979987.1	512899	ANKRD40 C-terminal like	ANKRD40CL	protein-coding	ENSBTAG00000025183
chr5	82347846	82347846	-	2.43264e-05	0.00892227	83.3333	48.3333	35	-4994	0	0	0	0	0	XM_010805392.3	407130	PPFIA binding protein 1	PPFIBP1	protein-coding	ENSBTAG00000004283
chr23	36466165	36466165	-	2.43298e-05	0.00892227	65.9574	97.7273	-31.7698	-869	1	0	0	0	1	XR_003032262.1	100847951	uncharacterized LOC100847951	LOC100847951	ncRNA
chr10	53065292	53065292	-	2.45034e-05	0.0089749	0	20.7547	-20.7547	18539	0	0	1	0	0	XM_024997393.1	509039	transcription factor 12	TCF12	protein-coding	ENSBTAG00000002586
chr27	16313172	16313172	+	2.46159e-05	0.00900504	74	31.9149	42.0851	18939	0	1	0	0	0	NM_001008665.1	407998	coagulation factor XI	F11	protein-coding	ENSBTAG00000003572
chr27	16304313	16304313	+	2.46604e-05	0.00901028	74.1379	34.6154	39.5226	10080	0	0	1	0	0	NM_001008665.1	407998	coagulation factor XI	F11	protein-coding	ENSBTAG00000003572
chr18	5383574	5383574	+	2.48497e-05	0.00906835	60.6557	92.7273	-32.0715	143010	0	0	1	0	0	NM_001078092.1	618792	WW domain containing oxidoreductase	WWOX	protein-coding	ENSBTAG00000015894
chr13	19819271	19819271	+	2.51052e-05	0.00915041	46.5517	85.1064	-38.5547	-20920	0	0	0	0	0	XR_003037731.1	112449261	uncharacterized LOC112449261	LOC112449261	ncRNA
chr8	78413100	78413100	+	2.52357e-05	0.00918676	94.4444	62	32.4444	-40532	0	0	0	0	0	XR_003036088.1	107132714	uncharacterized LOC107132714	LOC107132714	ncRNA
chr11	93261628	93261628	+	2.5393e-05	0.00923277	0	19.403	-19.403	20103	0	1	0	0	0	XM_024998321.1	282022	prostaglandin-endoperoxide synthase 1	PTGS1	protein-coding	ENSBTAG00000006716
chr12	79435487	79435487	+	2.54576e-05	0.00924498	96.2963	65.2174	31.0789	-40140	0	0	0	0	0	XR_003037634.1	112449139	uncharacterized LOC112449139	LOC112449139	ncRNA
chr13	46506686	46506686	-	2.55123e-05	0.00925358	30.1887	69.4915	-39.3028	-20796	0	0	0	0	0	XM_010811338.2	535136	disco interacting protein 2 homolog C	DIP2C	protein-coding	ENSBTAG00000006531
chr23	19406491	19406491	+	2.57812e-05	0.00933978	84.4828	47.0588	37.4239	9175	0	1	0	0	0	NM_001206724.1	512304	ectonucleotide pyrophosphatase/phosphodiesterase family member 5	ENPP5	protein-coding	ENSBTAG00000015829
chr1	148937359	148937359	+	2.58976e-05	0.00937057	51.5625	86.2069	-34.6444	-35971	0	0	0	0	0	XM_024997028.1	100337422	SIM bHLH transcription factor 2	SIM2	protein-coding	ENSBTAG00000021447
chr9	103441890	103441890	+	2.59712e-05	0.00938583	24.0741	61.1111	-37.037	-50933	0	0	1	0	0	NM_001103331.1	100125289	chromosome 9 C6orf120 homolog	C9H6orf120	protein-coding	ENSBTAG00000003925
chr16	79177948	79177948	-	2.60378e-05	0.00939853	34.4828	71.6418	-37.159	-34286	0	0	0	0	1	XR_003029875.1	112441919	U6 spliceosomal RNA	LOC112441919	snRNA	ENSBTAG00000052549
chr20	32131265	32131265	-	2.62014e-05	0.00944458	18.1818	56.6038	-38.422	-87894	0	0	0	0	0	NM_176608.1	280805	growth hormone receptor	GHR	protein-coding	ENSBTAG00000001335
chr20	4373941	4373941	+	2.62287e-05	0.00944458	56.8965	89.3939	-32.4974	-34127	0	0	0	0	0	XM_002696271.6	510912	neuralized E3 ubiquitin protein ligase 1B	NEURL1B	protein-coding	ENSBTAG00000001429
chr10	41083507	41083507	+	2.638e-05	0.00948762	24.5283	0	24.5283	-336757	0	0	0	0	0	XM_002690859.6	537506	MAM domain containing glycosylphosphatidylinositol anchor 2	MDGA2	protein-coding
chr3	62426998	62426998	+	2.66601e-05	0.00957633	36.5079	74.5455	-38.0375	720755	0	0	0	0	0	NM_181013.1	281278	adhesion G protein-coupled receptor L2	ADGRL2	protein-coding	ENSBTAG00000012305
chr24	39142520	39142520	+	2.66908e-05	0.00957633	43.75	10.5263	33.2237	-21526	0	0	0	0	0	XM_024984307.1	532616	erythrocyte membrane protein band 4.1 like 3	EPB41L3	protein-coding	ENSBTAG00000019251
chr9	101928389	101928389	+	2.68062e-05	0.00960617	34.6939	76.5957	-41.9019	3928	0	0	0	0	0	NM_001194961.1	519716	C-C motif chemokine receptor 6	CCR6	protein-coding	ENSBTAG00000014496
chr21	26273729	26273729	+	2.69031e-05	0.00962936	75	97.2973	-22.2973	-5878	0	0	1	0	0	XR_003031405.1	107131603	cortexin domain containing 1	CTXND1	protein-coding
chr18	51441826	51441826	-	2.70505e-05	0.00967052	15.2542	41.6667	-26.4124	7714	0	0	1	0	0	XM_003587291.5	100336941	carcinoembryonic antigen-related cell adhesion molecule 4	LOC100336941	protein-coding	ENSBTAG00000049346
chr6	25902387	25902387	-	2.72522e-05	0.00973096	22.5352	0	22.5352	-10131	0	0	0	0	0	XR_003035092.1	112447048	uncharacterized LOC112447048	LOC112447048	ncRNA
chr6	112905062	112905062	+	2.7426e-05	0.00977122	32.3077	3.77359	28.5341	34850	0	0	0	0	0	NM_001076492.2	618084	quinoid dihydropteridine reductase	QDPR	protein-coding	ENSBTAG00000040333
chr13	53565977	53565977	+	2.74304e-05	0.00977122	91.8367	57.1429	34.6939	-24622	0	0	0	0	0	NM_001083701.2	523427	GINS complex subunit 1	GINS1	protein-coding	ENSBTAG00000019984
chr1	86967641	86967641	+	2.75158e-05	0.00977829	14.8649	49.0566	-34.1917	-60944	0	0	0	0	0	XM_024989943.1	531027	peroxisomal biogenesis factor 5 like	PEX5L	protein-coding	ENSBTAG00000013219
chr28	32422938	32422938	-	2.75014e-05	0.00977829	62.7451	23.2143	39.5308	-52510	0	0	0	0	0	XR_001495368.2	107131390	uncharacterized LOC107131390	LOC107131390	ncRNA
chr29	37110169	37110169	-	2.75517e-05	0.00977942	68.1818	95.3125	-27.1307	-3138	0	0	0	0	0	XM_010820984.3	520852	membrane spanning 4-domains A15	MS4A15	protein-coding	ENSBTAG00000039461
chr26	17001290	17001290	-	2.80207e-05	0.00993406	15.5556	56	-40.4444	-22958	0	0	1	0	0	XM_024985513.1	504625	sorbin and SH3 domain containing 1	SORBS1	protein-coding	ENSBTAG00000002880
chr22	32570943	32570943	+	2.81874e-05	0.00995352	87.2727	50	37.2727	-11512	0	0	1	0	0	NM_001076435.1	616873	TAFA chemokine like family member 4	TAFA4	protein-coding	ENSBTAG00000003110
chr16	76646506	76646506	-	2.82089e-05	0.00995352	28.5714	71.1111	-42.5397	19623	0	0	1	0	0	XM_024976903.1	515939	DENN domain containing 1B	DENND1B	protein-coding	ENSBTAG00000012433
chr16	76566855	76566855	-	2.81731e-05	0.00995352	34.5455	74.5098	-39.9643	99274	0	0	1	0	0	XM_024976903.1	515939	DENN domain containing 1B	DENND1B	protein-coding	ENSBTAG00000012433
chr13	61218625	61218625	-	2.81259e-05	0.00995352	42.1053	8	34.1053	-6498	0	0	0	0	0	XR_001501727.2	107133075	uncharacterized LOC107133075	LOC107133075	ncRNA
chr3	104229118	104229118	+	2.83508e-05	0.00998001	0	22	-22	-6732	0	0	1	0	0	XM_024990206.1	509866	HIVEP zinc finger 3	HIVEP3	protein-coding	ENSBTAG00000020745
chr3	32161372	32161372	-	2.83393e-05	0.00998001	32.7586	71.4286	-38.67	-9671	0	0	1	0	0	XM_024989854.1	101903127	acidic mammalian chitinase-like	LOC101903127	protein-coding
chr28	2332758	2332758	-	2.85063e-05	0.0100229	42.8571	9.09091	33.7662	80385	0	0	1	0	0	XM_005226200.3	101907907	piggyBac transposable element derived 5	PGBD5	protein-coding	ENSBTAG00000027205
chr18	38144763	38144763	+	2.89386e-05	0.0101614	50	88.8889	-38.8889	24179	0	0	1	0	0	XM_015475837.2	510844	zinc finger homeobox 3	ZFHX3	protein-coding	ENSBTAG00000014636
chr27	35316858	35316858	+	2.89682e-05	0.0101614	31.3726	70.4918	-39.1193	-33601	0	0	0	0	0	NR_031252.1	100313192	microRNA mir-2284q	MIR2284Q	ncRNA	ENSBTAG00000044564
chr22	40361218	40361218	+	2.91211e-05	0.010203	51.0204	12.5	38.5204	107806	0	0	1	0	0	XM_024983066.1	692183	fragile histidine triad diadenosine triphosphatase	FHIT	protein-coding	ENSBTAG00000014418
chr12	16502591	16502591	-	2.91968e-05	0.0102054	0	19.6078	-19.6078	9947	0	0	1	0	0	XM_025000033.1	505325	leucine rich repeats and calponin homology domain containing 1	LRCH1	protein-coding	ENSBTAG00000002959
chr23	28267513	28267513	-	2.92305e-05	0.0102054	32.2581	68.6567	-36.3987	-17399	0	0	0	0	0	NM_001075202.2	505455	immediate early response 3	IER3	protein-coding	ENSBTAG00000011358
chr5	84470657	84470657	+	2.9165e-05	0.0102054	58.4615	91.8367	-33.3752	31620	0	0	1	0	0	XM_024992592.1	518130	lamin tail domain containing 1	LMNTD1	protein-coding
chr15	54295263	54295263	-	2.97777e-05	0.0103843	11.3636	48.3871	-37.0235	20393	0	0	0	0	0	XM_024975882.1	112441641	olfactory receptor family 2 subfamily AT member 2C	OR2AT2C	protein-coding	ENSBTAG00000047344
chr3	92696225	92696225	-	2.99604e-05	0.0104358	70.3125	32.0755	38.237	92184	0	0	1	0	0	XM_024989838.1	516987	DMRT like family B with proline rich C-terminal 1	DMRTB1	protein-coding	ENSBTAG00000009062
chr10	35046431	35046431	+	3.01777e-05	0.0104993	19.7183	0	19.7183	60915	0	0	1	0	0	XR_003036957.1	112448559	uncharacterized LOC112448559	LOC112448559	ncRNA
chr24	45773478	45773478	-	3.03668e-05	0.0105528	50.9804	14.7541	36.2263	-57234	0	0	1	0	0	XM_015460139.2	529859	ectopic P-granules autophagy protein 5 homolog	EPG5	protein-coding	ENSBTAG00000012067
chr18	23986542	23986542	-	3.05436e-05	0.0106019	97.7273	67.3077	30.4196	3131	0	0	1	0	0	NM_001046018.1	508916	carboxylesterase 1-like	LOC508916	protein-coding	ENSBTAG00000001851
chr3	65964307	65964307	+	3.07263e-05	0.0106159	14.5455	50	-35.4545	79681	0	0	0	0	0	XM_002686295.6	508348	interferon induced protein 44	IFI44	protein-coding	ENSBTAG00000034349
chr22	49965950	49965950	+	3.06994e-05	0.0106159	66.0377	96.1539	-30.1161	-23128	0	0	1	0	0	NM_001083461.3	532459	transmembrane protein 115	TMEM115	protein-coding
chr8	111180455	111180455	+	3.06832e-05	0.0106159	80.6452	43.1373	37.5079	59508	0	0	0	0	0	XM_024995924.1	613935	EARP complex and GARP complex interacting protein 1	EIPR1	protein-coding	ENSBTAG00000018387
chr2	126239271	126239271	+	3.06796e-05	0.0106159	47.541	81.6901	-34.1492	-7518	0	0	0	0	0	XM_003585808.4	614290	TMF1 regulated nuclear protein 1	TRNP1	protein-coding	ENSBTAG00000054719
chr21	24021101	24021101	-	3.10377e-05	0.0107111	57.8125	21.6667	36.1458	33803	0	0	1	0	0	XM_005221896.4	527607	elongation factor like GTPase 1	EFL1	protein-coding	ENSBTAG00000003410
chr12	37230455	37230455	-	3.11771e-05	0.0107344	79.661	100	-20.339	-167181	0	0	0	0	0	XR_001501515.2	781692	protein FAM133B pseudogene	LOC781692	pseudo
chr25	25444752	25444752	-	3.11661e-05	0.0107344	27.2727	68.421	-41.1483	146916	0	0	1	0	0	NM_001192728.1	511049	GSG1 like	GSG1L	protein-coding	ENSBTAG00000004607
chr14	12479701	12479701	-	3.13396e-05	0.0107779	28.5714	68.0851	-39.5137	176896	0	0	0	0	0	XM_010811929.3	511077	MYC proto-oncogene, bHLH transcription factor	MYC	protein-coding	ENSBTAG00000008409
chr3	109148245	109148245	-	3.18091e-05	0.0109268	72.7273	34.9206	37.8066	112580	0	0	0	0	0	XR_001498325.2	107132345	uncharacterized LOC107132345	LOC107132345	ncRNA
chr13	3910491	3910491	+	3.19e-05	0.0109454	0	20	-20	73712	0	0	1	0	0	NM_001191178.2	783681	jagged canonical Notch ligand 1	JAG1	protein-coding	ENSBTAG00000012817
chr23	23488618	23488618	+	3.195e-05	0.01095	23.0769	61.7021	-38.6252	113359	0	0	0	0	0	XR_001494842.2	540867	transcription factor AP-2 beta	TFAP2B	protein-coding	ENSBTAG00000020426
chr16	77136595	77136595	-	3.20331e-05	0.0109659	60.7595	93.1818	-32.4223	62013	0	0	1	0	1	XM_024976907.1	781355	NIMA related kinase 7	NEK7	protein-coding	ENSBTAG00000016943
chr26	24291903	24291903	-	3.2144e-05	0.0109912	0	19.6078	-19.6078	22611	0	0	1	0	0	XM_024985924.1	100299286	SH3 and PX domains 2A	SH3PXD2A	protein-coding	ENSBTAG00000044153
chr9	76448299	76448299	-	3.24671e-05	0.011089	23.0769	63.8298	-40.7529	-68296	0	0	0	0	0	XM_024997179.1	532940	coiled-coil domain containing 28A	CCDC28A	protein-coding	ENSBTAG00000015516
chr16	38395721	38395721	+	3.28536e-05	0.0112082	79.7101	43.1373	36.5729	-123812	0	0	0	0	0	XM_024976557.1	100140934	maestro heat like repeat family member 9	MROH9	protein-coding	ENSBTAG00000006408
chr13	42644751	42644751	+	3.29536e-05	0.0112167	66.0714	27.2727	38.7987	21665	0	0	1	0	0	NM_174746.2	282873	acyl-CoA synthetase short chain family member 1	ACSS1	protein-coding	ENSBTAG00000004281
chr21	26806400	26806400	-	3.29474e-05	0.0112167	59.322	91.3793	-32.0573	17389	0	0	0	0	0	NM_001034469.1	514610	mesoderm development LRP chaperone	MESD	protein-coding	ENSBTAG00000001565
chr20	20179122	20179122	+	3.30838e-05	0.0112444	100	76	24	-80852	0	0	1	0	0	XM_003587517.5	539556	phosphodiesterase 4D	PDE4D	protein-coding	ENSBTAG00000000494
chr13	53229685	53229685	-	3.31106e-05	0.0112445	12.7273	49.0196	-36.2923	10351	0	0	1	0	0	NM_175788.1	327666	signal regulatory protein alpha	SIRPA	protein-coding	ENSBTAG00000007213
chr22	19328482	19328482	+	3.31755e-05	0.0112537	11.4754	46.8085	-35.3331	238946	0	0	1	0	0	NM_001076055.2	535362	glutamate metabotropic receptor 7	GRM7	protein-coding	ENSBTAG00000013047
chr29	48072145	48072145	+	3.33712e-05	0.0112824	98.4127	74.5455	23.8672	46928	0	0	1	0	1	XM_024987497.1	618649	SH3 and multiple ankyrin repeat domains 2	SHANK2	protein-coding	ENSBTAG00000003171
chr22	49209604	49209604	-	3.33712e-05	0.0112824	98.4127	74.5455	23.8672	46058	0	0	1	0	0	XM_024983268.1	784245	RAD54 like 2	RAD54L2	protein-coding	ENSBTAG00000032253
chr5	47380747	47380747	+	3.33734e-05	0.0112824	94.9153	65.4545	29.4607	6031	0	0	1	0	0	XR_003034968.1	112446885	U1 spliceosomal RNA	LOC112446885	snRNA	ENSBTAG00000028990
chr23	30494230	30494230	-	3.34923e-05	0.0113098	73.6842	34.6154	39.0688	20657	0	1	0	0	0	XM_015459939.2	104975673	pre-mRNA-splicing regulator WTAP	LOC104975673	protein-coding
chr9	40834529	40834529	-	3.35435e-05	0.0113119	53.6232	85.5072	-31.8841	74986	0	0	1	0	0	NM_001046041.1	509820	CD164 molecule	CD164	protein-coding	ENSBTAG00000017992
chr6	68657090	68657090	+	3.35856e-05	0.0113119	70.4918	32.0755	38.4163	126654	0	0	1	0	0	NM_001015635.2	528446	RAS like family 11 member B	RASL11B	protein-coding	ENSBTAG00000020647
chr27	40756648	40756648	-	3.36123e-05	0.0113119	78	36.3636	41.6364	-374386	0	0	0	0	0	XM_024986389.1	616895	retinoic acid receptor beta	RARB	protein-coding	ENSBTAG00000011518
chr15	82126991	82126991	+	3.37248e-05	0.011337	0	11.3636	-11.3636	-8811	0	0	0	0	0	XM_024974976.1	280801	glycine-N-acyltransferase-like	GAT	protein-coding	ENSBTAG00000052095
chr21	6317860	6317860	-	3.41173e-05	0.0114519	46.1538	83.0508	-36.897	-13986	0	0	0	0	0	XM_024982263.1	538131	ADAM metallopeptidase with thrombospondin type 1 motif 17	ADAMTS17	protein-coding	ENSBTAG00000019823
chr6	31314519	31314519	+	3.41433e-05	0.0114519	94.5455	63.4615	31.0839	428445	0	0	1	0	0	XR_003035095.1	112447051	uncharacterized LOC112447051	LOC112447051	ncRNA
chr22	34704486	34704486	-	3.43948e-05	0.0115233	79.5455	38.4615	41.0839	51187	0	0	0	0	0	XR_003031916.1	112443514	uncharacterized LOC112443514	LOC112443514	ncRNA
chr14	13817416	13817416	+	3.45266e-05	0.0115545	48.2759	76.2712	-27.9953	-27694	0	0	1	0	0	XM_025002014.1	112449613	serine/threonine-protein kinase MARK2-like	LOC112449613	protein-coding
chr19	40224125	40224125	+	3.48687e-05	0.0116559	89.2857	54.717	34.5687	6668	0	0	1	0	0	NM_001075661.2	514334	zona pellucida binding protein 2	ZPBP2	protein-coding	ENSBTAG00000030523
chr16	1194565	1194565	-	3.49516e-05	0.0116705	89.0909	54.5455	34.5455	-44121	0	0	0	0	0	XM_005216651.4	282000	proline and arginine rich end leucine rich repeat protein	PRELP	protein-coding	ENSBTAG00000017834
chr4	157435	157435	+	3.50308e-05	0.0116839	65.1515	29.0323	36.1193	449621	0	0	0	0	0	NM_001083528.1	782902	V-set and transmembrane domain containing 2A	VSTM2A	protein-coding	ENSBTAG00000003625
chr25	23546214	23546214	+	3.52099e-05	0.0117305	20	0	20	-171706	0	0	1	0	0	NR_031245.1	100313290	microRNA mir-2284v	MIR2284V	ncRNA	ENSBTAG00000050463
chr2	4038019	4038019	-	3.55998e-05	0.0118472	70	94.8052	-24.8052	-149369	0	0	0	0	0	NM_001192491.1	518563	heparan sulfate 6-O-sulfotransferase 1	HS6ST1	protein-coding	ENSBTAG00000050824
chr8	52609818	52609818	+	3.65829e-05	0.0121534	20.7547	60.4167	-39.6619	63022	0	0	1	0	0	XM_024995479.1	281778	glucosaminyl (N-acetyl) transferase 1	GCNT1	protein-coding	ENSBTAG00000012757
chr9	32659753	32659753	-	3.66013e-05	0.0121534	47.8261	80.2632	-32.4371	-99688	0	0	1	0	0	XR_003036565.1	112448172	U6atac minor spliceosomal RNA	LOC112448172	snRNA	ENSBTAG00000042862
chr1	24096228	24096228	-	3.67266e-05	0.0121814	79.3103	40.8163	38.494	-316726	0	0	0	0	0	XM_024993910.1	534842	roundabout guidance receptor 2	ROBO2	protein-coding	ENSBTAG00000010462
chr24	10886862	10886862	-	3.68191e-05	0.0121986	23.3333	59.6774	-36.3441	27299	0	0	1	0	0	NM_001192904.1	537324	cadherin 7	CDH7	protein-coding	ENSBTAG00000014488
chr2	62572634	62572634	+	3.69483e-05	0.0122278	33.3333	70.9091	-37.5758	59382	0	0	1	0	0	NM_001101160.2	534678	transmembrane protein 163	TMEM163	protein-coding	ENSBTAG00000018753
chr25	12497	12497	+	3.70991e-05	0.0122641	92.4731	68.9655	23.5076	-23210	0	0	0	1	0	XM_010800793.2	789192	cyclin-G1	LOC789192	protein-coding
chr23	47743871	47743871	+	3.71994e-05	0.0122837	72.4638	36.6667	35.7971	72609	0	0	0	0	0	XM_002697597.6	513601	small nuclear ribonucleoprotein U11/U12 subunit 48	SNRNP48	protein-coding	ENSBTAG00000001123
chr16	106979	106979	+	3.73713e-05	0.0123268	84.4828	65.9686	18.5142	-396495	0	0	0	0	0	XM_002693851.1	511893	olfactory receptor family 5 subfamily L member 1C	OR5L1C	protein-coding	ENSBTAG00000035659
chr5	111999569	111999569	+	3.7497e-05	0.0123546	61.7647	91.0448	-29.2801	6406	0	0	0	0	0	XR_807002.3	104972593	uncharacterized LOC104972593	LOC104972593	ncRNA
chr15	53180085	53180085	+	3.79294e-05	0.0124833	16.9492	54	-37.0508	57384	0	0	1	0	0	NM_001113280.1	511885	pleckstrin homology domain containing B1	PLEKHB1	protein-coding	ENSBTAG00000009830
chr11	102802134	102802134	-	3.81397e-05	0.0125387	22.4138	59.6491	-37.2353	68211	0	0	1	0	0	NM_001192382.2	540249	general transcription factor IIIC subunit 4	GTF3C4	protein-coding	ENSBTAG00000004091
chr3	98997640	98997640	-	3.85275e-05	0.0126523	86.4407	51.7857	34.655	-8131	0	0	0	0	0	XM_005204742.3	518657	TAL bHLH transcription factor 1, erythroid differentiation factor	TAL1	protein-coding	ENSBTAG00000005029
chr2	87101	87101	-	3.86533e-05	0.0126796	23.1884	58.0645	-34.8761	-228018	0	0	0	0	0	NM_001191136.2	538526	lengsin, lens protein with glutamine synthetase domain	LGSN	protein-coding	ENSBTAG00000010051
chr17	44974697	44974697	+	3.87488e-05	0.012697	0	22.2222	-22.2222	-46418	0	0	0	0	0	XM_002694436.5	507418	DEAD-box helicase 51	DDX51	protein-coding	ENSBTAG00000017219
chr11	46820632	46820632	+	3.89547e-05	0.0127505	98.4848	76.5625	21.9223	4720	0	0	1	0	0	XM_005212740.3	281860	interleukin 1 receptor antagonist	IL1RN	protein-coding	ENSBTAG00000019665
chr23	44246365	44246365	-	3.90716e-05	0.0127722	81.4815	100	-18.5185	-82943	0	0	0	0	0	NM_181010.2	281137	endothelin 1	EDN1	protein-coding	ENSBTAG00000008096
chr19	23849308	23849308	+	3.91067e-05	0.0127722	32	71.4286	-39.4286	30523	0	0	1	0	0	XM_002695719.5	540255	olfactory receptor family 1 subfamily D member 3B	OR1D3B	protein-coding	ENSBTAG00000052339
chr14	55929335	55929335	-	3.91777e-05	0.0127814	20.8333	61.2245	-40.3912	94409	0	0	0	0	0	NM_001080327.1	616813	ER membrane protein complex subunit 2	EMC2	protein-coding	ENSBTAG00000010006
chr11	82234167	82234167	-	3.97739e-05	0.0129497	19.3548	55.3571	-36.0023	-179567	0	0	0	0	0	XM_024999766.1	112448895	MYCN opposite strand	MYCNOS	protein-coding
chr3	21120584	21120584	+	3.97804e-05	0.0129497	11.2676	41.9355	-30.6679	-56437	0	0	0	0	0	XR_003034211.1	112446143	U1 spliceosomal RNA	LOC112446143	snRNA	ENSBTAG00000050264
chr19	45868938	45868938	+	3.99952e-05	0.0129772	43.6364	82.6087	-38.9723	-15394	0	0	0	0	0	XM_024979572.1	281296	microtubule associated protein tau	MAPT	protein-coding	ENSBTAG00000017512
chr25	22495001	22495001	+	3.99517e-05	0.0129772	90.9091	60.6557	30.2534	-19214	0	0	0	0	0	NM_001034660.2	539084	solute carrier family 5 member 11	SLC5A11	protein-coding	ENSBTAG00000003467
chr20	57015080	57015080	+	3.9922e-05	0.0129772	32.6923	72.549	-39.8567	61865	0	0	1	0	0	NM_001205420.1	781742	membrane associated ring-CH-type finger 11	MARCHF11	protein-coding	ENSBTAG00000037576
chr10	65644070	65644070	+	4.00773e-05	0.0129897	19.1176	0	19.1176	-29135	0	0	1	0	0	XM_010809381.2	616981	FERM domain containing kindlin 2	FERMT2	protein-coding	ENSBTAG00000014501
chr23	19004822	19004822	-	4.02578e-05	0.0130341	54.902	16.3265	38.5754	-44969	0	0	0	0	0	XR_003032230.1	112443836	uncharacterized LOC112443836	LOC112443836	ncRNA
chr9	87536864	87536864	-	4.03503e-05	0.0130498	0	19.2308	-19.2308	5799	0	0	1	0	0	XM_024997053.1	100848331	retinoic acid early transcript 1E-like	LOC100848331	protein-coding	ENSBTAG00000048114
chr17	71247464	71247464	+	4.0505e-05	0.0130622	51.5625	15.6863	35.8762	5521	0	0	1	0	1	NM_001040557.2	537412	SWI/SNF related, matrix associated, actin dependent regulator of chromatin, subfamily b, member 1	SMARCB1	protein-coding	ENSBTAG00000009988
chr18	57300880	57300880	+	4.05198e-05	0.0130622	77.4011	92.6554	-15.2542	7947	0	0	1	0	0	XR_003030227.1	112442211	uncharacterized LOC112442211	LOC112442211	ncRNA
chr3	105234177	105234177	-	4.04443e-05	0.0130622	55.1724	88.3333	-33.1609	-1619	0	0	0	0	1	XM_024986334.1	506131	CTP synthase 1	CTPS1	protein-coding	ENSBTAG00000001626
chr1	146179568	146179568	+	4.06613e-05	0.0130796	71.4286	98.0392	-26.6106	57733	0	0	1	0	0	XM_010801729.3	518043	disco interacting protein 2 homolog A	DIP2A	protein-coding	ENSBTAG00000011495
chr2	119709736	119709736	+	4.06388e-05	0.0130796	75	98.3607	-23.3607	29600	0	0	1	0	0	NM_001192506.1	519222	DIS3 like 3'-5' exoribonuclease 2	DIS3L2	protein-coding	ENSBTAG00000011964
chr15	44822316	44822316	-	4.08643e-05	0.0130885	50	83.3333	-33.3333	-20180	0	0	0	0	0	XM_005216111.2	538744	olfactory receptor family 5 subfamily P member 1D	OR5P1D	protein-coding	ENSBTAG00000048437
chr13	76838991	76838991	-	4.08233e-05	0.0130885	72	98.1818	-26.1818	-99013	0	0	0	0	0	XR_003037904.1	101905635	uncharacterized LOC101905635	LOC101905635	ncRNA
chr23	46031606	46031606	+	4.08233e-05	0.0130885	98.1818	72	26.1818	31420	0	0	1	0	0	XM_024983908.1	784682	orofacial cleft 1 candidate 1	OFCC1	protein-coding
chr5	66563741	66563741	+	4.07876e-05	0.0130885	9.23077	40.7407	-31.51	-39716	0	0	0	0	0	XR_003034931.1	112446839	U6 spliceosomal RNA	LOC112446839	snRNA	ENSBTAG00000051771
chr13	12244101	12244101	-	4.10138e-05	0.0131223	92.4528	60	32.4528	-8888	0	0	1	0	0	NM_001046524.2	614128	SEC61 translocon subunit alpha 2	SEC61A2	protein-coding	ENSBTAG00000019508
chr11	60785373	60785373	+	4.12871e-05	0.0131956	40	79.1667	-39.1667	61373	0	0	0	0	0	NM_001102497.2	515585	UDP-GlcNAc:betaGal beta-1,3-N-acetylglucosaminyltransferase 2	B3GNT2	protein-coding	ENSBTAG00000018046
chr15	50553507	50553507	-	4.17086e-05	0.013316	26	66.6667	-40.6667	-4864	0	0	0	0	0	XM_002693388.2	513681	olfactory receptor family 52 subfamily M member 1	OR52M1	protein-coding	ENSBTAG00000048383
chr18	25078149	25078149	+	4.19957e-05	0.0133934	25	1.78571	23.2143	-11384	0	0	1	0	0	XR_003030343.1	112442290	uncharacterized LOC112442290	LOC112442290	ncRNA
chr3	91210064	91210064	-	4.21778e-05	0.0134237	80.3571	40.9091	39.4481	78653	0	0	1	0	0	XM_024990127.1	532257	ubiquitin specific peptidase 24	USP24	protein-coding	ENSBTAG00000016990
chr7	27077019	27077019	+	4.21806e-05	0.0134237	60.6061	90.625	-30.0189	98835	0	0	1	0	0	XM_024994534.1	540643	lamin B1	LMNB1	protein-coding	ENSBTAG00000002882
chr21	8267677	8267677	+	4.23902e-05	0.0134544	84.4828	48	36.4828	78086	0	0	0	0	0	XM_024982267.1	781793	family with sequence similarity 169 member B	FAM169B	protein-coding	ENSBTAG00000020514
chr7	25998800	25998800	+	4.24124e-05	0.0134544	100	79.0698	20.9302	-141472	0	0	0	0	0	XR_003035549.1	107132618	uncharacterized LOC107132618	LOC107132618	ncRNA
chr12	72594975	72594975	+	4.23582e-05	0.0134544	43.8356	13.2353	30.6003	31384	0	0	1	0	0	XM_025000158.1	112449074	multidrug resistance-associated protein 4-like	LOC112449074	protein-coding
chr21	19337824	19337824	-	4.26001e-05	0.0134996	94.3396	65.2174	29.1222	-75849	0	0	0	0	0	XM_024981891.1	539126	neurotrophic receptor tyrosine kinase 3	NTRK3	protein-coding	ENSBTAG00000047543
chr14	27037888	27037888	+	4.2705e-05	0.0135185	61.2245	94	-32.7755	136690	0	0	1	0	0	XM_025001424.1	286771	aspartate beta-hydroxylase	ASPH	protein-coding	ENSBTAG00000026283
chr1	142462076	142462076	+	4.31803e-05	0.0136545	51.7857	14.5833	37.2024	-26532	0	0	0	0	0	XM_005201999.4	510745	ATP binding cassette subfamily G member 1	ABCG1	protein-coding	ENSBTAG00000021272
chr4	70244650	70244650	-	4.33171e-05	0.0136832	74.5763	38.806	35.7703	-125562	0	0	1	0	0	XR_003034533.1	112446529	U6 spliceosomal RNA	LOC112446529	snRNA	ENSBTAG00000043517
chr19	38694849	38694849	+	4.34531e-05	0.0137117	59.6491	91.3793	-31.7302	32230	0	0	0	0	0	NM_001192140.1	538933	T-box transcription factor 21	TBX21	protein-coding	ENSBTAG00000014199
chr6	110653341	110653341	+	4.38094e-05	0.0137949	22.2222	62.2222	-40	21719	0	0	1	0	0	XM_024993648.1	517240	coiled-coil and C2 domain containing 2A	CC2D2A	protein-coding	ENSBTAG00000018638
chr20	48189953	48189953	-	4.37658e-05	0.0137949	100	77.7778	22.2222	-473893	0	0	0	0	0	XR_001494479.2	104975285	uncharacterized LOC104975285	LOC104975285	ncRNA
chr2	24301375	24301375	+	4.40035e-05	0.0138414	56.8965	90.3846	-33.4881	-117858	0	0	0	0	0	XR_003030658.1	112442553	uncharacterized LOC112442553	LOC112442553	ncRNA
chr2	30218526	30218526	+	4.40723e-05	0.0138485	21.5686	60.3774	-38.8087	-6430	0	0	1	0	0	NM_001193218.1	529590	sodium voltage-gated channel alpha subunit 1	SCN1A	protein-coding	ENSBTAG00000018520
chr22	35868578	35868578	+	4.42271e-05	0.0138825	21.8182	0	21.8182	258495	0	0	1	0	0	XR_001494742.2	107131679	uncharacterized LOC107131679	LOC107131679	ncRNA
chr14	81789304	81789304	-	4.43087e-05	0.0138935	0	21.0526	-21.0526	2272	0	0	1	0	1	NM_001193177.1	617904	MDM2 binding protein	MTBP	protein-coding	ENSBTAG00000006770
chr25	32963713	32963713	-	4.45864e-05	0.0139659	100	82.5397	17.4603	15278	0	0	1	0	0	XM_010819509.3	507792	GTF2I repeat domain containing 1	GTF2IRD1	protein-coding	ENSBTAG00000006212
chr17	45042654	45042654	-	4.51644e-05	0.0141321	78.4314	40.3509	38.0805	1288	0	0	1	0	1	XR_812325.3	101906230	putative tRNA (cytidine(32)/guanosine(34)-2'-O)-methyltransferase pseudogene	LOC101906230	pseudo
chr3	102955737	102955737	-	4.5273e-05	0.0141513	54.386	88.6792	-34.2933	-4609	0	0	0	0	0	XM_002686443.4	523753	olfactory receptor family 13 subfamily P member 4	OR13P4	protein-coding	ENSBTAG00000001397
chr5	114919212	114919212	+	4.55422e-05	0.0142137	63.7681	92.9825	-29.2143	40248	0	0	0	0	0	XM_005207443.4	790892	parvin gamma	PARVG	protein-coding	ENSBTAG00000008057
chr11	9074553	9074553	+	4.55679e-05	0.0142137	26.7857	65.3846	-38.5989	-39110	0	0	0	0	0	XM_005212443.4	519302	mitochondrial ribosomal protein S9	MRPS9	protein-coding	ENSBTAG00000006150
chr21	7903541	7903541	+	4.56846e-05	0.0142352	77.6119	41.8182	35.7938	4521	0	0	1	0	0	XM_024981606.1	281848	insulin like growth factor 1 receptor	IGF1R	protein-coding	ENSBTAG00000021527
chr19	47356045	47356045	+	4.59301e-05	0.0142878	62.069	92.8571	-30.7882	33345	0	0	0	0	0	XR_001494350.2	101905592	uncharacterized LOC101905592	LOC101905592	ncRNA
chr26	47043377	47043377	+	4.5949e-05	0.0142878	85	50	35	7525	0	0	0	0	0	XM_015460788.2	104976005	neuropeptide S	NPS	protein-coding	ENSBTAG00000054311
chr2	8267127	8267127	+	4.6066e-05	0.0143093	1.5873	24.5614	-22.9741	-201824	0	0	0	0	0	NM_001079509.2	615926	GULP PTB domain containing engulfment adaptor 1	GULP1	protein-coding
chr7	9137972	9137972	-	4.64773e-05	0.0143953	37.5	69.2308	-31.7308	61686	0	0	0	0	0	XM_002688674.1	541022	olfactory receptor family 7 subfamily A member 90	OR7A90	protein-coding	ENSBTAG00000053236
chr8	109489179	109489179	+	4.64877e-05	0.0143953	81.0811	100	-18.9189	300066	0	0	0	0	0	XR_235738.4	101903820	uncharacterized LOC101903820	LOC101903820	ncRNA
chr16	74960	74960	+	4.64804e-05	0.0143953	36.4198	17.1271	19.2927	-428514	0	0	0	0	0	XM_002693851.1	511893	olfactory receptor family 5 subfamily L member 1C	OR5L1C	protein-coding	ENSBTAG00000035659
chr5	21481957	21481957	+	4.67181e-05	0.0144517	86.4407	53.7313	32.7093	342351	0	0	0	0	0	XR_003034675.1	112446653	uncharacterized LOC112446653	LOC112446653	ncRNA
chr23	26725848	26725848	+	4.6822e-05	0.0144688	13.8614	42.1875	-28.3261	44020	0	0	0	0	0	XM_024983901.1	112443756	butyrophilin subfamily 1 member A1-like	LOC112443756	protein-coding
chr26	51827784	51827784	+	4.73363e-05	0.0146126	7.27273	38.8889	-31.6162	-9944	0	0	1	0	1	NM_001163783.1	511863	dihydropyrimidinase like 4	DPYSL4	protein-coding	ENSBTAG00000017780
chr1	21665133	21665133	+	4.75237e-05	0.0146553	90.9091	56.5217	34.3873	-336667	0	0	0	0	0	XM_005201158.4	524531	ubiquitin specific peptidase 25	USP25	protein-coding	ENSBTAG00000019314
chr2	79742660	79742660	+	4.79007e-05	0.0147411	21.0526	59.1837	-38.131	-37336	0	0	0	0	0	XM_025001441.1	515988	signal transducer and activator of transcription 4	STAT4	protein-coding	ENSBTAG00000046699
chr1	21338120	21338120	-	4.78558e-05	0.0147411	2.22222	29.4118	-27.1895	-9654	0	0	0	0	0	XM_005201158.4	524531	ubiquitin specific peptidase 25	USP25	protein-coding	ENSBTAG00000019314
chr26	13858353	13858353	-	4.7993e-05	0.0147543	0	20.7547	-20.7547	79612	0	0	0	0	0	NM_001034715.1	540937	membrane associated ring-CH-type finger 5	MARCHF5	protein-coding	ENSBTAG00000020981
chr21	69285676	69285676	+	4.82461e-05	0.0148169	31.6667	68.3333	-36.6667	26377	0	0	0	0	0	XM_024982202.1	112443180	collagen alpha-1(I) chain-like	LOC112443180	protein-coding
chr21	54647	54647	+	4.83983e-05	0.0148483	7.14286	32.9268	-25.784	25043	0	0	0	1	0	XR_003031523.1	112443199	uncharacterized LOC112443199	LOC112443199	ncRNA
chr20	17432159	17432159	+	4.85095e-05	0.0148519	60.8696	21.1538	39.7157	-187616	0	0	0	0	0	XM_002696310.5	781741	BAG family molecular chaperone regulator 1	LOC781741	protein-coding
chr18	46607583	46607583	-	4.85077e-05	0.0148519	34.6154	73.5849	-38.9695	12179	0	0	1	0	0	XR_003030513.1	100296458	ubiquinol-cytochrome-c reductase complex assembly factor 2	LOC100296458	unknown
chr27	29174776	29174776	+	4.86861e-05	0.0148853	7.84314	40.7407	-32.8976	13963	0	0	1	0	0	NM_182987.1	360195	fucosyltransferase 10	FUT10	protein-coding	ENSBTAG00000005454
chr13	62382473	62382473	+	4.87181e-05	0.0148853	74.5455	34.7826	39.7628	785	1	0	1	0	1	XM_025001375.1	515830	BPI fold containing family B member 4	BPIFB4	protein-coding	ENSBTAG00000038412
chr1	114010527	114010527	+	4.87769e-05	0.014888	43.6364	81.6326	-37.9963	364634	0	0	0	0	0	XM_024995892.1	100299503	THO complex subunit 2	LOC100299503	protein-coding	ENSBTAG00000047341
chr22	3944801	3944801	+	4.89924e-05	0.0149385	59.6774	91.0714	-31.394	89715	0	0	1	0	0	XM_010817553.3	784766	RNA binding motif single stranded interacting protein 3	RBMS3	protein-coding	ENSBTAG00000044062
chr15	44290430	44290430	+	4.91243e-05	0.0149634	28.3333	66.0377	-37.7044	4776	0	0	1	0	0	NM_001075895.2	527152	LIM domain only 1	LMO1	protein-coding	ENSBTAG00000016320
chr12	82697166	82697166	+	4.9209e-05	0.0149739	100	82	18	75366	0	0	0	0	0	XR_003037639.1	112449144	uncharacterized LOC112449144	LOC112449144	ncRNA
chr11	106396887	106396887	-	4.95231e-05	0.0150528	93.4426	64.4068	29.0358	8310	0	0	1	0	1	XM_024999695.1	618437	exonuclease 3'-5' domain containing 3	EXD3	protein-coding	ENSBTAG00000023788
chr19	63193236	63193236	-	4.95691e-05	0.0150528	97.8723	69.3878	28.4846	57555	0	0	1	0	0	XM_024981141.1	539501	helicase with zinc finger	HELZ	protein-coding	ENSBTAG00000004746
chr18	43417690	43417690	-	4.97342e-05	0.0150876	92.1569	58.8235	33.3333	-11411	0	0	1	0	0	XR_003030383.1	112442308	uncharacterized LOC112442308	LOC112442308	ncRNA
chr7	5793645	5793645	+	4.98595e-05	0.0151103	13.7931	49.0196	-35.2265	597	1	0	1	0	1	XM_010806582.3	539656	GTP binding protein 3, mitochondrial	GTPBP3	protein-coding	ENSBTAG00000004200
chr16	78441923	78441923	+	5.01057e-05	0.0151695	30.9091	70	-39.0909	29370	0	0	0	0	0	XR_001502135.2	101904123	uncharacterized LOC101904123	LOC101904123	ncRNA
chr5	21016030	21016030	-	5.02237e-05	0.0151744	50.9091	84.2857	-33.3766	34335	0	0	1	0	0	XM_005206039.2	280760	decorin	DCN	protein-coding	ENSBTAG00000003505
chr9	22579869	22579869	+	5.02e-05	0.0151744	21.0526	0	21.0526	-214034	0	0	0	0	0	XR_003036289.1	112448019	uncharacterized LOC112448019	LOC112448019	ncRNA
chr6	41050726	41050726	-	5.03656e-05	0.0151865	0	21.8182	-21.8182	217250	0	0	1	0	0	XM_005207804.4	614299	potassium voltage-gated channel interacting protein 4	KCNIP4	protein-coding	ENSBTAG00000047743
chr13	10781231	10781231	+	5.03365e-05	0.0151865	96.0526	72.1311	23.9215	7238	0	0	1	1	0	XR_003037930.1	100297905	ninein like	NINL	protein-coding	ENSBTAG00000023169
chr6	25198198	25198198	-	5.04263e-05	0.0151895	22.9167	0	22.9167	21904	0	0	0	0	0	XM_010805967.1	534808	alcohol dehydrogenase 7 (class IV), mu or sigma polypeptide	ADH7	protein-coding
chr18	49998697	49998697	-	5.07208e-05	0.0152628	30	2.08333	27.9167	2877	0	0	1	0	0	NM_001076011.1	534051	inositol-trisphosphate 3-kinase C	ITPKC	protein-coding	ENSBTAG00000019465
chr2	4665674	4665674	-	5.12122e-05	0.0153952	65.2174	23.913	41.3043	-11324	0	0	0	0	0	NM_001206078.1	541270	WD repeat domain 33	WDR33	protein-coding	ENSBTAG00000005987
chr16	1816796	1816796	+	5.25074e-05	0.0157305	78.6885	43.3333	35.3552	25176	0	0	0	0	0	XR_003029668.1	104974354	uncharacterized LOC104974354	LOC104974354	ncRNA
chr14	13611543	13611543	+	5.2492e-05	0.0157305	41.1765	63.1016	-21.9251	51093	0	0	0	0	0	XR_003038209.1	112449612	uncharacterized LOC112449612	LOC112449612	ncRNA
chr2	27035131	27035131	-	5.25385e-05	0.0157305	38.1818	8.57143	29.6104	56942	0	0	0	0	0	NM_174733.2	282851	dehydrogenase/reductase 9	DHRS9	protein-coding	ENSBTAG00000004557
chr29	26482970	26482970	-	5.24837e-05	0.0157305	29.6296	66.6667	-37.037	12894	0	1	0	0	0	NM_001040505.2	505308	serum amyloid A4, constitutive	SAA4	protein-coding	ENSBTAG00000002963
chr26	13426868	13426868	+	5.30426e-05	0.0158655	92.8571	62.9032	29.9539	13242	0	0	0	0	0	XM_002698374.5	615980	fibroblast growth factor binding protein 3	FGFBP3	protein-coding
chr5	112743557	112743557	+	5.32862e-05	0.0158992	78.1818	39.5833	38.5985	-435	1	0	0	0	1	NM_001077004.1	767931	small nuclear ribonucleoprotein 13	SNU13	protein-coding	ENSBTAG00000006104
chr8	39744856	39744856	-	5.33834e-05	0.0158992	76.4706	40.3846	36.086	-1350	0	0	0	0	1	XM_024995983.1	768075	RNA terminal phosphate cyclase like 1	RCL1	protein-coding	ENSBTAG00000018667
chr19	50260016	50260016	+	5.32221e-05	0.0158992	33.8462	68.0556	-34.2094	13833	0	0	1	0	0	XR_003030941.1	100300442	secreted and transmembrane protein 1A-like	LOC100300442	protein-coding
chr21	62429485	62429485	+	5.34213e-05	0.0158992	85.7143	47.2727	38.4416	-436413	0	0	0	0	0	XR_003031468.1	112443166	uncharacterized LOC112443166	LOC112443166	ncRNA
chr8	58551821	58551821	+	5.33895e-05	0.0158992	100	83.0508	16.9491	466275	0	0	0	0	0	XR_003036184.1	112447919	small nucleolar RNA SNORA2/SNORA34 family	LOC112447919	snoRNA	ENSBTAG00000042498
chr14	32608914	32608914	-	5.38758e-05	0.0160184	0	20.8333	-20.8333	230626	0	0	1	0	0	NM_001199131.1	615152	chromosome 14 C8orf34 homolog	C14H8orf34	protein-coding	ENSBTAG00000022588
chr25	4979963	4979963	+	5.39739e-05	0.0160317	50.8475	85.4545	-34.6071	47676	0	0	1	0	0	XM_024984903.1	521304	RNA binding fox-1 homolog 1	RBFOX1	protein-coding	ENSBTAG00000007210
chr28	15022909	15022909	+	5.40386e-05	0.0160349	63.4921	92.9825	-29.4904	-2858	0	0	0	0	0	XM_010820493.3	540918	family with sequence similarity 13 member C	FAM13C	protein-coding	ENSBTAG00000017540
chr2	134749637	134749637	-	5.44087e-05	0.0161127	17.8571	0	17.8571	97215	0	0	0	0	0	XM_015460724.2	528048	actin like 8	ACTL8	protein-coding	ENSBTAG00000006438
chr22	48497370	48497370	-	5.43783e-05	0.0161127	24.5902	63.0435	-38.4533	18094	0	0	1	0	0	NM_001102549.1	100124510	BRCA1 associated protein 1	BAP1	protein-coding	ENSBTAG00000045817
chr9	103232140	103232140	-	5.49997e-05	0.0162716	76.1905	40	36.1905	-46849	0	0	0	0	1	NM_176872.1	338092	thrombospondin 2	THBS2	protein-coding	ENSBTAG00000018810
chr28	1190133	1190133	+	5.51373e-05	0.0162961	53.3333	85.9375	-32.6042	-7320	0	0	0	0	0	NM_001038685.2	615849	RAB4A, member RAS oncogene family	RAB4A	protein-coding	ENSBTAG00000018857
chr17	42503854	42503854	+	5.61318e-05	0.0165409	55.102	89.2857	-34.1837	135375	0	0	0	0	0	XR_003029955.1	112441999	uncharacterized LOC112441999	LOC112441999	ncRNA
chr21	68227114	68227114	-	5.60789e-05	0.0165409	77.5862	41.6667	35.9195	-15247	0	0	0	0	0	XM_024981693.1	508999	kinesin light chain 1	KLC1	protein-coding	ENSBTAG00000017299
chr24	37425116	37425116	+	5.60962e-05	0.0165409	66.0714	29.6875	36.3839	-59	1	0	1	0	0	XR_003032470.1	107131779	uncharacterized LOC107131779	LOC107131779	ncRNA
chr7	20702776	20702776	+	5.66234e-05	0.0166693	39.6226	75.7576	-36.1349	9719	0	0	1	1	0	NM_174322.3	281788	G protein subunit alpha 11	GNA11	protein-coding	ENSBTAG00000012181
chr5	66619357	66619357	+	5.67471e-05	0.0166893	85.7143	51.6667	34.0476	84272	0	0	1	0	0	NM_001046058.2	510583	phenylalanine hydroxylase	PAH	protein-coding	ENSBTAG00000012794
chr13	33247544	33247544	-	5.68729e-05	0.0166975	93.3333	65.1515	28.1818	-78899	0	0	0	0	0	XM_025000548.1	514261	kinesin family member 5B	KIF5B	protein-coding	ENSBTAG00000002280
chr21	19808262	19808262	+	5.68869e-05	0.0166975	0	18.9655	-18.9655	-11494	0	0	0	0	0	XM_002696544.2	529925	myeloid-associated differentiation marker	LOC529925	protein-coding
chr11	19667948	19667948	-	5.69602e-05	0.0167026	81.4815	100	-18.5185	8796	0	0	1	0	0	NM_001101049.2	504290	NADH:ubiquinone oxidoreductase complex assembly factor 7	NDUFAF7	protein-coding	ENSBTAG00000001113
chr12	31097941	31097941	-	5.71214e-05	0.0167334	18.4211	50	-31.5789	-31755	0	0	1	0	0	XM_005213751.4	616677	microtubule associated scaffold protein 2	MTUS2	protein-coding	ENSBTAG00000001094
chr14	80041399	80041399	+	5.74633e-05	0.0168171	70.2128	28.8889	41.3239	339983	0	0	0	0	0	XR_003038172.1	112449583	uncharacterized LOC112449583	LOC112449583	ncRNA
chr20	8986430	8986430	+	5.75752e-05	0.0168334	92.8571	62.7119	30.1453	-103746	0	0	0	0	0	NM_205774.3	404073	H2B.L histone variant 1	H2BL1	protein-coding	ENSBTAG00000012775
chr7	6908743	6908743	-	5.77595e-05	0.0168671	73.0769	36.3636	36.7133	8380	0	0	1	0	0	XM_005208511.1	535277	tropomyosin 4	TPM4	protein-coding	ENSBTAG00000004553
chr2	22742267	22742267	-	5.78038e-05	0.0168671	50	15.2542	34.7458	-5923	0	0	0	0	0	XR_003030417.1	112442320	uncharacterized LOC112442320	LOC112442320	ncRNA
chr23	31608295	31608295	+	5.81462e-05	0.0169505	84.2105	49.0909	35.1196	7212	0	0	1	0	0	XM_024983927.1	107131749	butyrophilin subfamily 2 member A2	LOC107131749	protein-coding	ENSBTAG00000010852
chr18	51656240	51656240	+	5.85017e-05	0.0170048	91.8367	57.4468	34.3899	22434	0	0	0	0	0	NM_001083419.1	513150	LY6/PLAUR domain containing 3	LYPD3	protein-coding	ENSBTAG00000018077
chr22	56214021	56214021	+	5.85035e-05	0.0170048	56.25	87.5	-31.25	4675	0	0	1	0	0	NM_001035372.1	527400	H1.8 linker histone	H1-8	protein-coding	ENSBTAG00000001812
chr4	105620534	105620534	-	5.84705e-05	0.0170048	86.1111	54.386	31.7251	-13323	0	0	0	0	0	XR_003034431.1	100299076	T-cell receptor beta chain V region C5	LOC100299076	unknown
chr24	28388856	28388856	+	5.91444e-05	0.0171744	18.75	55.7377	-36.9877	-97127	0	0	0	0	0	XR_003032479.1	112444220	U1 spliceosomal RNA	LOC112444220	snRNA	ENSBTAG00000028575
chr18	63674182	63674182	+	5.9243e-05	0.0171863	100	78.4615	21.5385	6066	0	0	0	0	0	XM_024979489.1	104968500	zinc finger and SCAN domain-containing protein 5B-like	LOC104968500	protein-coding
chr23	25465115	25465115	+	5.95625e-05	0.0172406	48.4849	81.9672	-33.4824	8906	0	0	1	0	0	NM_001046597.1	617293	ELOVL fatty acid elongase 5	ELOVL5	protein-coding	ENSBTAG00000003359
chr4	15725290	15725290	+	5.96612e-05	0.0172406	12.2449	48.0769	-35.832	29429	0	0	1	0	0	XM_002686687.5	100137763	UBAP1-MVB12-associated (UMA) domain containing 1	UMAD1	protein-coding	ENSBTAG00000047004
chr26	25930032	25930032	-	5.94941e-05	0.0172406	93.6508	66.6667	26.9841	-143135	0	0	1	0	0	XM_005225692.4	107131254	kinase non-catalytic C-lobe domain-containing protein 1-like	LOC107131254	protein-coding	ENSBTAG00000054763
chr23	8832005	8832005	+	5.96059e-05	0.0172406	48.2143	84.3137	-36.0994	-21176	0	0	1	0	0	XR_003032200.1	112443807	uncharacterized LOC112443807	LOC112443807	ncRNA
chr19	29481379	29481379	+	5.98778e-05	0.0172864	49.1525	83.3333	-34.1808	-5624	0	0	0	0	0	XM_002695806.5	408020	myosin heavy chain 4	MYH4	protein-coding	ENSBTAG00000037794
chr7	55033395	55033395	+	6.01105e-05	0.0173369	20.8333	0	20.8333	241634	0	0	0	0	0	XM_010807413.3	521829	Yip1 domain family member 5	YIPF5	protein-coding	ENSBTAG00000012758
chr7	10849477	10849477	+	6.02767e-05	0.017368	60	88.5246	-28.5246	18832	0	1	0	0	0	XM_024994841.1	100300051	adhesion G protein-coupled receptor E2-like	LOC100300051	protein-coding	ENSBTAG00000026148
chr16	63407130	63407130	+	6.06224e-05	0.0174005	100	79.2453	20.7547	-17195	0	0	0	0	0	XR_003029783.1	101905162	uncharacterized LOC101905162	LOC101905162	ncRNA
chr16	47681101	47681101	-	6.06224e-05	0.0174005	20.7547	0	20.7547	184048	0	0	0	0	0	XR_003029653.1	112441788	uncharacterized LOC112441788	LOC112441788	ncRNA
chr16	74766364	74766364	-	6.05373e-05	0.0174005	17.6471	0	17.6471	-5696	0	0	0	0	0	XR_003029663.1	112441796	uncharacterized LOC112441796	LOC112441796	ncRNA
chr12	30689988	30689988	-	6.05685e-05	0.0174005	74.0741	36.3636	37.7104	-5664	0	0	0	0	0	XR_003037527.1	112449054	uncharacterized LOC112449054	LOC112449054	ncRNA
chr2	77120590	77120590	-	6.07212e-05	0.0174121	47.8261	83.871	-36.0449	-458096	0	0	0	0	0	XR_233636.3	789626	uncharacterized LOC789626	LOC789626	ncRNA
chr6	98820937	98820937	-	6.13364e-05	0.0175716	9.09091	40.678	-31.5871	154205	0	0	0	0	0	XR_003035316.1	112447214	U6 spliceosomal RNA	LOC112447214	snRNA	ENSBTAG00000043607
chr12	31097985	31097985	-	6.15346e-05	0.0176115	19.7368	51.5152	-31.7783	-31799	0	0	1	0	0	XM_005213751.4	616677	microtubule associated scaffold protein 2	MTUS2	protein-coding	ENSBTAG00000001094
chr13	61132090	61132090	+	6.18489e-05	0.0176845	74.2424	97.0588	-22.8164	-17009	0	0	1	0	0	XR_003037867.1	101906008	uncharacterized LOC101906008	LOC101906008	ncRNA
chr16	79177952	79177952	-	6.19089e-05	0.0176847	29.3103	65.5738	-36.2634	-34282	0	0	0	0	1	XR_003029875.1	112441919	U6 spliceosomal RNA	LOC112441919	snRNA	ENSBTAG00000052549
chr17	10131362	10131362	-	6.22015e-05	0.0177513	77.193	98.5294	-21.3364	273172	0	0	1	0	0	XM_024977159.1	510704	Rho GTPase activating protein 10	ARHGAP10	protein-coding	ENSBTAG00000002531
chr18	40968013	40968013	+	6.27479e-05	0.017873	19.3548	0	19.3548	190253	0	0	1	0	0	XM_024979021.1	520269	zinc finger protein 536	ZNF536	protein-coding	ENSBTAG00000007262
chr21	62663236	62663236	-	6.27479e-05	0.0178731	80.6452	100	-19.3548	-202662	0	0	0	0	0	XR_003031468.1	112443166	uncharacterized LOC112443166	LOC112443166	ncRNA
chr16	74748974	74748974	-	6.31367e-05	0.0179666	60.7143	24.5902	36.1241	-23086	0	0	0	0	0	XR_003029663.1	112441796	uncharacterized LOC112441796	LOC112441796	ncRNA
chr10	17041658	17041658	+	6.34679e-05	0.0180437	61.6667	90.411	-28.7443	-69777	0	0	0	0	0	XM_010808916.3	514326	TLE family member 3, transcriptional corepressor	TLE3	protein-coding	ENSBTAG00000015580
chr3	27530417	27530417	-	6.35443e-05	0.0180482	70.4918	32.6531	37.8387	-10201	0	0	0	0	0	NM_001035374.2	528555	calsequestrin 2	CASQ2	protein-coding	ENSBTAG00000011500
chr7	71087471	71087471	-	6.3769e-05	0.0180948	46.1538	11.5385	34.6154	115946	0	0	0	0	0	XR_003035688.1	112447471	uncharacterized LOC112447471	LOC112447471	ncRNA
chr5	22222809	22222809	-	6.39236e-05	0.0181215	69.6429	96.4286	-26.7857	207732	0	0	0	0	0	XR_001500300.2	107132458	uncharacterized LOC107132458	LOC107132458	ncRNA
chr18	57302208	57302208	-	6.40926e-05	0.0181521	88.6667	99.2366	-10.57	9275	0	0	1	0	0	XR_003030227.1	112442211	uncharacterized LOC112442211	LOC112442211	ncRNA
chr8	81456997	81456997	+	6.46274e-05	0.0182863	48.5294	79.7468	-31.2174	-159374	0	0	1	0	0	NR_030919.1	100313240	microRNA mir-2475	MIR2475	ncRNA	ENSBTAG00000053061
chr5	107983828	107983828	+	6.47589e-05	0.0183061	80.3922	100	-19.6078	-87396	0	0	1	0	0	XM_024991524.1	508008	Wnt family member 5B	WNT5B	protein-coding	ENSBTAG00000054367
chr21	7903659	7903659	+	6.50304e-05	0.0183381	6.84931	32	-25.1507	4639	0	0	1	0	0	XM_024981606.1	281848	insulin like growth factor 1 receptor	IGF1R	protein-coding	ENSBTAG00000021527
chr9	19454984	19454984	-	6.50563e-05	0.0183381	44.8276	70.9091	-26.0815	-69433	0	0	0	0	0	XR_003036578.1	112448191	U6 spliceosomal RNA	LOC112448191	snRNA	ENSBTAG00000049007
chr10	41718747	41718747	-	6.49785e-05	0.0183381	59.2593	93.0233	-33.764	910604	0	0	0	0	0	NM_174804.3	286884	ribosomal protein S29	RPS29	protein-coding	ENSBTAG00000052337
chr14	81709915	81709915	-	6.59259e-05	0.0185657	40.7407	78.4314	-37.6906	76777	0	0	1	0	0	NM_001034805.2	617901	mitochondrial ribosomal protein L13	MRPL13	protein-coding	ENSBTAG00000006767
chr12	74128410	74128410	+	6.63512e-05	0.0186068	74.1379	37.5	36.6379	65013	0	0	0	0	0	XM_005213947.4	539318	oxoglutarate receptor 1	OXGR1	protein-coding	ENSBTAG00000021345
chr11	46649591	46649591	+	6.6333e-05	0.0186068	1.53846	22.3881	-20.8496	-25083	0	0	0	0	0	XM_002691348.3	615762	interleukin 36 gamma	IL36G	protein-coding	ENSBTAG00000002085
chr5	57533491	57533491	+	6.63597e-05	0.0186069	96	67.2727	28.7273	3971	0	0	0	0	0	NM_174166.3	281448	retinol dehydrogenase 5	RDH5	protein-coding	ENSBTAG00000011927
chr25	12317984	12317984	-	6.64251e-05	0.0186069	14.6667	45.7627	-31.0961	-515405	0	0	0	0	0	XM_024984852.1	516371	ERCC excision repair 4, endonuclease catalytic subunit	ERCC4	protein-coding	ENSBTAG00000021773
chr5	80467453	80467453	+	6.64461e-05	0.0186069	79.0323	45.7143	33.318	-10110	0	0	0	0	0	XM_005206902.4	534380	fatty acyl-CoA reductase 2	FAR2	protein-coding	ENSBTAG00000011095
chr23	38941944	38941944	-	6.63317e-05	0.0186069	54.8387	87.5	-32.6613	-229600	0	0	0	0	0	XR_003032272.1	112443857	uncharacterized LOC112443857	LOC112443857	ncRNA
chr19	61620745	61620745	+	6.6979e-05	0.0187385	62.5	91.0448	-28.5448	-16983	0	0	0	0	0	XR_003031033.1	112442738	uncharacterized LOC112442738	LOC112442738	ncRNA
chr19	15127435	15127435	-	6.72282e-05	0.0187853	96.0784	67.3077	28.7707	6858	0	0	1	0	0	NM_001034642.2	538090	chaperonin containing TCP1 subunit 6B	CCT6B	protein-coding	ENSBTAG00000020338
chr13	74481224	74481224	-	6.72721e-05	0.0187853	19.6721	56.25	-36.5779	2314	0	0	1	0	0	XM_015474211.2	101907910	WAP four-disulfide core domain 13	WFDC13	protein-coding
chr14	59399684	59399684	-	6.75191e-05	0.0188366	34.7826	74.5098	-39.7272	-56137	0	0	0	0	0	XM_003586902.5	784747	zinc finger protein, FOG family member 2	ZFPM2	protein-coding	ENSBTAG00000001649
chr5	65154699	65154699	-	6.82977e-05	0.0190361	37.5	74.5455	-37.0455	28467	0	0	0	0	0	XR_234618.4	101908204	uncharacterized LOC101908204	LOC101908204	ncRNA
chr25	13383683	13383683	-	6.88788e-05	0.0191678	54.2373	18	36.2373	130101	0	0	1	0	0	NR_030789.1	100170935	microRNA mir-365-1	MIR365-1	ncRNA	ENSBTAG00000029848
chr15	34201272	34201272	+	6.88987e-05	0.0191678	88.2353	57.6271	30.6082	45058	0	0	1	0	0	XM_005215956.3	517332	GRAM domain containing 1B	GRAMD1B	protein-coding	ENSBTAG00000001410
chr3	58814544	58814544	+	6.91078e-05	0.019208	52.3809	84.058	-31.677	-5796	0	0	0	0	0	NM_001078028.1	540824	BCL10 immune signaling adaptor	BCL10	protein-coding	ENSBTAG00000013851
chr7	28673613	28673613	-	6.93794e-05	0.0192656	50.7042	17.5439	33.1604	158364	0	0	0	0	0	XR_003035743.1	112447542	uncharacterized LOC112447542	LOC112447542	ncRNA
chr26	49666916	49666916	+	6.94971e-05	0.0192804	53.5714	87.2727	-33.7013	99529	0	0	0	0	1	XR_003032844.1	112444512	uncharacterized LOC112444512	LOC112444512	ncRNA
chr15	64920071	64920071	-	6.95621e-05	0.0192805	12.5	43.8356	-31.3356	12648	0	0	1	0	0	XM_003587004.5	528597	ankyrin repeat and BTB domain containing 2	ABTB2	protein-coding	ENSBTAG00000005923
chr3	116302681	116302681	-	6.99997e-05	0.0193838	19.0476	0	19.0476	-65064	0	0	0	0	0	XR_003033902.1	112445895	uncharacterized LOC112445895	LOC112445895	ncRNA
chr14	50578580	50578580	-	7.01383e-05	0.0194041	29.0909	66.6667	-37.5758	-227201	0	0	0	0	0	NM_001105499.2	100125936	CUB and Sushi multiple domains 3	CSMD3	protein-coding	ENSBTAG00000039068
chr5	119465387	119465387	+	7.02833e-05	0.0194262	77.7778	39.5833	38.1944	7686	0	0	1	0	0	NM_001076952.1	618918	modulator of VRAC current 1	MLC1	protein-coding	ENSBTAG00000021626
chr11	72855515	72855515	-	7.0353e-05	0.0194275	88	53.5714	34.4286	-23826	0	0	1	0	0	XM_024999198.1	617324	calcium and integrin binding family member 4	CIB4	protein-coding	ENSBTAG00000005041
chr10	34004740	34004740	-	7.04422e-05	0.0194342	64.4068	93.2203	-28.8136	46222	0	0	0	0	0	XR_003037022.1	112448648	U6 spliceosomal RNA	LOC112448648	snRNA	ENSBTAG00000053989
chr24	55538511	55538511	-	7.08894e-05	0.0195395	18.6441	0	18.6441	-101122	0	0	0	0	0	XR_003032437.1	112444192	uncharacterized LOC112444192	LOC112444192	ncRNA
chr22	43142518	43142518	-	7.11027e-05	0.0195802	71.6981	96.8254	-25.1273	-15780	0	0	1	0	0	XM_024983290.1	112443489	uncharacterized LOC112443489	LOC112443489	protein-coding
chr15	25303553	25303553	+	7.18273e-05	0.0197615	57.6923	24.5902	33.1021	84380	0	0	0	0	0	XR_811443.3	101908225	uncharacterized LOC101908225	LOC101908225	ncRNA
chr3	53924503	53924503	+	7.22899e-05	0.0198522	100	79.661	20.339	16506	0	1	1	0	0	XM_010803350.3	786372	golgin subfamily A member 6-like protein 22	LOC786372	protein-coding	ENSBTAG00000048959
chr6	30803101	30803101	+	7.22637e-05	0.0198522	42.2222	80.7692	-38.547	-82975	0	0	1	0	0	XR_003035095.1	112447051	uncharacterized LOC112447051	LOC112447051	ncRNA
chr1	1110394	1110394	-	7.23583e-05	0.0198527	97.0149	73.2143	23.8006	3004	0	0	1	0	0	XM_024991999.1	615202	small integral membrane protein 11	SMIM11	protein-coding	ENSBTAG00000011528
chr3	49768381	49768381	+	7.25191e-05	0.0198735	56.6667	25	31.6667	9222	0	0	1	0	0	XM_005204270.4	506231	BCAR3 adaptor protein, NSP family member	BCAR3	protein-coding	ENSBTAG00000003245
chrX	123997055	123997055	-	7.25673e-05	0.0198735	91.4634	75.3165	16.147	-41854	0	0	0	0	0	XM_024988268.1	618600	uncharacterized LOC618600	MGC134232	protein-coding	ENSBTAG00000038660
chr6	100921085	100921085	+	7.30394e-05	0.0199845	25.8621	61.6667	-35.8046	99687	0	0	1	0	0	XM_005208200.4	539902	Rho GTPase activating protein 24	ARHGAP24	protein-coding	ENSBTAG00000003959
chr12	27566450	27566450	-	7.33806e-05	0.0200148	100	80.7692	19.2308	46380	0	0	1	0	0	XM_024999934.1	538697	StAR related lipid transfer domain containing 13	STARD13	protein-coding	ENSBTAG00000021815
chr15	45085067	45085067	-	7.32471e-05	0.0200148	45.614	80.3279	-34.7138	32513	0	0	1	0	0	XM_024975826.1	104974256	PPFIA binding protein 2	PPFIBP2	protein-coding	ENSBTAG00000016140
chr14	13779705	13779705	+	7.33758e-05	0.0200148	69.3694	89.2857	-19.9163	10019	0	0	1	0	0	XM_025002014.1	112449613	serine/threonine-protein kinase MARK2-like	LOC112449613	protein-coding
chr3	58847128	58847128	+	7.34185e-05	0.0200148	70.3704	96.5517	-26.1813	11601	0	0	0	0	0	XR_234017.4	509947	chromosome 3 C1orf52 homolog	C3H1orf52	protein-coding	ENSBTAG00000016326
chr19	28261496	28261496	+	7.3961e-05	0.0201443	76.4706	42.623	33.8476	5859	0	0	1	0	1	NM_001101166.2	536427	coiled-coil domain containing 42	CCDC42	protein-coding	ENSBTAG00000018416
chr2	91425363	91425363	-	7.41616e-05	0.0201805	100	82.6923	17.3077	-58231	0	0	1	0	0	NM_001015644.1	532945	cytochrome P450, family 20, subfamily A, polypeptide 1	CYP20A1	protein-coding	ENSBTAG00000000851
chr23	41173821	41173821	-	7.43711e-05	0.0201824	87.931	56.7164	31.2146	-160967	0	0	0	0	0	XM_005223783.3	541070	myosin regulatory light chain interacting protein	MYLIP	protein-coding	ENSBTAG00000004115
chr26	21713068	21713068	-	7.42366e-05	0.0201824	47.2727	83.6735	-36.4007	-49670	0	0	0	0	0	XM_010819915.3	541239	SMC5-SMC6 complex localization factor 2	SLF2	protein-coding	ENSBTAG00000012077
chr7	11025695	11025695	+	7.4361e-05	0.0201824	44.1861	73.3333	-29.1473	27841	0	1	1	0	0	XM_024994850.1	112447333	adhesion G protein-coupled receptor E2-like	LOC112447333	protein-coding	ENSBTAG00000014365
chr8	111490567	111490567	-	7.5037e-05	0.0203446	95.8333	70.5882	25.2451	4611	0	0	0	0	1	XR_003036142.1	112447854	uncharacterized LOC112447854	LOC112447854	ncRNA
chr18	63599548	63599548	-	7.53827e-05	0.0204084	19.7368	50.7246	-30.9878	-2433	0	0	0	0	0	XM_024978868.1	790324	zinc finger and SCAN domain-containing protein 5B-like	LOC790324	protein-coding
chr25	31569565	31569565	-	7.5409e-05	0.0204084	93.4783	60.4167	33.0616	267887	0	0	0	0	0	XR_003032627.1	112444315	uncharacterized LOC112444315	LOC112444315	ncRNA
chr8	105638471	105638471	-	7.57479e-05	0.020463	89.7059	61.4286	28.2773	237092	0	0	0	0	0	XM_024996360.1	781555	astrotactin 2	ASTN2	protein-coding	ENSBTAG00000025667
chr11	40021478	40021478	-	7.57105e-05	0.020463	3.1746	26.9841	-23.8095	517853	0	0	0	0	0	XR_003037340.1	112448873	uncharacterized LOC112448873	LOC112448873	ncRNA
chr5	24458765	24458765	-	7.58313e-05	0.0204637	17.9105	0	17.9105	74290	0	0	1	0	0	XM_024991554.1	509239	transmembrane and coiled-coil domain family 3	TMCC3	protein-coding	ENSBTAG00000014375
chr4	104222467	104222467	+	7.58878e-05	0.0204637	94.3662	68.8525	25.5137	-27800	0	0	0	0	0	XM_005205911.4	536051	B-Raf proto-oncogene, serine/threonine kinase	BRAF	protein-coding	ENSBTAG00000021761
chr2	121573568	121573568	+	7.60723e-05	0.0204825	5.55556	19.0955	-13.5399	1595	0	1	0	1	0	NR_036352.1	100498812	microRNA 2887-1	MIR2887-1	ncRNA	ENSBTAG00000054661
chr6	45610450	45610450	-	7.60948e-05	0.0204825	96.2963	68.6274	27.6688	25578	0	0	0	0	0	XR_003035119.1	112447061	uncharacterized LOC112447061	LOC112447061	ncRNA
chr25	41683072	41683072	-	7.64378e-05	0.0205409	100	85.7143	14.2857	-3523	0	0	1	0	1	XM_024984911.1	522840	chromosome 25 C7orf50 homolog	C25H7orf50	protein-coding	ENSBTAG00000051685
chr5	115084072	115084072	-	7.64494e-05	0.0205409	47.4576	13.4615	33.9961	49897	0	0	0	0	0	XM_015471441.2	786696	retrotransposon Gag like 6	RTL6	protein-coding	ENSBTAG00000012425
chr23	47851991	47851991	-	7.66162e-05	0.0205488	16.3934	49.2064	-32.8129	15923	0	0	1	0	0	NM_001192368.2	514360	desmoplakin	DSP	protein-coding	ENSBTAG00000015106
chr2	134749646	134749646	-	7.66143e-05	0.0205488	16.9811	0	16.9811	97206	0	0	0	0	0	XM_015460724.2	528048	actin like 8	ACTL8	protein-coding	ENSBTAG00000006438
chr16	77296158	77296158	-	7.68035e-05	0.0205805	100	84.6154	15.3846	-25710	0	0	0	0	0	XR_003029833.1	112441874	uncharacterized LOC112441874	LOC112441874	ncRNA
chr8	103525267	103525267	+	7.69247e-05	0.0205945	1.81818	25	-23.1818	-25667	0	0	1	0	0	NM_001040502.2	497200	orosomucoid 1	ORM1	protein-coding	ENSBTAG00000017294
chr26	23602081	23602081	+	7.70362e-05	0.0206043	92	60	32	50667	0	0	1	0	0	NM_001191172.1	504632	cyclin and CBS domain divalent metal cation transport mediator 2	CNNM2	protein-coding	ENSBTAG00000012857
chrX	18889610	18889610	-	7.70991e-05	0.0206043	45.1852	22.9167	22.2685	120	1	1	0	1	0	XR_003033459.1	100335990	small integral membrane protein 10-like protein 2A	LOC100335990	unknown
chr15	80452415	80452415	+	7.72148e-05	0.0206167	70.8333	38.6667	32.1667	-3842	0	0	0	0	0	NM_001102524.2	615435	apelin receptor	APLNR	protein-coding	ENSBTAG00000027516
chr20	69600631	69600631	+	7.79484e-05	0.020794	50.6329	81.1594	-30.5265	-264776	0	0	0	0	0	XM_002696450.5	783235	iroquois homeobox 1	IRX1	protein-coding	ENSBTAG00000000809
chr14	7989714	7989714	-	7.80892e-05	0.0208129	91.3793	60.3774	31.002	52941	0	0	0	0	0	NM_001097983.1	282351	ST3 beta-galactoside alpha-2,3-sialyltransferase 1	ST3GAL1	protein-coding	ENSBTAG00000001156
chr24	52692835	52692835	-	7.84093e-05	0.0208796	30.303	3.84615	26.4569	91410	0	0	1	0	0	XM_024984524.1	537176	DCC netrin 1 receptor	DCC	protein-coding	ENSBTAG00000048378
chr13	56276954	56276954	-	7.85438e-05	0.0208805	96.4912	70.6897	25.8016	-77015	0	0	0	0	0	XR_003037954.1	112449378	uncharacterized LOC112449378	LOC112449378	ncRNA
chr29	34022670	34022670	+	7.86233e-05	0.0208805	53.2258	85.9649	-32.7391	40557	0	0	1	0	0	XM_024986980.1	281957	opioid binding protein/cell adhesion molecule like	OPCML	protein-coding	ENSBTAG00000020769
chr19	55979301	55979301	+	7.8639e-05	0.0208805	16	0	16	-8863	0	0	0	0	0	XR_003030994.1	508470	myosin XVB	MYO15B	pseudo
chr5	1765654	1765654	+	7.86925e-05	0.0208805	44.6808	82.3529	-37.6721	-155498	0	0	0	0	0	XM_002687170.6	100336818	thyrotropin releasing hormone degrading enzyme	TRHDE	protein-coding	ENSBTAG00000018575
chr11	8912850	8912850	+	7.87802e-05	0.0208852	38.7097	74.5455	-35.8358	47126	0	0	0	0	0	XR_003037099.1	101909778	uncharacterized LOC101909778	LOC101909778	ncRNA
chr2	125696070	125696070	+	7.89884e-05	0.0209098	96.6667	71.4286	25.2381	375	1	0	1	0	0	XM_005203152.4	516133	FGR proto-oncogene, Src family tyrosine kinase	FGR	protein-coding	ENSBTAG00000011784
chr3	7338372	7338372	-	7.91725e-05	0.0209098	86.8852	55	31.8852	129483	0	0	1	0	0	NM_001146219.1	539686	nitric oxide synthase 1 adaptor protein	NOS1AP	protein-coding
chr1	29513741	29513741	+	7.91487e-05	0.0209098	78.2609	40	38.2609	-94794	0	0	0	0	0	XM_024992141.1	615745	1,4-alpha-glucan branching enzyme 1	GBE1	protein-coding	ENSBTAG00000036262
chr9	93894403	93894403	+	7.91714e-05	0.0209098	74.4681	35.2941	39.174	32877	0	0	0	0	0	NR_031271.1	100313244	microRNA mir-2481	MIR2481	ncRNA	ENSBTAG00000045429
chr10	54264	54264	+	7.92231e-05	0.0209098	74.2424	38.4615	35.7809	-297097	0	0	0	0	0	XR_003036719.1	112448350	uncharacterized LOC112448350	LOC112448350	ncRNA
chr12	74274434	74274434	-	7.94719e-05	0.0209569	27.4194	62.7119	-35.2925	-81013	0	0	0	0	0	XM_005213947.4	539318	oxoglutarate receptor 1	OXGR1	protein-coding	ENSBTAG00000021345
chr13	54337646	54337646	+	7.97285e-05	0.0209885	80	44	36	4826	0	0	1	0	0	NM_001191416.1	538525	YTH N6-methyladenosine RNA binding protein 1	YTHDF1	protein-coding	ENSBTAG00000010383
chr7	43021446	43021446	-	7.97368e-05	0.0209885	53.2258	84	-30.7742	7061	0	0	1	0	0	XM_010807221.3	504545	phospholipid phosphatase 2	PLPP2	protein-coding	ENSBTAG00000000717
chr24	39189488	39189488	+	7.98026e-05	0.0209885	65.4545	94.4444	-28.9899	-68494	0	0	0	0	0	XM_024984307.1	532616	erythrocyte membrane protein band 4.1 like 3	EPB41L3	protein-coding	ENSBTAG00000019251
chr18	57302251	57302251	+	8.00631e-05	0.0210385	72.6776	88.8268	-16.1492	9318	0	0	1	0	0	XR_003030227.1	112442211	uncharacterized LOC112442211	LOC112442211	ncRNA
chr1	30774191	30774191	-	8.01379e-05	0.0210396	89.7959	55.7692	34.0267	-466961	0	0	0	0	0	XR_003034999.1	112446987	uncharacterized LOC112446987	LOC112446987	ncRNA
chr8	103889709	103889709	-	8.06381e-05	0.0211524	100	83.3333	16.6667	-37492	0	0	0	0	0	XM_010808299.3	100848577	testis expressed 48	TEX48	protein-coding
chr21	21242159	21242159	-	8.07382e-05	0.02116	71.6216	36.5385	35.0832	-17147	0	0	0	0	0	XM_024981618.1	404191	alanyl aminopeptidase, membrane	ANPEP	protein-coding	ENSBTAG00000016881
chr29	7161244	7161244	+	8.08763e-05	0.0211776	78.1818	41.1765	37.0053	-115258	0	0	1	0	0	XM_024987386.1	112444839	uncharacterized LOC112444839	LOC112444839	protein-coding
chr15	76418035	76418035	-	8.12747e-05	0.0212633	0	15.942	-15.942	-38025	0	0	1	0	0	NM_001103243.1	512928	cholinergic receptor muscarinic 4	CHRM4	protein-coding	ENSBTAG00000033699
chr24	2250062	2250062	-	8.14802e-05	0.0212798	79.0323	45.1613	33.871	8786	0	0	1	0	0	XR_003032428.1	101903290	uncharacterized LOC101903290	LOC101903290	ncRNA
chr1	228179	228179	-	8.14802e-05	0.0212798	79.0323	45.1613	33.871	-13214	0	0	1	0	0	XR_003035142.1	112447072	uncharacterized LOC112447072	LOC112447072	ncRNA
chr19	45292602	45292602	+	8.15896e-05	0.0212897	64.7059	93.5484	-28.8425	5524	0	0	1	0	0	NM_001098885.1	506198	golgi SNAP receptor complex member 2	GOSR2	protein-coding	ENSBTAG00000015958
chr9	27428292	27428292	+	8.18852e-05	0.0213482	50.9091	86	-35.0909	114814	0	0	1	0	0	NM_001102345.1	787444	sodium/potassium transporting ATPase interacting 2	NKAIN2	protein-coding
chr14	3271504	3271504	+	8.24972e-05	0.0214889	82	100	-18	66671	0	0	1	0	0	XM_025001630.1	533451	trafficking protein particle complex subunit 9	TRAPPC9	protein-coding	ENSBTAG00000013955
chr20	53148266	53148266	-	8.32451e-05	0.0216271	25.3968	60.7143	-35.3175	-185070	0	0	0	0	0	XM_015459117.2	512080	cadherin 18	CDH18	protein-coding	ENSBTAG00000037844
chr23	12901631	12901631	-	8.31846e-05	0.0216271	30.6122	67.1642	-36.5519	-8971	0	0	0	0	0	XM_024983855.1	517420	glucagon like peptide 1 receptor	GLP1R	protein-coding	ENSBTAG00000018224
chr10	89861764	89861764	+	8.31011e-05	0.0216271	81.4815	45.098	36.3834	73628	0	0	1	0	1	XM_024997815.1	614412	neurexin 3	NRXN3	protein-coding	ENSBTAG00000025324
chr10	20121933	20121933	-	8.34435e-05	0.0216598	66	94.7368	-28.7368	66900	0	0	1	0	0	XM_002690493.5	785689	hyperpolarization activated cyclic nucleotide gated potassium channel 4	HCN4	protein-coding	ENSBTAG00000017466
chr18	57281124	57281124	+	8.3715e-05	0.0217114	88.2353	68.1034	20.1318	198	1	1	1	0	0	XM_024979466.1	104974923	zinc finger protein 664-like	LOC104974923	protein-coding
chr9	104032166	104032166	+	8.43083e-05	0.0218085	20.339	53.6232	-33.2842	56113	0	0	1	0	0	NM_001038539.2	514237	proteasome 20S subunit beta 1	PSMB1	protein-coding	ENSBTAG00000007685
chr4	47939880	47939880	+	8.42264e-05	0.0218085	18.9655	55.102	-36.1365	-48467	0	0	1	0	0	XM_005205424.4	530001	phosphatidylinositol-4,5-bisphosphate 3-kinase catalytic subunit gamma	PIK3CG	protein-coding	ENSBTAG00000020848
chr24	20380693	20380693	+	8.42659e-05	0.0218085	47.6923	82.3529	-34.6606	118759	0	0	1	0	0	NM_001102244.2	540456	tubulin polyglutamylase complex subunit 2	TPGS2	protein-coding	ENSBTAG00000021583
chr19	58437348	58437348	+	8.44979e-05	0.0218386	12.766	48.1482	-35.3822	-91274	0	0	1	0	0	XR_238858.4	101907523	uncharacterized LOC101907523	LOC101907523	ncRNA
chr1	72517207	72517207	-	8.49376e-05	0.0219333	79.661	44.6429	35.0182	149299	0	0	0	0	0	XR_804269.3	104970891	uncharacterized LOC104970891	LOC104970891	ncRNA
chr21	35563798	35563798	+	8.53802e-05	0.0220285	65.625	31.8841	33.7409	-178535	0	0	0	0	0	NR_036354.1	100498813	microRNA mir-2888-1	MIR2888-1	ncRNA
chr21	19337911	19337911	-	8.60946e-05	0.0221744	86.7925	55.2632	31.5293	-75936	0	0	0	0	0	XM_024981891.1	539126	neurotrophic receptor tyrosine kinase 3	NTRK3	protein-coding	ENSBTAG00000047543
chr5	117259582	117259582	+	8.60622e-05	0.0221744	56.4516	87.931	-31.4794	-25389	0	0	0	0	0	NR_107782.1	102466908	microRNA mir-2285o-5	MIR2285O-5	ncRNA	ENSBTAG00000044449
chr12	15798277	15798277	+	8.62856e-05	0.0222045	49.3976	21.6495	27.7481	28298	0	0	0	0	0	NM_001102297.2	616053	chibby family member 2	CBY2	protein-coding	ENSBTAG00000018580
chr7	96124797	96124797	+	8.65596e-05	0.0222558	96.5517	71.875	24.6767	-8311	0	0	1	0	0	NM_001030320.3	281039	calpastatin	CAST	protein-coding	ENSBTAG00000000874
chr19	20011509	20011509	+	8.67021e-05	0.0222733	57.1429	19.6078	37.535	2442	0	0	1	0	0	XM_024980300.1	538501	unc-119 lipid binding chaperone	UNC119	protein-coding	ENSBTAG00000013096
chr21	8437784	8437784	-	8.69921e-05	0.0223286	9.25926	38.6667	-29.4074	81973	0	0	0	0	0	XR_003031549.1	107131590	uncharacterized LOC107131590	LOC107131590	ncRNA
chr23	39443782	39443782	+	8.74517e-05	0.0224272	53.5714	87.037	-33.4656	11874	0	0	1	0	0	NM_001075531.1	511644	thiopurine S-methyltransferase	TPMT	protein-coding	ENSBTAG00000019300
chr9	31982665	31982665	-	8.7666e-05	0.0224629	71.1864	97.7778	-26.5913	29437	0	0	1	0	0	XR_001500964.2	541122	family with sequence similarity 184 member A	FAM184A	protein-coding	ENSBTAG00000015467
chr29	46392189	46392189	+	8.80915e-05	0.0225526	69.4444	93.5065	-24.062	1823	0	0	1	0	0	XM_024987151.1	516679	two pore segment channel 2	TPCN2	protein-coding	ENSBTAG00000015183
chr19	21448096	21448096	+	8.83063e-05	0.0225882	38.1818	8.33333	29.8485	-11322	0	0	1	0	0	XR_003031090.1	112442799	small nucleolar RNA SNORA57	LOC112442799	snoRNA	ENSBTAG00000043798
chr4	47135472	47135472	+	8.86067e-05	0.0226456	52.9412	17.5439	35.3973	-41187	0	0	0	0	0	NR_031199.1	100313433	microRNA mir-2284b	MIR2284B	ncRNA	ENSBTAG00000044548
chr5	88454042	88454042	+	8.8822e-05	0.0226618	0	19.6078	-19.6078	19648	0	0	0	0	0	NM_001040482.1	282572	potassium inwardly rectifying channel subfamily J member 8	KCNJ8	protein-coding	ENSBTAG00000002551
chr25	10862253	10862253	+	8.88169e-05	0.0226618	65.3061	95.6522	-30.3461	164274	0	0	1	0	0	XM_024984884.1	518366	sorting nexin 29	SNX29	protein-coding	ENSBTAG00000026371
chr20	2039474	2039474	-	8.95145e-05	0.022819	20.6897	54.6875	-33.9978	-7110	0	0	0	0	0	XR_003031339.1	112443064	U6 spliceosomal RNA	LOC112443064	snRNA	ENSBTAG00000043132
chr5	90063296	90063296	-	8.97191e-05	0.0228517	8.77193	39.2857	-30.5138	354546	0	0	0	0	0	XM_024992347.1	112446620	ubiquitin-conjugating enzyme E2 variant 1-like	LOC112446620	protein-coding
chr13	49595000	49595000	-	9.0083e-05	0.0229248	92.1569	59.5745	32.5824	352015	0	0	0	0	0	XR_001501776.2	104973807	uncharacterized LOC104973807	LOC104973807	ncRNA
chr20	3189680	3189680	+	9.10647e-05	0.0231549	72.9167	34	38.9167	-15784	0	0	0	0	0	XM_005221418.4	614028	nucleophosmin 1	NPM1	protein-coding	ENSBTAG00000015316
chr21	65911363	65911363	-	9.2048e-05	0.023385	54.1667	85.7143	-31.5476	-1145	0	0	0	0	0	NR_030896.1	100313043	microRNA mir-379	MIR379	ncRNA	ENSBTAG00000036379
chr3	99020488	99020488	+	9.22689e-05	0.0234212	16.6667	0	16.6667	-5185	0	1	0	0	0	XM_024989688.1	613915	PDZK1 interacting protein 1	PDZK1IP1	protein-coding	ENSBTAG00000002555
chr2	116007942	116007942	+	9.25145e-05	0.0234635	52.1127	18	34.1127	15160	0	0	1	0	0	XM_024975504.1	530118	dynein assembly factor with WD repeats 1	DAW1	protein-coding	ENSBTAG00000021327
chr15	53535770	53535770	+	9.2728e-05	0.0234977	62.5	25.9259	36.5741	44051	0	0	0	0	0	NM_001078130.2	768315	C2 domain containing 3 centriole elongation regulator	C2CD3	protein-coding	ENSBTAG00000054229
chr10	55012184	55012184	+	9.36757e-05	0.0237177	67.9245	94.2857	-26.3612	-1668	0	0	0	0	0	XR_003036713.1	618035	RAB27A, member RAS oncogene family	RAB27A	protein-coding	ENSBTAG00000012408
chr8	51147195	51147195	+	9.39789e-05	0.0237743	76.5625	98.3051	-21.7426	6395	0	0	1	0	0	XM_002689653.6	510456	nicotinamide riboside kinase 1	NMRK1	protein-coding	ENSBTAG00000019687
chr2	121544976	121544976	+	9.41105e-05	0.0237875	33.871	72.093	-38.2221	-25388	0	0	0	0	0	XM_024978936.1	112442278	basic proline-rich protein-like	LOC112442278	protein-coding
chr12	28555509	28555509	+	9.53583e-05	0.0240621	33.8235	67.7419	-33.9184	31050	0	0	1	0	0	XM_002691756.5	541201	NEDD4 binding protein 2 like 2	N4BP2L2	protein-coding	ENSBTAG00000023279
chr5	75692269	75692269	-	9.52882e-05	0.0240622	89.8305	58.4906	31.3399	-11380	0	0	0	0	0	XR_003034576.1	517887	cytohesin 4	CYTH4	protein-coding	ENSBTAG00000014237
chr15	52266937	52266937	-	9.56611e-05	0.0241182	9.25926	40	-30.7407	7137	0	0	1	0	0	XM_024975869.1	511889	ArfGAP with RhoGAP domain, ankyrin repeat and PH domain 1	ARAP1	protein-coding	ENSBTAG00000002051
chr9	97495280	97495280	+	9.66556e-05	0.0243278	68.3333	95.9184	-27.585	470498	0	0	1	0	0	XM_024996694.1	530858	parkin RBR E3 ubiquitin protein ligase	PRKN	protein-coding	ENSBTAG00000018996
chr8	106697161	106697161	-	9.6629e-05	0.0243278	87.5	55.1724	32.3276	-6653	0	0	0	0	0	XM_024996359.1	781555	astrotactin 2	ASTN2	protein-coding	ENSBTAG00000025667
chr5	23944874	23944874	+	9.68251e-05	0.0243294	81.5385	100	-18.4615	29101	0	0	1	0	0	NM_001192481.1	518168	plexin C1	PLXNC1	protein-coding	ENSBTAG00000011245
chr3	120972775	120972775	+	9.67863e-05	0.0243294	26.9231	64.7059	-37.7828	-7551	0	0	0	0	0	XR_003034224.1	112446163	U6 spliceosomal RNA	LOC112446163	snRNA	ENSBTAG00000050779
chr22	23162111	23162111	+	9.70335e-05	0.0243613	94.5455	66.0377	28.5077	9347	0	0	1	0	0	XM_024982415.1	407144	tRNA nucleotidyl transferase 1	TRNT1	protein-coding	ENSBTAG00000019534
chr6	92267571	92267571	-	9.76839e-05	0.0244633	65	92.4242	-27.4242	-17198	0	0	0	0	0	NM_001015576.2	511674	C-X-C motif chemokine ligand 13	CXCL13	protein-coding	ENSBTAG00000008479
chr28	27339249	27339249	-	9.7808e-05	0.0244633	98	71.7391	26.2609	-12921	0	0	0	0	0	XM_005226402.4	524942	unc-5 netrin receptor B	UNC5B	protein-coding	ENSBTAG00000014270
chr1	19383620	19383620	+	9.78336e-05	0.0244633	45.7627	80.3571	-34.5944	-34542	0	0	1	0	0	XM_005201155.4	541054	BTG anti-proliferation factor 3	BTG3	protein-coding	ENSBTAG00000018704
chr22	44030632	44030632	-	9.78495e-05	0.0244633	0	17.7419	-17.7419	13201	0	0	1	0	0	XM_003587632.5	782247	Rho guanine nucleotide exchange factor 3	ARHGEF3	protein-coding	ENSBTAG00000014091
chr17	56037346	56037346	+	9.78293e-05	0.0244633	76.5625	41.5094	35.0531	8363	0	0	1	0	0	XM_024977746.1	614062	coiled-coil domain containing 60	CCDC60	protein-coding	ENSBTAG00000004693
chr15	27532788	27532788	-	9.79724e-05	0.0244735	47.3684	80.9524	-33.584	27078	0	0	1	0	0	XR_003029442.1	104974207	uncharacterized LOC104974207	LOC104974207	ncRNA
chr18	14221215	14221215	+	9.81272e-05	0.0244917	69.4915	96.1538	-26.6623	9931	0	0	1	0	0	XM_010814445.3	509209	acyl-CoA synthetase family member 3	ACSF3	protein-coding	ENSBTAG00000015968
chr13	124531	124531	-	9.85142e-05	0.0245677	42.1875	76.7857	-34.5982	149895	0	0	0	0	0	XR_003037943.1	616519	uncharacterized LOC616519	LOC616519	ncRNA
chr22	11711963	11711963	+	9.8912e-05	0.0246463	100	80.3922	19.6078	-16180	0	0	1	0	0	XM_003587621.5	781588	solute carrier family 22 member 13	SLC22A13	protein-coding
chr25	34489296	34489296	+	9.90182e-05	0.0246522	70.4918	37.3333	33.1585	-12046	0	0	1	1	0	XM_024984654.1	282115	uroplakin 3B	UPK3B	protein-coding	ENSBTAG00000021430
chr22	55654614	55654614	-	9.94603e-05	0.0247211	31.4815	3.92157	27.5599	-2654	0	0	1	0	0	XM_010817924.3	613904	vestigial like family member 4	VGLL4	protein-coding	ENSBTAG00000018600
chr25	41154511	41154511	-	9.94603e-05	0.0247211	96.0784	68.5185	27.5599	110675	0	0	1	0	0	NM_001206549.1	618774	extracellular leucine rich repeat and fibronectin type III domain containing 1	ELFN1	protein-coding	ENSBTAG00000030757
chr3	12579590	12579590	-	9.96563e-05	0.0247492	56.8965	22.5806	34.3159	1982	0	0	1	0	0	NM_001102045.1	517846	Fc receptor like 1	FCRL1	protein-coding	ENSBTAG00000005891
chr4	40534283	40534283	-	0.000100038	0.0248232	56.8627	89.2857	-32.423	-40002	0	0	0	0	0	NM_001109982.1	516262	G protein subunit alpha transducin 3	GNAT3	protein-coding	ENSBTAG00000008641
chr10	75758891	75758891	-	0.000100336	0.0248765	50.9804	16.6667	34.3137	-34281	0	0	1	0	0	XM_024997654.1	533617	protein phosphatase 2 regulatory subunit B'epsilon	PPP2R5E	protein-coding	ENSBTAG00000019784
chr6	94857077	94857077	-	0.00010102	0.0250061	50.7042	82.7586	-32.0544	-11760	0	0	0	0	0	XM_024993119.1	507890	PR/SET domain 8	PRDM8	protein-coding	ENSBTAG00000020570
chr5	88616549	88616549	+	0.000101099	0.0250061	26.4706	61.5385	-35.0679	14176	0	0	1	0	0	NM_001192905.1	537451	glycogen synthase 2	GYS2	protein-coding	ENSBTAG00000013333
chr7	8929991	8929991	-	0.000101143	0.0250061	28.0488	6.52174	21.527	16609	0	0	0	0	0	XM_002688679.2	100298119	olfactory receptor family 7 subfamily A member 103	OR7A103	protein-coding	ENSBTAG00000050472
chr7	46841715	46841715	+	0.000101361	0.0250061	76.5625	40.8163	35.7462	39815	0	0	1	0	0	XR_003035619.1	104969177	uncharacterized LOC104969177	LOC104969177	protein-coding
chr18	24120462	24120462	-	0.000101291	0.0250061	57.5342	86.5672	-29.0329	-1778	0	0	0	0	1	NM_001038160.2	533611	Bardet-Biedl syndrome 2	BBS2	protein-coding	ENSBTAG00000014923
chr13	73576505	73576505	-	0.00010135	0.0250061	3.44828	27.6923	-24.244	3493	0	0	0	0	0	NM_001256514.1	100847520	WAP four-disulfide core domain protein 15B	WFDC15B	protein-coding	ENSBTAG00000051666
chr15	48450861	48450861	-	0.000101986	0.0251188	72.7273	34.0909	38.6364	1042	0	0	0	0	0	XM_024975647.1	514976	olfactory receptor family 52 subfamily A member 1C	OR52A1C	protein-coding	ENSBTAG00000051179
chr10	16873781	16873781	+	0.000101941	0.0251188	86.4407	53.7037	32.737	-13310	0	0	0	0	0	XR_003036767.1	112448380	uncharacterized LOC112448380	LOC112448380	ncRNA
chr19	43317276	43317276	+	0.000102484	0.0252206	79.3478	53.3333	26.0145	3085	0	0	0	0	0	XR_003031135.1	112442847	U2 spliceosomal RNA	LOC112442847	snRNA	ENSBTAG00000052024
chr7	71080310	71080310	+	0.000102705	0.0252541	53.7037	18.9655	34.7382	108785	0	0	0	0	0	XR_003035688.1	112447471	uncharacterized LOC112447471	LOC112447471	ncRNA
chr7	35495327	35495327	+	0.000102836	0.0252656	83.0189	49.2064	33.8125	-237772	0	0	0	0	0	XR_003035574.1	112447396	uncharacterized LOC112447396	LOC112447396	ncRNA
chr11	3919135	3919135	-	0.00010333	0.0253661	52.6316	85.7143	-33.0827	24986	0	0	1	0	0	XR_003037081.1	112448739	uncharacterized LOC112448739	LOC112448739	ncRNA
chr21	68141289	68141289	+	0.000103706	0.0254374	42	76.8116	-34.8116	19971	0	0	0	0	1	NM_001015613.1	516210	creatine kinase B	CKB	protein-coding	ENSBTAG00000035998
chr11	41882950	41882950	-	0.00010446	0.0255804	81.8182	100	-18.1818	538539	0	0	0	0	0	XR_003037157.1	107132926	uncharacterized LOC107132926	LOC107132926	ncRNA
chr19	57721039	57721039	-	0.00010446	0.0255804	100	81.8182	18.1818	-54721	0	0	1	0	0	XM_024981164.1	112442754	translation initiation factor IF-2-like	LOC112442754	protein-coding
chr8	73168839	73168839	-	0.0001046	0.0255864	75.4717	41.9753	33.4964	191499	0	0	1	0	0	NM_001077939.1	519342	EBF transcription factor 2	EBF2	protein-coding	ENSBTAG00000040390
chr3	5751243	5751243	+	0.000104656	0.0255864	92.1569	61.1111	31.0458	247162	0	0	0	0	0	XM_024988948.1	519504	NUF2 component of NDC80 kinetochore complex	NUF2	protein-coding	ENSBTAG00000007247
chr15	80419950	80419950	-	0.000104819	0.0256052	96.7742	75.9259	20.8483	28625	0	0	0	0	0	NM_001102524.2	615435	apelin receptor	APLNR	protein-coding	ENSBTAG00000027516
chr19	13136932	13136932	-	0.000105218	0.0256782	78.6885	45.1613	33.5272	-163791	0	0	0	0	0	NM_001105447.1	786041	LIM homeobox 1	LHX1	protein-coding	ENSBTAG00000033562
chr25	25156484	25156484	-	0.00010529	0.0256782	71.4286	96.5517	-25.1231	-22641	0	0	1	0	0	XM_024985092.1	520970	katanin interacting protein	KATNIP	protein-coding	ENSBTAG00000006129
chr5	114242766	114242766	+	0.00010672	0.0260057	74.5763	38.8889	35.6874	-39074	0	0	1	0	0	XR_003034890.1	112446781	uncharacterized LOC112446781	LOC112446781	ncRNA
chr7	26631959	26631959	-	0.000107728	0.02623	15.1515	0	15.1515	71966	0	0	1	0	0	XM_005209094.4	539136	multiple EGF like domains 10	MEGF10	protein-coding	ENSBTAG00000000329
chr1	108889850	108889850	+	0.000108703	0.0264459	56.6667	21.8182	34.8485	13305	0	0	1	0	0	XR_233381.4	513309	G elongation factor mitochondrial 1	GFM1	protein-coding	ENSBTAG00000027795
chr14	13817401	13817401	+	0.0001088	0.0264479	56.5217	80.8	-24.2783	-27679	0	0	1	0	0	XM_025002014.1	112449613	serine/threonine-protein kinase MARK2-like	LOC112449613	protein-coding
chr23	6216242	6216242	-	0.000109126	0.0265055	97.9167	71.1111	26.8056	-80861	0	0	1	0	0	XM_005223240.4	512517	tubulointerstitial nephritis antigen	TINAG	protein-coding	ENSBTAG00000012652
chr6	26320420	26320420	+	0.000109909	0.0266741	47.0588	81.6667	-34.6078	-17186	0	0	0	0	0	XR_003035314.1	112447212	U6 spliceosomal RNA	LOC112447212	snRNA	ENSBTAG00000042584
chr22	41505107	41505107	+	0.000110187	0.0267199	31.5789	67.2414	-35.6624	-122442	0	0	1	0	0	XM_024983058.1	692183	fragile histidine triad diadenosine triphosphatase	FHIT	protein-coding	ENSBTAG00000014418
chr22	57616984	57616984	-	0.000110604	0.0267889	68.8525	94.9153	-26.0628	10493	0	0	1	0	0	NM_001075578.1	512697	coiled-coil domain containing 174	CCDC174	protein-coding	ENSBTAG00000038298
chr7	16629426	16629426	-	0.000110652	0.0267889	98.3333	75.5102	22.8231	4301	0	0	1	0	0	XR_003035499.1	112447349	uncharacterized LOC112447349	LOC112447349	ncRNA
chr19	34854198	34854198	-	0.00011193	0.0270764	82.4561	48.1481	34.308	7339	0	0	0	0	0	XR_003030875.1	112442643	uncharacterized LOC112442643	LOC112442643	ncRNA
chr4	117283159	117283159	+	0.000112035	0.02708	53.0303	84.127	-31.0967	-14382	0	0	0	0	1	XM_015470860.2	100336047	canopy FGF signaling regulator 1	CNPY1	protein-coding	ENSBTAG00000000397
chr6	104037373	104037373	+	0.000112744	0.0271965	13.5593	46.9388	-33.3794	75902	0	0	1	0	0	XM_024993630.1	529134	serine/threonine kinase 32B	STK32B	protein-coding	ENSBTAG00000015409
chr27	40555431	40555431	+	0.000112878	0.0271965	54.054	84.7458	-30.6917	-173169	0	0	0	0	0	XM_024986389.1	616895	retinoic acid receptor beta	RARB	protein-coding	ENSBTAG00000011518
chr26	48231630	48231630	-	0.000112783	0.0271965	56.8965	87.5	-30.6034	307783	0	0	0	0	0	XR_815846.3	104976009	uncharacterized LOC104976009	LOC104976009	ncRNA
chr28	27191800	27191800	+	0.000112913	0.0271965	53.4247	84.4828	-31.0581	68851	0	0	0	0	0	XR_003033121.1	112444767	uncharacterized LOC112444767	LOC112444767	ncRNA
chr15	50801802	50801802	-	0.000112973	0.0271965	0	18.8679	-18.8679	-17281	0	0	0	0	0	XM_002693422.1	506452	olfactory receptor family 52 subfamily B member 4K	OR52B4K	protein-coding	ENSBTAG00000048614
chr5	72630640	72630640	+	0.000113465	0.0272928	38.5965	8.77193	29.8246	-215107	0	0	0	0	0	XM_005206780.4	506466	LARGE xylosyl- and glucuronyltransferase 1	LARGE1	protein-coding	ENSBTAG00000021953
chr2	121573576	121573576	+	0.000114364	0.0274871	3.14465	14.5833	-11.4387	1587	0	1	0	1	0	NR_036352.1	100498812	microRNA 2887-1	MIR2887-1	ncRNA	ENSBTAG00000054661
chr10	83157630	83157630	+	0.000114687	0.0275424	93.5484	67.1875	26.3609	22995	0	0	1	0	0	XM_005212098.4	787248	signal induced proliferation associated 1 like 1	SIPA1L1	protein-coding	ENSBTAG00000015805
chr8	18201186	18201186	-	0.000115179	0.0276385	29.6296	3.63636	25.9933	-375109	0	0	0	0	0	XM_002689498.4	539580	tumor suppressor candidate 1	TUSC1	protein-coding	ENSBTAG00000008551
chr20	10968150	10968150	+	0.000115356	0.0276587	81.6326	100	-18.3673	98224	0	0	1	0	0	XR_001494441.2	104975214	uncharacterized LOC104975214	LOC104975214	ncRNA
chr3	39287739	39287739	-	0.000115943	0.027777	30.6122	67.8571	-37.2449	468483	0	0	0	0	0	XM_002686164.4	539383	alpha-amylase 2B	LOC539383	protein-coding	ENSBTAG00000024288
chr27	38923096	38923096	-	0.000116971	0.0280008	0	19.5652	-19.5652	94882	0	0	1	0	0	XM_010820372.2	512603	N-acetyltransferase 1 (arylamine N-acetyltransferase)	NAT1	protein-coding	ENSBTAG00000016473
chr3	9632468	9632468	+	0.000117901	0.0282009	0	17.5439	-17.5439	-11892	0	0	1	0	0	NM_001015563.1	509680	phosphatidylinositol glycan anchor biosynthesis class M	PIGM	protein-coding	ENSBTAG00000002419
chr2	134562937	134562937	+	0.000118108	0.0282279	90.1639	59.1837	30.9803	-5835	0	0	0	0	0	XM_024983250.1	508119	immunoglobin superfamily member 21	IGSF21	protein-coding	ENSBTAG00000019172
chr19	53941513	53941513	+	0.000118679	0.0283415	77.0492	43.75	33.2992	6448	0	1	0	0	0	NM_001001855.3	414925	baculoviral IAP repeat containing 5	BIRC5	protein-coding	ENSBTAG00000013573
chr10	2689476	2689476	-	0.000119057	0.0284091	81.5385	49.1525	32.3859	-162196	0	0	0	0	0	XR_003036728.1	112448356	uncharacterized LOC112448356	LOC112448356	ncRNA
chr6	114938584	114938584	+	0.000119988	0.0286084	81.8182	100	-18.1818	97634	0	0	0	0	0	XM_003586228.4	785113	H6 family homeobox 1	HMX1	protein-coding	ENSBTAG00000031197
chr18	38920650	38920650	-	0.000120631	0.0287243	0	17.7419	-17.7419	-38999	0	0	0	0	0	XM_024979002.1	523993	polyamine modulated factor 1 binding protein 1	PMFBP1	protein-coding	ENSBTAG00000013266
chr14	51512335	51512335	-	0.000120666	0.0287243	64.4068	92.8571	-28.4504	-235324	0	0	1	0	0	XM_025001899.1	101905320	CUB and sushi domain-containing protein 3-like	LOC101905320	protein-coding
chr28	1807937	1807937	-	0.000120804	0.0287341	98	73.6842	24.3158	230273	0	0	0	0	0	NM_001102004.1	514623	URB2 ribosome biogenesis homolog	URB2	protein-coding	ENSBTAG00000010180
chr3	97621895	97621895	-	0.000121621	0.0288594	29.6296	66.6667	-37.037	145758	0	0	1	0	0	XM_010803670.3	535329	BEN domain containing 5	BEND5	protein-coding	ENSBTAG00000009209
chr5	102790449	102790449	+	0.000121507	0.0288594	41.6667	73.8461	-32.1795	28990	0	0	0	0	0	XM_024992677.1	783109	BoWC1.1	WC1	protein-coding	ENSBTAG00000049861
chr3	13912375	13912375	-	0.000121621	0.0288594	32	69.0909	-37.0909	-21191	0	0	1	0	1	XR_805333.3	104971464	uncharacterized LOC104971464	LOC104971464	ncRNA
chr15	74238139	74238139	+	0.000121962	0.0289174	8.33333	37.7358	-29.4025	33703	0	0	1	0	0	XM_015474858.2	281151	exostosin glycosyltransferase 2	EXT2	protein-coding	ENSBTAG00000019644
chr19	56025629	56025629	-	0.000122724	0.029067	54.4118	85.7143	-31.3025	2204	0	0	1	0	1	NM_001205691.1	511091	tRNA splicing endonuclease subunit 54	TSEN54	protein-coding	ENSBTAG00000000824
chr11	78675400	78675400	-	0.000122788	0.029067	0	16.3265	-16.3265	45771	0	0	0	0	0	NM_001075924.1	529759	syndecan 1	SDC1	protein-coding	ENSBTAG00000011154
chr6	116525157	116525157	-	0.000123174	0.0291353	88	54	34	73629	0	0	1	0	0	XM_024993747.1	614317	N-acetyltransferase 8 like	NAT8L	protein-coding	ENSBTAG00000053874
chr1	90654003	90654003	+	0.000123799	0.0292601	38.7755	8.47458	30.3009	535302	0	0	0	0	0	NM_001193029.2	614346	TBL1X receptor 1	TBL1XR1	protein-coding	ENSBTAG00000021910
chr1	113315076	113315076	-	0.000124698	0.0294492	81.6326	44.898	36.7347	-11540	0	0	1	0	0	NM_001080251.1	509583	DEAH-box helicase 36	DHX36	protein-coding	ENSBTAG00000006142
chr13	16037524	16037524	-	0.000125211	0.0295235	23.8095	58.4906	-34.681	43070	0	0	1	0	0	XM_010811091.3	506674	TATA-box binding protein associated factor 3	TAF3	protein-coding	ENSBTAG00000002836
chr13	45477855	45477855	-	0.000125169	0.0295235	19.1489	55.3571	-36.2082	37230	0	0	0	0	0	XR_001501671.2	104972869	uncharacterized LOC104972869	LOC104972869	ncRNA
chr13	39886806	39886806	+	0.000126234	0.0296911	59.2593	23.0769	36.1823	4097	0	0	0	0	0	NM_001101230.1	100137721	INSM transcriptional repressor 1	INSM1	protein-coding	ENSBTAG00000045526
chr21	47319475	47319475	-	0.000126231	0.0296911	84.6154	100	-15.3846	-75898	0	0	1	0	0	XM_024981729.1	513423	solute carrier family 25 member 21	SLC25A21	protein-coding	ENSBTAG00000019350
chr25	15488901	15488901	+	0.000126119	0.0296911	79.2453	100	-20.7547	-52527	0	0	0	0	0	XM_002698037.5	541295	xylosyltransferase 1	XYLT1	protein-coding	ENSBTAG00000005523
chr5	13253706	13253706	-	0.000126319	0.0296911	66.6667	27.2727	39.3939	-488751	0	0	0	0	0	XR_003034954.1	112446868	small nucleolar RNA SNORA18	LOC112446868	snoRNA	ENSBTAG00000045764
chr15	47799126	47799126	-	0.000126872	0.0297976	51.3889	81.8182	-30.4293	3334	0	0	1	0	0	XR_003029481.1	112441633	uncharacterized LOC112441633	LOC112441633	ncRNA
chr13	10809586	10809586	+	0.000127253	0.0298217	4.28571	27.4194	-23.1336	-12609	0	0	1	0	0	XM_025001360.1	513969	ankyrin repeat domain-containing protein 26-like	LOC513969	protein-coding
chr18	58607793	58607793	-	0.000127415	0.0298217	89.3333	61.6667	27.6667	9148	0	0	0	0	0	XR_003030267.1	112442238	uncharacterized LOC112442238	LOC112442238	ncRNA
chr2	135481922	135481922	+	0.000127312	0.0298217	94.1176	64.7059	29.4118	8490	0	0	1	0	0	NM_001105452.2	617851	peptidyl arginine deiminase 2	PADI2	protein-coding	ENSBTAG00000003403
chr3	99928886	99928886	+	0.00012736	0.0298217	30.4348	64.8148	-34.38	-1913	0	0	1	0	0	XR_003034142.1	112446064	U6 spliceosomal RNA	LOC112446064	snRNA	ENSBTAG00000053842
chr7	11028256	11028256	-	0.000127474	0.0298217	66.3366	89.4118	-23.0751	30402	0	0	1	0	0	XM_024994850.1	112447333	adhesion G protein-coupled receptor E2-like	LOC112447333	protein-coding	ENSBTAG00000014365
chr2	76309194	76309194	+	0.00012991	0.0303676	27.4194	60.9375	-33.5181	420908	0	0	1	0	0	XM_024981085.1	100336611	contactin associated protein family member 5	CNTNAP5	protein-coding	ENSBTAG00000031898
chr7	47291091	47291091	-	0.000130493	0.0304539	41.5094	78	-36.4906	24903	0	0	1	0	0	NM_001035309.1	515496	solute carrier family 25 member 48	SLC25A48	protein-coding	ENSBTAG00000018287
chr4	76608017	76608017	-	0.000130585	0.0304539	26.9231	62.7119	-35.7888	-4242	0	0	0	0	0	XR_003034510.1	112446500	small nucleolar RNA SNORA9	LOC112446500	snoRNA	ENSBTAG00000042440
chr19	40943094	40943094	-	0.000130542	0.0304539	50	83.3333	-33.3333	10508	0	0	0	0	0	NM_001075523.1	511540	keratin 25	KRT25	protein-coding	ENSBTAG00000030542
chr10	53037509	53037509	+	0.000130804	0.0304812	63.1579	93.4783	-30.3204	46322	0	0	1	0	0	XM_024997393.1	509039	transcription factor 12	TCF12	protein-coding	ENSBTAG00000002586
chr20	58902712	58902712	-	0.00013106	0.0305171	91.6667	64.1509	27.5157	-13626	0	0	1	0	1	XR_003031175.1	538292	trio Rho guanine nucleotide exchange factor	TRIO	protein-coding	ENSBTAG00000005514
chr5	95593143	95593143	+	0.000131257	0.0305391	42.3077	79.1667	-36.859	-114312	0	0	0	0	0	XM_024992292.1	781834	activating transcription factor 7 interacting protein	ATF7IP	protein-coding	ENSBTAG00000003221
chr12	86137333	86137333	+	0.000131563	0.0305865	56.8627	89.7959	-32.9332	21912	0	0	0	0	1	XR_003037584.1	112449093	uncharacterized LOC112449093	LOC112449093	ncRNA
chr16	16389615	16389615	+	0.000132493	0.0307787	22.2222	55.8824	-33.6601	39936	0	0	0	0	0	XR_003029888.1	112441933	U6 spliceosomal RNA	LOC112441933	snRNA	ENSBTAG00000043147
chr4	106276107	106276107	+	0.000132907	0.0308287	70.5882	31.8182	38.77	2786	0	0	1	0	0	XM_005205930.4	529060	Kell metallo-endopeptidase	KEL	protein-coding	ENSBTAG00000014533
chr23	11626684	11626684	-	0.000132915	0.0308287	50	16.9491	33.0508	-15385	0	0	0	0	0	XM_024983665.1	536481	MAM domain containing glycosylphosphatidylinositol anchor 1	MDGA1	protein-coding	ENSBTAG00000005888
chr16	36846405	36846405	+	0.000133319	0.0308983	1.38889	20.339	-18.9501	73298	0	0	1	0	0	XR_003029899.1	112441946	small nucleolar RNA SNORA66	LOC112441946	snoRNA	ENSBTAG00000042126
chr2	43035581	43035581	+	0.000133717	0.0309437	71.4286	37.3134	34.1151	233640	0	0	0	0	0	XR_083597.5	785568	mortality factor 4-like protein 1 pseudogene	LOC785568	pseudo
chr8	100405107	100405107	+	0.000133722	0.0309437	94.8276	67.9245	26.9031	17729	0	0	1	0	0	XR_003036177.1	112447910	small nucleolar RNA SNORA71	LOC112447910	snoRNA	ENSBTAG00000043478
chr4	103469915	103469915	-	0.000134215	0.0309618	16.6667	51.7857	-35.1191	48485	0	0	0	0	0	NM_001192344.1	513185	poly(ADP-ribose) polymerase family member 12	PARP12	protein-coding	ENSBTAG00000016546
chr21	62322428	62322428	+	0.000134179	0.0309618	51.9231	85.4545	-33.5315	-543470	0	0	0	0	0	XR_003031468.1	112443166	uncharacterized LOC112443166	LOC112443166	ncRNA
chr22	59800667	59800667	-	0.00013393	0.0309618	63.7681	90.7692	-27.0011	9403	0	0	1	0	1	XR_003031793.1	112443431	uncharacterized LOC112443431	LOC112443431	ncRNA
chr5	56664744	56664744	+	0.000134145	0.0309618	100	82.2581	17.7419	18924	0	0	0	0	0	XR_003034958.1	112446872	small nucleolar RNA U2-30	LOC112446872	snoRNA	ENSBTAG00000043104
chr22	60128233	60128233	-	0.000135086	0.0311388	92.8571	64.2857	28.5714	108166	0	0	0	0	1	XR_239486.4	101905309	uncharacterized LOC101905309	LOC101905309	ncRNA
chr4	14112006	14112006	-	0.000135435	0.0311952	47.6923	81.1321	-33.4398	31820	0	0	1	0	0	XR_003034486.1	618297	high mobility group protein B2	LOC618297	unknown
chr11	11480102	11480102	+	0.000135997	0.0312706	83.9286	100	-16.0714	43010	0	0	1	0	0	NM_001192223.1	539333	empty spiracles homeobox 1	EMX1	protein-coding	ENSBTAG00000001866
chr28	15953898	15953898	-	0.000135883	0.0312706	90	64.1026	25.8974	118752	0	0	1	0	0	XM_024986629.1	511203	ankyrin 3	ANK3	protein-coding	ENSBTAG00000019052
chr2	4958829	4958829	+	0.000136077	0.0312706	59.6154	90	-30.3846	31316	0	0	1	0	0	XM_010801818.3	522053	myosin VIIB	MYO7B	protein-coding	ENSBTAG00000039803
chr8	104269579	104269579	+	0.000136333	0.0313053	91.3793	61.5385	29.8408	41841	0	0	1	0	0	NM_001078026.2	540664	tenascin C	TNC	protein-coding	ENSBTAG00000000575
chr21	56446267	56446267	-	0.000136483	0.0313157	77.9661	43.8597	34.1065	-27511	0	0	0	0	0	XM_010817302.3	617124	cation channel sperm associated auxiliary subunit beta	CATSPERB	protein-coding	ENSBTAG00000018709
chr5	22489467	22489467	+	0.000136708	0.0313432	32.9787	61.4458	-28.4671	13681	0	0	0	0	0	XR_001500306.1	107132468	uncharacterized LOC107132468	LOC107132468	ncRNA
chr17	22687370	22687370	+	0.000136831	0.0313474	37.0968	8.62069	28.4761	-285171	0	0	0	0	0	XR_003030143.1	112442137	U6 spliceosomal RNA	LOC112442137	snRNA	ENSBTAG00000045176
chr17	2979527	2979527	+	0.000136947	0.0313499	56.3636	20.4082	35.9555	-29739	0	0	0	0	0	XM_015475326.2	107133268	protocadherin-16-like	LOC107133268	protein-coding
chr24	20952142	20952142	+	0.00013758	0.0314707	80.3922	100	-19.6078	5154	0	0	1	0	0	XR_139671.4	100847780	uncharacterized LOC100847780	LOC100847780	ncRNA
chr21	388018	388018	+	0.000138785	0.031722	47.7612	65.0943	-17.3331	-6098	0	0	0	0	0	XM_005222343.4	104968484	immunoglobulin heavy variable 4-59	LOC104968484	protein-coding	ENSBTAG00000053635
chr22	52336821	52336821	-	0.00013938	0.0318335	89.2473	65.3846	23.8627	25060	0	0	1	0	0	XM_005223102.4	517831	kelch like family member 18	KLHL18	protein-coding	ENSBTAG00000006573
chr13	53619757	53619757	+	0.000139909	0.0318667	2	25.3968	-23.3968	29153	0	0	0	0	0	XM_025000616.1	523427	GINS complex subunit 1	GINS1	protein-coding	ENSBTAG00000019984
chr10	61412889	61412889	-	0.000140573	0.0318667	41.6667	75	-33.3333	-15135	0	0	1	0	0	XM_024998058.1	536117	centrosomal protein 152	CEP152	protein-coding	ENSBTAG00000011661
chr3	49339607	49339607	+	0.000140592	0.0318667	22.4138	1.6129	20.8009	-47254	0	0	0	0	0	NM_174221.2	281584	ATP binding cassette subfamily A member 4	ABCA4	protein-coding	ENSBTAG00000018010
chr7	88550944	88550944	-	0.000140508	0.0318667	73.6842	97.9592	-24.275	-125116	0	0	0	0	0	XM_024994136.1	512254	myocyte enhancer factor 2C	MEF2C	protein-coding	ENSBTAG00000020701
chr25	11022364	11022364	+	0.000139958	0.0318667	98.0769	75	23.0769	324385	0	0	1	0	0	XM_024984884.1	518366	sorting nexin 29	SNX29	protein-coding	ENSBTAG00000026371
chr23	44380423	44380423	-	0.000140084	0.0318667	98.2759	75.5102	22.7657	32409	0	0	1	0	0	XM_024984062.1	529115	HIVEP zinc finger 1	HIVEP1	protein-coding	ENSBTAG00000001252
chr3	16221504	16221504	-	0.00013981	0.0318667	95.8904	74.6667	21.2237	8150	0	0	1	0	0	XM_005203776.4	785713	ATPase phospholipid transporting 8B2	ATP8B2	protein-coding	ENSBTAG00000005161
chr2	121573588	121573588	+	0.000140559	0.0318667	5.33333	15.9362	-10.6029	1575	0	1	0	1	0	NR_036352.1	100498812	microRNA 2887-1	MIR2887-1	ncRNA	ENSBTAG00000054661
chr3	44260264	44260264	+	0.000139812	0.0318667	94.2308	66.0714	28.1593	42046	0	0	1	0	0	XM_003585865.5	100848786	phospholipid phosphatase related 5	PLPPR5	protein-coding	ENSBTAG00000004591
chr9	101281991	101281991	-	0.000140182	0.0318667	41.1765	77.3585	-36.182	15180	0	0	0	0	0	XM_024997135.1	112448091	proline rich 18	PRR18	protein-coding
chr23	18304277	18304277	-	0.000140708	0.0318686	100	81.4815	18.5185	-37094	0	0	1	0	0	XR_003032271.1	112443856	uncharacterized LOC112443856	LOC112443856	ncRNA
chr16	70153158	70153158	-	0.000141002	0.031911	65.0794	92.0635	-26.9841	43320	0	0	0	0	0	XR_003029792.1	112441861	uncharacterized LOC112441861	LOC112441861	ncRNA
chr4	58718851	58718851	-	0.000141186	0.0319284	37.2881	71.6667	-34.3785	-358953	0	0	0	0	0	NM_001075596.1	513055	regulator of G-protein signaling 2, 24kDa	RGS2	protein-coding	ENSBTAG00000020620
chrX	18915301	18915301	-	0.000141806	0.0320444	83.691	94.332	-10.641	450	1	0	1	1	0	XM_024987712.1	100125581	zinc finger protein 75D	ZNF75D	protein-coding	ENSBTAG00000047954
chr6	111491880	111491880	-	0.000142323	0.0320884	44.0678	77.4193	-33.3516	-64938	0	0	0	0	0	XM_024993658.1	615598	transmembrane anterior posterior transformation 1	TAPT1	protein-coding	ENSBTAG00000019451
chr2	104075785	104075785	-	0.000142182	0.0320884	92.8571	67.6923	25.1648	8606	0	0	1	0	0	NM_001038690.2	617045	transmembrane protein 169	TMEM169	protein-coding	ENSBTAG00000010413
chr1	8264044	8264044	+	0.000142259	0.0320884	52.5424	86.6667	-34.1243	371208	0	0	0	0	0	XR_804089.3	104970788	uncharacterized LOC104970788	LOC104970788	ncRNA
chr19	56906434	56906434	+	0.000142489	0.0321016	33.3333	5.66038	27.673	6244	0	0	1	0	0	NM_001105023.2	789755	CD300 molecule-like family member b	CD300LB	protein-coding
chr4	51368722	51368722	+	0.000142863	0.0321373	62.963	27.5862	35.3768	31791	0	0	1	0	0	XM_005205389.4	280933	suppression of tumorigenicity 7	ST7	protein-coding	ENSBTAG00000010756
chr22	42227995	42227995	+	0.000142799	0.0321373	13.2075	46.9388	-33.7312	-118401	0	0	0	0	0	XM_024983203.1	534800	CFAP20 domain containing	CFAP20DC	protein-coding	ENSBTAG00000020373
chr3	84680326	84680326	-	0.000143218	0.0321929	53.9682	84.058	-30.0897	-59537	0	0	0	0	0	NM_001038209.2	615371	nuclear factor I A	NFIA	protein-coding	ENSBTAG00000000074
chr7	92888897	92888897	+	0.000143524	0.0322373	82.4561	100	-17.5439	15502	0	1	0	0	0	XR_003035714.1	100848699	uncharacterized LOC100848699	LOC100848699	ncRNA
chr1	11962521	11962521	-	0.000144242	0.0323743	47.2727	81.0345	-33.7618	725734	0	0	0	0	0	XR_003036651.1	112448280	U6 spliceosomal RNA	LOC112448280	snRNA	ENSBTAG00000043064
chr1	140131194	140131194	+	0.000144401	0.0323856	0	17.2414	-17.2414	193954	0	0	0	0	0	NM_001078136.1	768324	Purkinje cell protein 4	PCP4	protein-coding	ENSBTAG00000051421
chr9	63665522	63665522	-	0.000145112	0.0325207	65.5172	94	-28.4828	-55726	0	0	0	0	0	XR_003036577.1	112448190	U6 spliceosomal RNA	LOC112448190	snRNA	ENSBTAG00000042552
chr4	51163681	51163681	-	0.000145778	0.0326194	53.0303	20	33.0303	57603	0	0	0	0	0	NM_001013001.1	493729	Wnt family member 2	WNT2	protein-coding	ENSBTAG00000008097
chr3	120670971	120670971	-	0.000145872	0.0326194	52.3809	21.1268	31.2542	24567	0	0	1	0	0	NM_001098868.1	504851	BCL2 family apoptosis regulator BOK	BOK	protein-coding	ENSBTAG00000008711
chr21	44874528	44874528	-	0.00014588	0.0326194	82.3529	100	-17.6471	27038	0	0	0	0	0	XR_001494590.2	104976664	uncharacterized LOC104976664	LOC104976664	ncRNA
chr12	10258641	10258641	+	0.000147063	0.0328593	58.4906	23.2143	35.2763	-165193	0	0	0	0	0	XR_003037611.1	112449119	uncharacterized LOC112449119	LOC112449119	ncRNA
chr1	128455435	128455435	+	0.00014763	0.0329612	96.5517	72.4138	24.1379	-71961	0	0	1	0	0	XR_233418.4	101907823	uncharacterized LOC101907823	LOC101907823	ncRNA
chr5	40300694	40300694	+	0.000148706	0.0331595	39.3939	71.4286	-32.0346	-125267	0	0	0	0	0	XM_005206412.4	281705	contactin 1	CNTN1	protein-coding	ENSBTAG00000020679
chr7	9492365	9492365	+	0.00014874	0.0331595	45.7143	75.2941	-29.5798	-443	1	0	0	0	0	XM_002688707.3
chr6	61230377	61230377	+	0.000148969	0.0331857	82.6923	100	-17.3077	2482	0	0	1	0	1	NM_001205411.1	781091	shisa family member 3	SHISA3	protein-coding	ENSBTAG00000049215
chr23	44050	44050	+	0.000149153	0.033202	72.7273	87.4396	-14.7123	1019	0	1	0	0	1	XM_024983865.1	112443721	S-antigen protein-like	LOC112443721	protein-coding
chr10	89822250	89822250	+	0.000149489	0.033252	85.2459	53.5714	31.6745	34114	0	0	1	0	0	XM_024997815.1	614412	neurexin 3	NRXN3	protein-coding	ENSBTAG00000025324
chr6	59493185	59493185	-	0.000150131	0.0333699	85.8696	100	-14.1304	11642	0	0	1	0	0	XM_024993383.1	540831	RNA binding motif protein 47	RBM47	protein-coding	ENSBTAG00000002356
chr4	58040348	58040348	-	0.000151366	0.0336194	29.0323	63.6364	-34.6041	319552	0	0	0	0	0	NM_001075596.1	513055	regulator of G-protein signaling 2, 24kDa	RGS2	protein-coding	ENSBTAG00000020620
chr12	14095776	14095776	+	0.000152312	0.0338043	91.5254	63.3333	28.1921	2545	0	0	1	0	0	NM_001206108.2	537649	laccase domain containing 1	LACC1	protein-coding	ENSBTAG00000016691
chr1	128466646	128466646	-	0.00015261	0.0338452	78.7879	45.098	33.6898	-60750	0	0	1	0	0	XR_233418.4	101907823	uncharacterized LOC101907823	LOC101907823	ncRNA
chr19	39271875	39271875	+	0.000153863	0.0340978	15.2174	50	-34.7826	5682	0	0	0	0	0	XM_024980838.1	100296460	elongin BC and polycomb repressive complex 2 associated protein	EPOP	protein-coding	ENSBTAG00000048067
chr9	7785424	7785424	-	0.000154954	0.0343143	50.7936	83.3333	-32.5397	-338555	0	0	1	0	0	XR_003036271.1	104969495	uncharacterized LOC104969495	LOC104969495	ncRNA
chr21	364850	364850	+	0.000155366	0.0343798	22.0779	50.6024	-28.5245	6569	0	0	0	0	0	XM_002683998.6	100300716	immunoglobulin heavy variable 4-38-2	LOC100300716	protein-coding	ENSBTAG00000048268
chr23	4714523	4714523	+	0.000155522	0.034389	65.7143	32.1429	33.5714	-74908	0	0	0	0	0	XM_005223257.4	535508	3-hydroxymethyl-3-methylglutaryl-CoA lyase like 1	HMGCLL1	protein-coding	ENSBTAG00000025718
chr13	35177181	35177181	+	0.000156079	0.0344865	85.4167	50.9434	34.4733	-65109	0	0	0	0	0	XM_025000877.1	784675	junctional cadherin 5 associated	JCAD	protein-coding	ENSBTAG00000001204
chr4	50849609	50849609	-	0.000157279	0.0347003	64.8148	29.0909	35.7239	107984	0	0	1	0	0	NM_174018.2	281067	CF transmembrane conductance regulator	CFTR	protein-coding	ENSBTAG00000006589
chr23	24966681	24966681	+	0.000157264	0.0347003	79.2453	44.8276	34.4177	-8560	0	0	0	0	0	XR_003032122.1	112443711	uncharacterized LOC112443711	LOC112443711	ncRNA
chr9	103995308	103995308	-	0.000157447	0.0347117	11.7647	43.1818	-31.4171	49694	0	0	1	0	0	NM_001102507.1	524306	family with sequence similarity 120B	FAM120B	protein-coding	ENSBTAG00000003884
chr15	57714670	57714670	+	0.000157717	0.0347455	1.63934	22.4138	-20.7744	10800	0	0	0	0	0	NM_001015541.1	507975	fin bud initiation factor homolog	FIBIN	protein-coding	ENSBTAG00000006676
chr19	44170994	44170994	-	0.000158008	0.0347839	56.6038	87.931	-31.3273	-4045	0	0	0	0	0	XM_024980912.1	615144	family with sequence similarity 171 member A2	FAM171A2	protein-coding	ENSBTAG00000011447
chr19	29547752	29547752	+	0.000158286	0.0348162	73.913	98.1132	-24.2002	-11265	0	0	0	0	0	NM_001166227.1	788772	myosin heavy chain 2	MYH2	protein-coding	ENSBTAG00000007090
chr6	90975923	90975923	+	0.000158387	0.0348162	65.625	31.5789	34.0461	14295	0	0	1	0	0	XM_005208077.4	407147	ADP-ribosyltransferase 3 (inactive)	ART3	protein-coding	ENSBTAG00000010954
chr18	57303633	57303633	+	0.000158641	0.034821	24.3421	45.5224	-21.1803	10700	0	0	1	0	0	XR_003030227.1	112442211	uncharacterized LOC112442211	LOC112442211	ncRNA
chr26	39975701	39975701	+	0.000158759	0.034821	91.5254	62	29.5254	1002	0	0	1	0	0	XM_024985613.1	514863	minichromosome maintenance complex binding protein	MCMBP	protein-coding	ENSBTAG00000009877
chr3	31996841	31996841	-	0.000158738	0.034821	72.4551	89.1157	-16.6606	-21303	0	0	0	0	0	XR_003033997.1	112445974	uncharacterized LOC112445974	LOC112445974	ncRNA
chr9	102003685	102003685	-	0.000159286	0.0348403	33.3333	69.0909	-35.7576	-10539	0	0	1	0	1	XM_024996610.1	519714	tubulin tyrosine ligase like 2	TTLL2	protein-coding	ENSBTAG00000031481
chr4	12342418	12342418	-	0.000159314	0.0348403	20	0	20	150399	0	0	1	0	0	XM_015468128.2	539311	protein phosphatase 1 regulatory subunit 9A	PPP1R9A	protein-coding	ENSBTAG00000024426
chr13	9824799	9824799	-	0.000159218	0.0348403	13.6364	49.0196	-35.3832	552731	0	0	1	0	0	XM_025000912.1	532276	kinesin family member 16B	KIF16B	protein-coding	ENSBTAG00000000939
chr18	50718040	50718040	-	0.000159267	0.0348403	79.5775	94.0789	-14.5015	-7389	0	0	0	0	0	XR_003030414.1	112442322	uncharacterized LOC112442322	LOC112442322	ncRNA
chr19	6211596	6211596	-	0.000159638	0.0348856	74.5455	40.3226	34.2229	16341	0	0	0	0	0	XR_003030755.1	112442592	uncharacterized LOC112442592	LOC112442592	ncRNA
chr4	101719944	101719944	+	0.000159758	0.0348862	72.7273	38	34.7273	9568	0	0	1	0	0	NM_001102533.1	785086	cAMP responsive element binding protein 3 like 2	CREB3L2	protein-coding	ENSBTAG00000015802
chr13	61494958	61494958	-	0.000159993	0.0349121	85.1064	48.8889	36.2175	7704	0	0	1	0	0	NM_001205845.2	518090	XK related 7	XKR7	protein-coding	ENSBTAG00000016348
chr5	29358419	29358419	-	0.000160321	0.0349326	75.8064	98.1132	-22.3068	53895	0	0	1	0	0	NM_001192309.1	512064	disco interacting protein 2 homolog B	DIP2B	protein-coding	ENSBTAG00000005246
chr23	8365712	8365712	-	0.000160317	0.0349326	79.0323	47.9452	31.0871	9537	0	0	1	0	0	XR_003032308.1	112443903	small nucleolar RNA SNORA31	LOC112443903	snoRNA	ENSBTAG00000044261
chr28	2769151	2769151	+	0.000161012	0.0350575	56.8965	87.7193	-30.8227	111541	0	0	0	0	0	XM_010820439.3	100337323	uncharacterized LOC100337323	LOC100337323	protein-coding
chr18	62662873	62662873	+	0.000161277	0.035064	32.9268	63.0137	-30.0869	15718	0	1	1	0	0	XM_024978411.1	537065	killer cell immunoglobulin-like receptor, three domains, long cytoplasmic tail, 2	KIR3DL2	protein-coding	ENSBTAG00000054818
chr20	20075224	20075224	+	0.000161205	0.035064	100	83.3333	16.6667	60323	0	0	1	0	0	XM_003587510.5	539556	phosphodiesterase 4D	PDE4D	protein-coding	ENSBTAG00000000494
chr13	82747739	82747739	+	0.000161588	0.0351062	98.0392	75	23.0392	32645	0	0	0	0	0	XR_003037963.1	112449389	uncharacterized LOC112449389	LOC112449389	ncRNA
chr22	32152241	32152241	+	0.000162796	0.0353429	74	39.0625	34.9375	-34545	0	0	1	0	0	XM_010817622.3	526127	FERM domain containing 4B	FRMD4B	protein-coding	ENSBTAG00000007624
chr22	56347099	56347099	+	0.000162996	0.0353606	98.2143	75.9259	22.2884	1796	0	0	1	0	1	XR_003031972.1	112443561	small nucleolar RNA SNORA7	LOC112443561	snoRNA	ENSBTAG00000042863
chr8	110997181	110997181	-	0.000163609	0.0354678	54.902	88	-33.098	-4816	0	0	0	0	0	NM_001098874.2	505507	ribosomal protein S7	RPS7	protein-coding	ENSBTAG00000016224
chr25	25878857	25878857	+	0.000164642	0.0356658	64.7059	31.6667	33.0392	-2747	0	0	0	0	0	NM_001076808.2	505997	sphingolipid transporter 1 (putative)	SPNS1	protein-coding	ENSBTAG00000014653
chr15	56583467	56583467	+	0.000165883	0.0359086	78.9474	44	34.9474	52266	0	0	1	0	0	XM_015474829.2	535092	myosin VIIA	MYO7A	protein-coding	ENSBTAG00000003955
chr17	37768877	37768877	-	0.000166117	0.0359169	18.75	0	18.75	1450183	0	0	0	0	0	NM_001206863.1	782831	follistatin like 5	FSTL5	protein-coding	ENSBTAG00000047595
chr18	30239556	30239556	+	0.000166162	0.0359169	80	44	36	-152326	0	0	0	0	0	XR_003030265.1	112442236	uncharacterized LOC112442236	LOC112442236	ncRNA
chr21	59165939	59165939	-	0.00016657	0.035979	82.6087	52.3809	30.2277	-4366	0	0	1	0	0	XM_005222227.4	538280	serpin family A member 11	SERPINA11	protein-coding	ENSBTAG00000038361
chr1	85958875	85958875	+	0.000167266	0.0361033	87.2727	54.902	32.3708	-76592	0	0	0	0	0	NM_001034458.1	513918	DnaJ heat shock protein family (Hsp40) member C19	DNAJC19	protein-coding	ENSBTAG00000023513
chr8	75991148	75991148	+	0.000168138	0.0362156	100	81.9672	18.0328	-799	1	0	0	0	1	XM_005210323.3	514327	dynactin subunit 3	DCTN3	protein-coding	ENSBTAG00000018883
chr16	27283850	27283850	-	0.000168086	0.0362156	51.9231	85.1852	-33.2621	-23128	0	0	0	0	0	NM_001046425.1	537745	F-box protein 28	FBXO28	protein-coding	ENSBTAG00000019538
chr18	63608519	63608519	-	0.000168151	0.0362156	70.6897	93.9759	-23.2862	15	1	1	0	0	0	NM_001078104.2	768229	zinc finger protein LOC768229	LOC768229	protein-coding
chr10	42250483	42250483	+	0.000168355	0.0362334	24.5614	1.88679	22.6746	378868	0	0	0	0	0	NM_174804.3	286884	ribosomal protein S29	RPS29	protein-coding	ENSBTAG00000052337
chr6	109898601	109898601	-	0.000169442	0.0364411	71.2329	95	-23.7671	-56979	0	0	0	0	0	XR_003035226.1	112447127	uncharacterized LOC112447127	LOC112447127	ncRNA
chr7	12694905	12694905	-	0.000170436	0.0365934	29.4118	64.5161	-35.1044	9197	0	0	1	0	1	NM_001191528.1	539825	microtubule associated serine/threonine kinase 1	MAST1	protein-coding	ENSBTAG00000006080
chr6	16235951	16235951	+	0.000170518	0.0365934	96.0784	70.1754	25.903	226904	0	0	1	0	0	XM_024993507.1	615661	collagen type XXV alpha 1 chain	COL25A1	protein-coding
chr9	102818248	102818248	-	0.000170436	0.0365934	27.2727	62.069	-34.7962	35600	0	0	0	0	0	XR_809008.3	101907681	uncharacterized LOC101907681	LOC101907681	ncRNA
chr20	62105343	62105343	-	0.000171951	0.0368745	20	0	20	-116855	0	0	1	0	0	XR_003031335.1	112443060	U6 spliceosomal RNA	LOC112443060	snRNA	ENSBTAG00000042090
chr1	148858986	148858986	-	0.000173052	0.0370841	88.4615	56	32.4615	-101586	0	0	0	0	0	XM_015474127.2	783180	claudin 14	CLDN14	protein-coding	ENSBTAG00000030585
chr4	25319732	25319732	+	0.000174352	0.0373171	86	52	34	-15586	0	0	0	0	0	XM_005205174.4	415112	anterior gradient 2, protein disulphide isomerase family member	AGR2	protein-coding	ENSBTAG00000024406
chr23	22575010	22575010	-	0.00017439	0.0373171	80	43.75	36.25	-17834	0	0	0	0	0	XM_024983727.1	616774	cysteine rich secretory protein 1	CRISP1	protein-coding	ENSBTAG00000008085
chr6	91183955	91183955	+	0.000174966	0.0373896	25.5319	62.7451	-37.2132	11567	0	0	1	0	0	XM_010806235.2	508540	family with sequence similarity 47 member E	FAM47E	protein-coding
chr22	46142392	46142392	-	0.000174979	0.0373896	100	82.1429	17.8571	86282	0	0	1	0	0	XM_024983240.1	101903093	leucine rich repeats and transmembrane domains 1	LRTM1	protein-coding	ENSBTAG00000013124
chr25	42057716	42057716	-	0.000175342	0.0374404	42.5532	78.8461	-36.293	43960	0	0	0	0	1	NM_001075231.1	505908	platelet derived growth factor subunit A	PDGFA	protein-coding	ENSBTAG00000014541
chr3	36762886	36762886	-	0.000175566	0.0374613	73.0159	38.8889	34.127	-450016	0	0	0	0	0	NM_001014962.1	540228	protein arginine methyltransferase 6	PRMT6	protein-coding	ENSBTAG00000039951
chr20	17668739	17668739	+	0.000175694	0.037462	6.25	33.3333	-27.0833	-2148	0	0	0	0	0	XR_001494451.2	107131561	uncharacterized LOC107131561	LOC107131561	ncRNA
chr3	97660807	97660807	+	0.000176819	0.037648	33.3333	67.7966	-34.4633	-115558	0	0	1	0	0	XM_005204783.4	534169	spermatogenesis associated 6	SPATA6	protein-coding	ENSBTAG00000003128
chr12	72817594	72817594	-	0.000176818	0.037648	41.8919	14.6667	27.2252	38541	0	0	1	0	0	XM_025000210.1	100337390	multidrug resistance-associated protein 4-like	LOC100337390	protein-coding	ENSBTAG00000023309
chr2	104931919	104931919	+	0.000177002	0.0376601	91.2281	62.7119	28.5162	26500	0	0	0	0	0	XR_233697.4	101905680	uncharacterized LOC101905680	LOC101905680	ncRNA
chr22	58111729	58111729	+	0.000178713	0.037997	75	40.2985	34.7015	-5037	0	0	0	0	0	XM_024983186.1	112443442	vomeronasal type-1 receptor 90-like	LOC112443442	protein-coding
chr18	46033649	46033649	+	0.000178939	0.038018	32.2581	68.0851	-35.827	-800	1	0	1	0	0	XM_024978679.1	514582	CD22 molecule	CD22	protein-coding	ENSBTAG00000011887
chr11	88106642	88106642	+	0.000179877	0.0381902	38	74.5098	-36.5098	80962	0	0	1	0	0	XM_024999541.1	618009	ArfGAP with SH3 domain, ankyrin repeat and PH domain 2	ASAP2	protein-coding	ENSBTAG00000002329
chr19	21645827	21645827	+	0.000180115	0.0382134	17.6471	53.1915	-35.5444	-16435	0	0	0	0	0	XR_003031074.1	112442781	U6 spliceosomal RNA	LOC112442781	snRNA	ENSBTAG00000044642
chr13	65540907	65540907	+	0.000180438	0.0382548	15.5172	0	15.5172	-28467	0	0	1	0	0	XM_025000607.1	520521	DLG associated protein 4	DLGAP4	protein-coding	ENSBTAG00000001741
chr7	30943750	30943750	+	0.000180904	0.0383263	48.1482	15.0943	33.0538	33685	0	0	1	0	0	NM_001076311.1	614112	sorting nexin 24	SNX24	protein-coding	ENSBTAG00000031069
chr27	2967418	2967418	-	0.000182255	0.0385851	56.8965	22	34.8965	150129	0	0	1	0	0	XR_003033036.1	112444668	U6 spliceosomal RNA	LOC112444668	snRNA	ENSBTAG00000044498
chr4	72629570	72629570	-	0.000182743	0.038661	85.8824	58.7302	27.1522	39815	0	0	1	0	0	XR_003034383.1	112446399	uncharacterized LOC112446399	LOC112446399	ncRNA
chr13	4439215	4439215	+	0.000182964	0.0386805	60	91.3043	-31.3043	256408	0	0	0	0	0	XR_003037710.1	101901915	uncharacterized LOC101901915	LOC101901915	ncRNA
chr29	747539	747539	-	0.000183133	0.0386887	20.8333	56.3636	-35.5303	23076	0	0	1	0	0	NM_001192511.2	519580	hephaestin like 1	HEPHL1	protein-coding	ENSBTAG00000022960
chr24	30003710	30003710	+	0.000184358	0.0387555	78.5714	49.3671	29.2043	-9616	0	0	0	0	0	NM_001317792.1	281008	aquaporin 4	AQP4	protein-coding	ENSBTAG00000051072
chr8	28209192	28209192	+	0.000183842	0.0387555	24.1935	55.2632	-31.0696	-54017	0	0	0	0	0	XM_024996077.1	616199	aldose reductase	LOC616199	protein-coding
chr9	92397170	92397170	+	0.000184294	0.0387555	43.4783	75.8621	-32.3838	-262774	0	0	0	0	0	XR_003036542.1	104969630	uncharacterized LOC104969630	LOC104969630	ncRNA
chr24	14861251	14861251	-	0.000184202	0.0387555	80.7692	46.2963	34.4729	341021	0	0	0	0	0	XR_003032433.1	112444187	uncharacterized LOC112444187	LOC112444187	ncRNA
chr12	69719028	69719028	-	0.000184294	0.0387555	75.8621	43.4783	32.3838	-45719	0	0	0	0	0	XM_025000153.1	515333	multidrug resistance-associated protein 4	LOC515333	protein-coding	ENSBTAG00000032603
chr16	3265454	3265454	-	0.000184027	0.0387555	73.4375	94.5652	-21.1277	-216	1	0	1	0	0	NM_001083473.1	534048	cyclin dependent kinase 18	CDK18	protein-coding	ENSBTAG00000012673
chr13	60058606	60058606	+	0.000184183	0.0387555	62.6866	29.0909	33.5957	-45640	0	0	0	0	0	XM_025000828.1	617807	proteasome inhibitor subunit 1	PSMF1	protein-coding	ENSBTAG00000018417
chr18	65277405	65277405	-	0.000184491	0.0387563	35.8209	69.8113	-33.9904	-7626	0	0	0	0	0	XM_024979445.1	789970	zinc finger protein 154	ZNF154	protein-coding
chr21	61051685	61051685	-	0.00018478	0.0387805	87.7193	56	31.7193	-29939	0	0	0	0	0	NM_001192126.1	538896	bradykinin receptor B2	BDKRB2	protein-coding	ENSBTAG00000021717
chr18	24001740	24001740	+	0.000184996	0.0387806	58.8235	23.0769	35.7466	18329	0	0	1	0	0	NM_001046018.1	508916	carboxylesterase 1-like	LOC508916	protein-coding	ENSBTAG00000001851
chr13	53588229	53588229	+	0.000184872	0.0387806	0	16.6667	-16.6667	-2370	0	0	0	0	0	NM_001083701.2	523427	GINS complex subunit 1	GINS1	protein-coding	ENSBTAG00000019984
chr4	49690083	49690083	-	0.000185174	0.0387905	43.4211	15.1515	28.2695	9189	0	0	1	0	0	NM_001046235.1	518005	NME/NM23 family member 8	NME8	protein-coding	ENSBTAG00000015353
chr3	101318494	101318494	-	0.000186726	0.0390882	27.0677	51.6484	-24.5807	21150	0	0	1	0	0	XM_024989704.1	614845	armadillo like helical domain containing 1	ARMH1	protein-coding	ENSBTAG00000011822
chrX	134287614	134287614	+	0.000187019	0.039122	81.6326	100	-18.3673	62363	0	0	1	0	0	XM_005228535.2	525898	anosmin 1	ANOS1	protein-coding
chr2	4874438	4874438	+	0.000187339	0.0391358	74.4681	98.1132	-23.6451	4551	0	1	1	1	0	NM_001082470.2	782442	G protein-coupled receptor 17	GPR17	protein-coding	ENSBTAG00000006261
chr14	9777826	9777826	-	0.000187347	0.0391358	46.0317	78.3333	-32.3016	23612	0	0	1	0	0	NM_001192841.1	535017	adenylate cyclase 8	ADCY8	protein-coding	ENSBTAG00000014600
chr11	104062012	104062012	+	0.000187571	0.0391552	95.8333	70.1493	25.6841	-13165	0	0	0	0	0	XM_024999113.1	613671	EGF like domain multiple 7	EGFL7	protein-coding	ENSBTAG00000030278
chr7	57843543	57843543	-	0.000188174	0.0392537	30.6452	62.8571	-32.212	-81196	0	0	1	0	0	XR_003035757.1	112447556	uncharacterized LOC112447556	LOC112447556	ncRNA
chr22	55005050	55005050	+	0.000188944	0.0393652	76.9231	42.8571	34.0659	-30863	0	0	0	0	0	XM_024982413.1	407118	solute carrier family 6 member 1	SLC6A1	protein-coding	ENSBTAG00000005857
chr1	3275346	3275346	-	0.000188972	0.0393652	94.1176	70.5882	23.5294	64696	0	0	0	0	0	NM_001098010.2	510809	MIS18 kinetochore protein A	MIS18A	protein-coding	ENSBTAG00000016619
chr7	29352705	29352705	-	0.000189344	0.0394151	36.0656	7.69231	28.3733	-164060	0	0	1	0	0	XR_003035560.1	112447388	uncharacterized LOC112447388	LOC112447388	ncRNA
chr12	72813171	72813171	-	0.000190411	0.0396096	45.2055	74.1176	-28.9122	42964	0	0	1	0	0	XM_025000210.1	100337390	multidrug resistance-associated protein 4-like	LOC100337390	protein-coding	ENSBTAG00000023309
chr18	26739846	26739846	+	0.000190857	0.0396196	13.3333	48	-34.6667	-96324	0	0	0	0	0	NR_107760.1	102465966	microRNA mir-2285n-4	MIR2285N-4	ncRNA	ENSBTAG00000048845
chr7	2109933	2109933	-	0.00019061	0.0396196	38.0952	10	28.0952	94503	0	0	1	0	0	NM_174631.2	282401	ADAM metallopeptidase with thrombospondin type 1 motif 2	ADAMTS2	protein-coding	ENSBTAG00000014665
chr2	41302448	41302448	-	0.000190778	0.0396196	60.3175	27.1186	33.1988	75972	0	0	1	0	0	NM_001192624.1	526088	potassium inwardly rectifying channel subfamily J member 3	KCNJ3	protein-coding	ENSBTAG00000006159
chr21	350274	350274	+	0.000191627	0.0397517	12.9496	33.3333	-20.3837	-8009	0	0	0	0	0	XM_002683998.6	100300716	immunoglobulin heavy variable 4-38-2	LOC100300716	protein-coding	ENSBTAG00000048268
chr1	150084896	150084896	+	0.000192588	0.0399026	61.1111	28.8136	32.2976	-137295	0	0	0	0	0	XM_024997575.1	520743	potassium inwardly rectifying channel subfamily J member 6	KCNJ6	protein-coding
chr7	10759627	10759627	+	0.000192621	0.0399026	58.6667	86.3636	-27.697	11649	0	0	1	0	0	XM_024995359.1	100299045	adhesion G protein-coupled receptor E2-like	LOC100299045	protein-coding
chr29	49592231	49592231	-	0.000193922	0.0400276	18.5185	0	18.5185	2451	0	0	1	0	0	NM_001001441.2	282096	troponin T3, fast skeletal type	TNNT3	protein-coding	ENSBTAG00000022158
chr23	4307166	4307166	-	0.000193836	0.0400276	76.3889	42.2222	34.1667	70663	0	0	0	0	0	XM_024983804.1	533456	collagen type XXI alpha 1 chain	COL21A1	protein-coding
chr4	241143	241143	+	0.00019403	0.0400276	100	81.8182	18.1818	365913	0	0	0	0	0	NM_001083528.1	782902	V-set and transmembrane domain containing 2A	VSTM2A	protein-coding	ENSBTAG00000003625
chr3	98861583	98861583	+	0.000193484	0.0400276	98.3333	86.4	11.9333	-9107	0	0	0	0	0	NM_001206322.1	787258	forkhead box E3	FOXE3	protein-coding	ENSBTAG00000051575
chr10	86946095	86946095	+	0.000194029	0.0400276	100	81.8182	18.1818	16711	0	0	1	0	0	XR_809512.3	104973250	uncharacterized LOC104973250	LOC104973250	ncRNA
chr19	31970872	31970872	-	0.00019366	0.0400276	70.3125	34.7826	35.5299	-51640	0	0	0	0	0	XR_003030864.1	112442639	uncharacterized LOC112442639	LOC112442639	ncRNA
chr11	42953309	42953309	+	0.000194316	0.040059	0	17.2414	-17.2414	154660	0	0	0	0	0	XR_003037159.1	112448775	uncharacterized LOC112448775	LOC112448775	ncRNA
chr19	50254683	50254683	+	0.000194993	0.0401709	45.7143	77.5862	-31.8719	8500	0	0	1	0	0	XR_003030941.1	100300442	secreted and transmembrane protein 1A-like	LOC100300442	protein-coding
chr22	57449640	57449640	-	0.000196986	0.0405535	93.75	70.1754	23.5746	52525	0	0	1	0	0	XM_024983313.1	539766	FYVE, RhoGEF and PH domain containing 5	FGD5	protein-coding	ENSBTAG00000006789
chr29	48585712	48585712	+	0.000197255	0.0405808	14.8649	0	14.8649	23689	0	0	1	0	0	NM_001103249.1	515715	cysteinyl-tRNA synthetase 1	CARS1	protein-coding	ENSBTAG00000010777
chr3	17230601	17230601	+	0.000197908	0.0406871	73.7705	97.8261	-24.0556	-15965	0	0	0	0	0	NM_001113757.1	505154	loricrin cornified envelope precursor protein	LORICRIN	protein-coding	ENSBTAG00000048718
chr19	50629819	50629819	+	0.000198591	0.0407994	84.7458	100	-15.2542	9214	0	1	1	0	0	XM_005221027.4	510085	solute carrier family 16 member 3	SLC16A3	protein-coding	ENSBTAG00000017461
chr15	46417661	46417661	+	0.0002004	0.0410582	94.3662	70.9677	23.3985	10171	0	0	1	0	0	XM_002693149.5	515576	dachsous cadherin-related 1	DCHS1	protein-coding	ENSBTAG00000015405
chr10	2380888	2380888	-	0.000200351	0.0410582	10	38.3333	-28.3333	-32677	0	0	0	0	0	NM_001192811.1	541024	YTH domain containing 2	YTHDC2	protein-coding	ENSBTAG00000014099
chr11	99302911	99302911	+	0.00020024	0.0410582	87.3016	55.5556	31.746	2658	0	0	1	0	0	XM_005213436.4	100138783	SPOUT domain containing methyltransferase 1	SPOUT1	protein-coding	ENSBTAG00000012485
chr13	26951767	26951767	+	0.000200143	0.0410582	97.0149	75.4386	21.5763	-37023	0	0	0	0	0	XR_003037983.1	112449411	U6atac minor spliceosomal RNA	LOC112449411	snRNA	ENSBTAG00000042704
chr4	4258008	4258008	+	0.000201402	0.0412351	91.6667	60.7843	30.8823	-324562	0	0	0	0	0	XM_024990960.1	613554	cordon-bleu WH2 repeat protein	COBL	protein-coding	ENSBTAG00000023806
chr15	63287479	63287479	+	0.000201981	0.0412498	70.9091	36.6667	34.2424	-11352	0	0	0	0	0	XM_010812722.2	515543	eukaryotic translation initiation factor 3 subunit M	EIF3M	protein-coding	ENSBTAG00000005338
chr11	57348083	57348083	+	0.000201982	0.0412498	70.5882	96.2264	-25.6382	28656	0	0	0	0	0	XR_003037399.1	112448942	U1 spliceosomal RNA	LOC112448942	snRNA	ENSBTAG00000028628
chr19	8270818	8270818	+	0.000201627	0.0412498	82.3529	52.9412	29.4118	178234	0	0	1	0	0	NM_001206656.1	505542	musashi RNA binding protein 2	MSI2	protein-coding	ENSBTAG00000004406
chr4	55916479	55916479	-	0.000202026	0.0412498	48.0769	16.129	31.9479	2953	0	0	1	0	0	XM_024990872.1	541283	interferon related developmental regulator 1	IFRD1	protein-coding	ENSBTAG00000010549
chr24	27600366	27600366	+	0.000203162	0.0414532	75.8621	40.4255	35.4365	-448116	0	0	0	0	0	XR_003032500.1	112444247	U6 spliceosomal RNA	LOC112444247	snRNA
chr15	28917932	28917932	+	0.000203574	0.0414763	94.9153	69.6429	25.2724	-5030	0	0	1	0	0	XM_024975138.1	509575	junction adhesion molecule like	JAML	protein-coding	ENSBTAG00000023283
chr13	31186215	31186215	+	0.000203459	0.0414763	81.25	100	-18.75	84889	0	0	1	0	0	NM_001040601.2	617534	Ras suppressor protein 1	RSU1	protein-coding	ENSBTAG00000027446
chr1	157458735	157458735	+	0.000203831	0.0414763	88.8889	55.7692	33.1197	39152	0	0	0	0	0	XM_024981364.1	511959	zinc finger protein 596	ZNF596	protein-coding	ENSBTAG00000049158
chr20	13186403	13186403	-	0.000203702	0.0414763	13.7931	45.283	-31.4899	-125499	0	0	0	0	0	XM_024981445.1	529061	microtubule associated serine/threonine kinase family member 4	MAST4	protein-coding	ENSBTAG00000025964
chr2	81237034	81237034	-	0.000204467	0.0415775	68.6567	92.8571	-24.2004	-337694	0	0	0	0	0	XM_024976522.1	538354	transmembrane protein with EGF like and two follistatin like domains 2	TMEFF2	protein-coding	ENSBTAG00000014832
chr19	63066361	63066361	+	0.00020545	0.0417489	32.2034	68.0851	-35.8817	2798	0	0	1	0	1	XM_002696227.5	519331	calcium voltage-gated channel auxiliary subunit gamma 4	CACNG4	protein-coding	ENSBTAG00000054931
chr25	3608665	3608665	-	0.000206218	0.0418196	79.7101	46.9388	32.7714	5432	0	0	1	0	1	NM_001076032.2	534628	NmrA like redox sensor 1	NMRAL1	protein-coding	ENSBTAG00000010015
chrX	134119596	134119596	+	0.000205987	0.0418196	73.4375	96.4912	-23.0537	34353	0	0	0	0	0	NR_031238.1	100313273	microRNA mir-584-8	MIR584-8	ncRNA	ENSBTAG00000045133
chr1	32107749	32107749	+	0.000206174	0.0418196	7.69231	36.2069	-28.5146	-467143	0	0	0	0	0	XR_003035000.1	112446988	uncharacterized LOC112446988	LOC112446988	ncRNA
chr22	38621269	38621269	-	0.000206395	0.041827	49.0909	16.9491	32.1418	190276	0	0	1	0	0	NM_001076020.1	534328	calcium dependent secretion activator	CADPS	protein-coding	ENSBTAG00000005321
chr11	5758151	5758151	+	0.00020721	0.0419636	71.831	95.082	-23.251	-13775	0	0	0	0	0	NM_001083763.1	614049	neuronal PAS domain protein 2	NPAS2	protein-coding	ENSBTAG00000019697
chr8	55412802	55412802	+	0.000207545	0.0420031	78.75	98.2456	-19.4956	-163475	0	0	0	0	0	XM_024995564.1	508893	TLE family member 4, transcriptional corepressor	TLE4	protein-coding	ENSBTAG00000003532
chr20	9974869	9974869	-	0.000208877	0.042244	96.6667	73.0769	23.5897	18163	0	0	1	0	0	XM_010816706.3	783065	methylcrotonyl-CoA carboxylase subunit 2	MCCC2	protein-coding	ENSBTAG00000044160
chr25	11754197	11754197	+	0.000209796	0.0424012	57.5758	85.7143	-28.1385	120948	0	0	1	0	0	XM_005224678.2	100139490	shisa family member 9	SHISA9	protein-coding
chr15	37628607	37628607	+	0.000210976	0.042582	64.6154	92.3077	-27.6923	-1099	0	0	0	0	0	NM_001076340.1	614663	calcitonin-related polypeptide alpha	CALCA	protein-coding	ENSBTAG00000010089
chr4	25900659	25900659	-	0.000210947	0.042582	13.3333	44.898	-31.5646	-54508	0	0	0	0	0	XR_003034499.1	112446489	small nucleolar RNA SNORD31	LOC112446489	snoRNA	ENSBTAG00000043006
chr10	29942	29942	+	0.000211624	0.0426839	61.2245	33.3333	27.8912	-321419	0	0	0	0	0	XR_003036719.1	112448350	uncharacterized LOC112448350	LOC112448350	ncRNA
chr5	67783080	67783080	-	0.000211808	0.0426842	71.2121	94.2857	-23.0736	3496	0	0	1	0	0	XM_005206684.4	614382	nuclear transcription factor Y subunit beta	NFYB	protein-coding	ENSBTAG00000030744
chr3	116335677	116335677	+	0.000211912	0.0426842	51.7857	83.9286	-32.1429	-98060	0	0	0	0	0	XR_003033902.1	112445895	uncharacterized LOC112445895	LOC112445895	ncRNA
chr23	8201002	8201002	-	0.000212988	0.0428721	84.6154	100	-15.3846	53605	0	0	1	0	0	XM_003587661.5	790333	glutamate metabotropic receptor 4	GRM4	protein-coding	ENSBTAG00000013632
chr14	65302378	65302378	-	0.000214062	0.0430592	100	83.6066	16.3934	-2516	0	0	0	0	0	XR_003038232.1	112449632	U2 spliceosomal RNA	LOC112449632	snRNA
chr12	9918481	9918481	-	0.000214404	0.0430991	67.5	92.0635	-24.5635	147712	0	0	0	0	0	XR_003037610.1	112449118	uncharacterized LOC112449118	LOC112449118	ncRNA
chr23	45409694	45409694	+	0.000215522	0.0432945	18.5185	50.7936	-32.2751	3621	0	0	1	0	1	NM_001035437.1	613802	transmembrane protein 14C	TMEM14C	protein-coding	ENSBTAG00000005808
chr5	62280	62280	-	0.000216199	0.0434013	84.3137	50.9434	33.3703	-195400	0	0	0	0	0	XR_003034637.1	783893	ankyrin repeat domain-containing protein 26-like	LOC783893	protein-coding
chr22	21635842	21635842	+	0.00021687	0.0434021	56.25	86.7925	-30.5424	-229525	0	0	1	0	0	XM_024982503.1	506945	basic helix-loop-helix family member e40	BHLHE40	protein-coding	ENSBTAG00000009863
chr19	9120963	9120963	+	0.000216816	0.0434021	94.8276	70.3125	24.5151	941	1	0	0	0	0	XM_002695594.1	788741	olfactory receptor family 4 subfamily D member 2F	OR4D2F	protein-coding	ENSBTAG00000050293
chr3	50842210	50842210	-	0.000216816	0.0434021	94.8276	70.3125	24.5151	-103132	0	0	1	0	0	XM_024984186.1	100139952	growth factor independent 1 transcriptional repressor	GFI1	protein-coding	ENSBTAG00000016723
chr2	133931624	133931624	-	0.000216654	0.0434021	97.2973	78.6667	18.6306	15262	0	0	1	0	1	XM_024978986.1	107131874	paired box protein Pax-7-like	LOC107131874	protein-coding
chr16	71020696	71020696	-	0.00021693	0.0434021	22.5352	1.85185	20.6834	-33252	0	0	0	0	0	XR_003029794.1	101906410	uncharacterized LOC101906410	LOC101906410	ncRNA
chr27	43261902	43261902	+	0.000217221	0.0434313	91.0448	63.4615	27.5832	138396	0	0	0	0	0	XM_002698753.4	100300804	uncharacterized LOC100300804	LOC100300804	protein-coding
chr18	61971993	61971993	-	0.000217573	0.0434725	65.3061	94	-28.6939	2028	0	0	0	0	0	XR_003030492.1	112442381	uncharacterized LOC112442381	LOC112442381	ncRNA
chr29	40051942	40051942	-	0.000219506	0.0438	92.9578	67.8571	25.1006	-4615	0	0	0	0	1	XM_024987692.1	540850	synaptotagmin 7	SYT7	protein-coding	ENSBTAG00000019947
chr9	51179641	51179641	+	0.000219371	0.0438	24.4898	59.6491	-35.1593	-99708	0	0	0	0	0	XR_003036525.1	112448129	uncharacterized LOC112448129	LOC112448129	ncRNA
chr1	472408	472408	-	0.000219701	0.0438096	70.8333	92.8571	-22.0238	-6960	0	0	0	0	0	XM_024993423.1	618212	uncharacterized LOC618212	LOC618212	protein-coding
chr19	48064960	48064960	-	0.000220149	0.0438698	23.7288	57.1429	-33.414	12286	0	0	1	0	0	NM_001075362.1	508497	FtsJ RNA 2'-O-methyltransferase 3	FTSJ3	protein-coding	ENSBTAG00000021060
chr9	68503358	68503358	-	0.000220747	0.0439597	96.2264	71.4286	24.7978	39830	0	0	1	0	0	XM_024996985.1	112448061	transmembrane protein 200A	TMEM200A	protein-coding	ENSBTAG00000040543
chr5	50183419	50183419	-	0.00022148	0.0440469	95.9184	68.1818	27.7366	-180060	0	0	0	0	0	NM_001104990.1	538439	arginine vasopressin receptor 1A	AVPR1A	protein-coding	ENSBTAG00000007175
chr1	155773446	155773446	-	0.000221458	0.0440469	30.1587	64.1509	-33.9922	175911	0	0	0	0	0	XR_003036579.1	112448186	uncharacterized LOC112448186	LOC112448186	ncRNA
chr1	149555608	149555608	-	0.00022317	0.0443534	98.3051	78.8732	19.4319	-12328	0	0	0	0	0	XM_024990067.1	532989	dual specificity tyrosine phosphorylation regulated kinase 1A	DYRK1A	protein-coding	ENSBTAG00000001771
chr3	11983925	11983925	-	0.000223568	0.0444029	9.09091	35.4839	-26.393	42614	0	0	0	0	0	XM_002685918.6	782367	antigen-presenting glycoprotein CD1d	LOC782367	protein-coding	ENSBTAG00000024960
chr13	73763945	73763945	-	0.000224025	0.0444641	98.3871	77.551	20.8361	2275	0	1	1	0	0	NM_001281915.1	100296926	serine peptidase inhibitor, Kunitz type 3	SPINT3	protein-coding	ENSBTAG00000016127
chr20	17317175	17317175	+	0.000224546	0.0445379	82.1429	47.8261	34.3168	-267521	0	0	0	0	0	NM_001077073.1	768014	kinesin family member 2A	KIF2A	protein-coding	ENSBTAG00000015022
chr7	13270547	13270547	+	0.00022515	0.0446281	67.2414	33.871	33.3704	11031	0	1	0	0	0	XR_003035472.1	112447344	uncharacterized LOC112447344	LOC112447344	ncRNA
chr13	26122269	26122269	+	0.000226005	0.0447678	94.1176	66	28.1176	163495	0	0	1	0	0	NM_001206442.1	538123	G protein-coupled receptor 158	GPR158	protein-coding	ENSBTAG00000023920
chr3	36857553	36857553	-	0.00022643	0.0447996	76	40.7407	35.2593	-544683	0	0	0	0	0	NM_001014962.1	540228	protein arginine methyltransferase 6	PRMT6	protein-coding	ENSBTAG00000039951
chr21	58310733	58310733	-	0.000226466	0.0447996	94.2308	65.9574	28.2733	101363	0	1	0	0	0	NM_001077487.1	616432	proline rich membrane anchor 1	PRIMA1	protein-coding	ENSBTAG00000015880
chr6	91068328	91068328	-	0.000226651	0.044805	22.2222	56.6038	-34.3815	-25267	0	0	1	0	0	NM_001075285.1	506916	nucleoporin 54	NUP54	protein-coding	ENSBTAG00000010955
chr9	102217262	102217262	+	0.000226793	0.044805	53.9682	84.4828	-30.5145	10457	0	0	0	0	1	XR_003036546.1	112448148	uncharacterized LOC112448148	LOC112448148	ncRNA
chr3	2904382	2904382	-	0.000227084	0.0448326	6.55738	32.2034	-25.646	154353	0	0	0	0	0	NM_001192812.1	541028	uridine-cytidine kinase 2	UCK2	protein-coding	ENSBTAG00000044150
chr11	96332858	96332858	+	0.000227398	0.0448651	92.9825	65.3846	27.5978	63343	0	0	1	0	0	XR_003037402.1	112448953	U5 spliceosomal RNA	LOC112448953	snRNA	ENSBTAG00000048297
chr20	36559511	36559511	-	0.000227721	0.0448991	76.6667	44.2623	32.4044	39676	0	0	0	0	0	XR_003031329.1	112443054	U6 spliceosomal RNA	LOC112443054	snRNA	ENSBTAG00000052182
chr10	50427481	50427481	-	0.000228473	0.0450176	91.0714	62.5	28.5714	115722	0	0	0	0	0	XR_003036841.1	104973158	uncharacterized LOC104973158	LOC104973158	ncRNA
chr5	120001614	120001614	-	0.000229338	0.0451583	83.6735	100	-16.3265	-11678	0	0	1	0	1	NM_173886.2	280711	acrosin	ACR	protein-coding	ENSBTAG00000010182
chr11	1280158	1280158	-	0.00022965	0.0451899	48.4375	80.3571	-31.9196	-43413	0	0	1	0	0	XM_010809718.3	507390	BCL2 like 11	BCL2L11	protein-coding	ENSBTAG00000024105
chr16	52774186	52774186	+	0.000230356	0.045299	66.6667	92.8571	-26.1905	136584	0	0	1	0	0	XM_024976842.1	100298347	kazrin, periplakin interacting protein	KAZN	protein-coding
chr29	50481137	50481137	-	0.000232414	0.045486	100	84.8485	15.1515	3778	0	0	1	0	1	NM_001075702.1	515216	adaptor related protein complex 2 subunit alpha 2	AP2A2	protein-coding	ENSBTAG00000009915
chr19	49922615	49922615	-	0.00023269	0.045486	75.8621	97.0149	-21.1529	3860	0	0	1	0	0	NM_001076182.1	539709	fructosamine 3 kinase	FN3K	protein-coding
chr29	48113080	48113080	-	0.000232827	0.045486	96.5517	73.2143	23.3374	5993	0	0	1	0	0	XM_024987497.1	618649	SH3 and multiple ankyrin repeat domains 2	SHANK2	protein-coding	ENSBTAG00000003171
chr3	45134297	45134297	-	0.000231706	0.045486	100	84.4828	15.5172	-106793	0	0	0	0	0	NR_030862.1	100312999	microRNA mir-137	MIR137	ncRNA	ENSBTAG00000029809
chr14	43266531	43266531	-	0.000231568	0.045486	100	82	18	14268	0	0	1	0	0	NM_001076922.2	540235	tumor protein D52	TPD52	protein-coding	ENSBTAG00000007335
chr11	102900214	102900214	+	0.000232175	0.045486	53.8462	20	33.8462	10402	0	0	1	0	0	NM_001206250.1	615606	adenylate kinase 8	AK8	protein-coding	ENSBTAG00000004092
chr13	37104774	37104774	+	0.000232831	0.045486	41.6667	76	-34.3333	38410	0	0	1	0	0	XM_025001024.1	100337001	ankyrin repeat domain-containing protein 26	LOC100337001	protein-coding
chr18	44921643	44921643	-	0.000232228	0.045486	34.6154	69.6429	-35.0275	-26207	0	0	0	0	0	XM_024979035.1	104974850	major allergen I polypeptide chain 2-like	LOC104974850	protein-coding
chr18	57303750	57303750	+	0.000232717	0.045486	50.2762	69.8113	-19.5351	10817	0	0	1	0	0	XR_003030227.1	112442211	uncharacterized LOC112442211	LOC112442211	ncRNA
chr12	1619026	1619026	-	0.000232414	0.045486	84.8485	100	-15.1515	-66128	0	0	1	0	0	XR_003037476.1	112449029	uncharacterized LOC112449029	LOC112449029	ncRNA
chr3	113687651	113687651	-	0.000233139	0.0455165	96.4912	73.3333	23.1579	-15550	0	0	0	0	0	NM_174188.3	281500	secreted phosphoprotein 2	SPP2	protein-coding	ENSBTAG00000002030
chr13	53294777	53294777	+	0.000234052	0.0456349	77.2727	98.1481	-20.8754	-19462	0	0	0	0	0	XM_015474218.2	101902869	signal-regulatory protein beta-1-like	LOC101902869	protein-coding	ENSBTAG00000048087
chr4	103644743	103644743	+	0.000234018	0.0456349	18.8679	52.9412	-34.0733	-40118	0	0	0	0	0	XM_024991177.1	521504	lysine demethylase 7A	KDM7A	protein-coding	ENSBTAG00000003495
chr20	41891716	41891716	+	0.000234516	0.0456955	17.1429	46.1538	-29.011	15442	0	0	1	0	0	XM_024981518.1	516852	PDZ domain containing 2	PDZD2	protein-coding	ENSBTAG00000014455
chr3	105823467	105823467	+	0.000235029	0.0457656	83.871	100	-16.129	28479	0	0	0	0	0	XM_024990221.1	505942	collagen type IX alpha 2 chain	COL9A2	protein-coding
chr1	155738132	155738132	-	0.000235494	0.0458165	90	60.7843	29.2157	140597	0	0	0	0	0	XR_003036579.1	112448186	uncharacterized LOC112448186	LOC112448186	ncRNA
chr10	13092463	13092463	-	0.000235597	0.0458165	0	16	-16	71096	0	0	1	0	0	XM_024997909.1	100336680	multiple EGF like domains 11	MEGF11	protein-coding	ENSBTAG00000034140
chr6	112643653	112643653	-	0.000235816	0.0458293	66.6667	94.1176	-27.451	-156820	0	0	0	0	0	XR_003035324.1	112447222	U6 spliceosomal RNA	LOC112447222	snRNA	ENSBTAG00000054060
chr2	87835467	87835467	+	0.00023652	0.0459304	98.1132	76.9231	21.1901	204265	0	0	0	0	0	NM_001206070.1	541192	SATB homeobox 2	SATB2	protein-coding	ENSBTAG00000016334
chr8	111406383	111406383	-	0.000236644	0.0459304	82.3529	52.459	29.8939	-66147	0	0	0	1	0	XM_024996030.1	107133158	spidroin-2	LOC107133158	protein-coding
chr19	18949898	18949898	-	0.000237006	0.0459707	63.1579	91.2281	-28.0702	-11807	0	0	0	0	0	XR_003030788.1	112442614	uncharacterized LOC112442614	LOC112442614	protein-coding
chr11	95580592	95580592	+	0.000237209	0.0459802	82.6923	100	-17.3077	35458	0	0	1	0	0	XM_010810373.3	541257	nuclear receptor subfamily 6 group A member 1	NR6A1	protein-coding	ENSBTAG00000040585
chr14	20999740	20999740	+	0.000239101	0.0463169	98.0769	76.5625	21.5144	8266	0	0	0	0	0	XR_003038250.1	112449652	U6 spliceosomal RNA	LOC112449652	snRNA	ENSBTAG00000050040
chr22	58260561	58260561	+	0.000239279	0.0463212	27.2727	61.4035	-34.1308	113596	0	0	0	0	0	NM_001192788.1	533782	Wnt family member 7A	WNT7A	protein-coding	ENSBTAG00000001668
chr24	41969432	41969432	-	0.000239475	0.0463292	25.3521	3.44828	21.9038	11975	0	0	1	0	0	XR_815210.3	104975774	uncharacterized LOC104975774	LOC104975774	ncRNA
chr7	12348923	12348923	-	0.000241232	0.0466389	98.3607	78.1818	20.1788	-34567	0	0	1	0	0	XR_003035467.1	112447340	uncharacterized LOC112447340	LOC112447340	ncRNA
chr16	67581946	67581946	-	0.000241593	0.0466784	100	81.4815	18.5185	-42966	0	0	1	0	0	XM_010813543.3	287007	phosducin	PDC	protein-coding	ENSBTAG00000004176
chr23	41023164	41023164	-	0.000242199	0.0467049	86.076	100	-13.924	-10310	0	0	0	0	0	XM_005223783.3	541070	myosin regulatory light chain interacting protein	MYLIP	protein-coding	ENSBTAG00000004115
chr20	16622258	16622258	-	0.000242171	0.0467049	0	16.6667	-16.6667	112083	0	0	0	0	0	XR_003031225.1	101907219	uncharacterized LOC101907219	LOC101907219	ncRNA
chr14	79067401	79067401	+	0.000242106	0.0467049	63.3333	90.4762	-27.1429	-162327	0	0	0	0	0	XR_003038256.1	112449659	U6 spliceosomal RNA	LOC112449659	snRNA	ENSBTAG00000043332
chr5	43881	43881	-	0.000242739	0.0467565	44.6154	75.3623	-30.7469	-213799	0	0	0	0	0	XR_003034637.1	783893	ankyrin repeat domain-containing protein 26-like	LOC783893	protein-coding
chr13	37141402	37141402	-	0.00024278	0.0467565	57.6271	88.2353	-30.6082	1782	0	0	1	0	0	XM_025001024.1	100337001	ankyrin repeat domain-containing protein 26	LOC100337001	protein-coding
chr10	64245528	64245528	-	0.000243597	0.0468837	19.2308	0	19.2308	603042	0	0	0	0	0	XM_024997369.1	507858	sulfide quinone oxidoreductase	SQOR	protein-coding	ENSBTAG00000010365
chr9	97025435	97025435	+	0.000245018	0.0471266	73.2143	38.8889	34.3254	-102619	0	0	1	0	0	XM_024996473.1	507456	1-acylglycerol-3-phosphate O-acyltransferase 4	AGPAT4	protein-coding	ENSBTAG00000007668
chr21	16299934	16299934	-	0.000245553	0.0471992	60.9375	88.7097	-27.7722	7881	0	0	1	0	0	XR_003031564.1	504288	A-kinase anchoring protein 13	AKAP13	protein-coding	ENSBTAG00000037383
chr10	17368820	17368820	+	0.000246467	0.0473445	64.0625	91.2281	-27.1656	-27221	0	0	0	0	0	XR_003036768.1	112448381	uncharacterized LOC112448381	LOC112448381	ncRNA
chr26	46769148	46769148	+	0.000246665	0.0473519	53.8462	84.6154	-30.7692	68150	0	0	1	0	0	NR_031168.1	100313465	microRNA mir-2285c	MIR2285C	ncRNA	ENSBTAG00000050027
chr11	70556240	70556240	-	0.000247849	0.0474547	0	15.3846	-15.3846	176385	0	0	1	0	0	XM_005212979.4	515213	CAP-Gly domain containing linker protein family member 4	CLIP4	protein-coding	ENSBTAG00000007378
chr17	46843933	46843933	-	0.000247995	0.0474547	4.6875	28.8462	-24.1587	-78562	0	0	0	0	0	XM_024977378.1	537833	piwi like RNA-mediated gene silencing 1	PIWIL1	protein-coding	ENSBTAG00000006468
chr15	80614533	80614533	-	0.000247941	0.0474547	68.4685	89.2473	-20.7788	6501	0	0	0	0	0	NM_001098472.1	783660	proteoglycan 3	PRG3	protein-coding	ENSBTAG00000002007
chr5	115120422	115120422	-	0.000247523	0.0474547	83.9286	100	-16.0714	13547	0	0	0	0	0	XM_015471441.2	786696	retrotransposon Gag like 6	RTL6	protein-coding	ENSBTAG00000012425
chr29	48147120	48147120	-	0.000247402	0.0474547	95.9184	69.8113	26.1071	-8501	0	0	0	0	0	XR_816590.3	104976304	uncharacterized LOC104976304	LOC104976304	ncRNA
chr4	116952276	116952276	-	0.000248812	0.0475805	97.1014	76.6667	20.4348	2525	0	0	1	1	0	NM_001077917.1	513213	PAX interacting protein 1	PAXIP1	protein-coding	ENSBTAG00000017505
chr9	68375682	68375682	-	0.000249015	0.0475889	42.3729	75.9259	-33.553	-40862	0	0	0	0	0	NM_001038083.3	511666	sterile alpha motif domain containing 3	SAMD3	protein-coding	ENSBTAG00000021361
chr1	112334534	112334534	+	0.000251913	0.0480504	40.8451	71.875	-31.0299	27321	0	0	1	0	0	XR_003035903.1	100847501	uncharacterized LOC100847501	LOC100847501	ncRNA
chr23	28226065	28226065	-	0.000251646	0.0480504	43.6364	76.6667	-33.0303	-6052	0	0	0	0	0	XR_003032281.1	112443865	uncharacterized LOC112443865	LOC112443865	ncRNA
chrX	19165596	19165596	+	0.000251798	0.0480504	57.3171	28.169	29.1481	-46281	0	0	0	1	0	XR_003033460.1	112445060	uncharacterized LOC112445060	LOC112445060	ncRNA
chr4	59862235	59862235	+	0.000252248	0.0480836	100	84.4828	15.5172	-5451	0	0	0	0	0	XM_015469370.2	509821	engulfment and cell motility 1	ELMO1	protein-coding	ENSBTAG00000003490
chr6	78161410	78161410	+	0.000253196	0.0482335	81.6326	100	-18.3673	-5742	0	0	0	0	0	XR_003035271.1	112447161	uncharacterized LOC112447161	LOC112447161	ncRNA
chr19	53297426	53297426	+	0.000253769	0.0483117	73.4694	97.8723	-24.403	49312	0	0	1	0	1	XM_010816579.3	100847654	endo-beta-N-acetylglucosaminidase	ENGASE	protein-coding	ENSBTAG00000006277
chr19	8546481	8546481	+	0.000254532	0.0484261	78.3333	46.875	31.4583	16173	0	0	0	0	0	XM_002695571.5	781808	coiled-coil domain containing 182	CCDC182	protein-coding	ENSBTAG00000047272
chr1	53445687	53445687	+	0.000255925	0.0486291	82	100	-18	94245	0	0	1	0	0	XM_015471157.2	537349	DAZ interacting zinc finger protein 3	DZIP3	protein-coding	ENSBTAG00000006158
chr10	42282697	42282697	+	0.000255925	0.0486291	18	0	18	346654	0	0	0	0	0	NM_174804.3	286884	ribosomal protein S29	RPS29	protein-coding	ENSBTAG00000052337
chr13	46807329	46807329	+	0.000256285	0.048639	100	84.375	15.625	6961	0	0	1	0	0	XR_003038012.1	112449447	small nucleolar RNA SNORD31	LOC112449447	snoRNA
chr7	20908187	20908187	+	0.000256391	0.048639	37.6812	9.61538	28.0658	5016	0	0	1	0	0	NM_001038030.2	504701	small glutamine rich tetratricopeptide repeat co-chaperone alpha	SGTA	protein-coding	ENSBTAG00000015090
chr21	21038358	21038358	+	0.000256465	0.048639	42.8571	10.6383	32.2188	26851	0	0	1	0	0	XM_005221848.4	529868	TOPBP1 interacting checkpoint and replication regulator	TICRR	protein-coding	ENSBTAG00000002418
chr7	18598896	18598896	+	0.000257845	0.0488696	75.5102	98.1132	-22.603	8410	0	0	1	0	1	NM_001015569.3	510796	lon peptidase 1, mitochondrial	LONP1	protein-coding	ENSBTAG00000001795
chr13	52883600	52883600	+	0.000258518	0.0488815	55.1724	85.2459	-30.0735	-47490	0	0	0	0	0	NM_001101848.1	505080	transglutaminase 3	TGM3	protein-coding	ENSBTAG00000001785
chr10	50861003	50861003	-	0.000258563	0.0488815	17.6471	0	17.6471	30809	0	0	1	0	0	XM_024998005.1	538402	family with sequence similarity 81 member A	FAM81A	protein-coding	ENSBTAG00000014699
chr23	5730919	5730919	-	0.00025843	0.0488815	16.129	46.5517	-30.4227	-178102	0	0	0	0	0	NM_001205795.1	540231	family with sequence similarity 83 member B	FAM83B	protein-coding	ENSBTAG00000016058
chr22	46573361	46573361	-	0.000258525	0.0488815	73.7374	56.0847	17.6527	133188	0	0	1	0	0	XR_003031946.1	112443534	U6 spliceosomal RNA	LOC112443534	snRNA	ENSBTAG00000051702
chr19	1022343	1022343	-	0.000259079	0.048948	52.9412	20	32.9412	396117	0	0	1	0	0	NM_001079609.1	535917	carbonic anhydrase 10	CA10	protein-coding	ENSBTAG00000034681
chr19	49915516	49915516	-	0.000259746	0.0490012	14.8148	0	14.8148	802	1	0	1	0	1	XM_024979598.1	281515	tubulin folding cofactor D	TBCD	protein-coding	ENSBTAG00000015414
chr3	44202339	44202339	-	0.000259852	0.0490012	60.6557	27.2727	33.383	15812	0	0	1	0	0	XR_003034012.1	112445984	uncharacterized LOC112445984	LOC112445984	ncRNA
chr15	34238171	34238171	+	0.00025955	0.0490012	86.4865	59.375	27.1115	15644	0	0	1	0	0	NM_001046495.1	540925	sodium voltage-gated channel beta subunit 3	SCN3B	protein-coding	ENSBTAG00000016768
chr11	40292450	40292450	-	0.00026054	0.0490998	78.6885	46.4286	32.26	-396782	0	0	0	0	0	XM_005212622.4	523902	VRK serine/threonine kinase 2	VRK2	protein-coding	ENSBTAG00000033801
chr15	28678308	28678308	-	0.000260944	0.049145	14.5161	0	14.5161	12668	0	0	0	0	0	XM_024975769.1	112441617	small integral membrane protein 35	SMIM35	protein-coding
chr20	21606973	21606973	-	0.000261159	0.0491544	83.3333	100	-16.6667	-191343	0	0	0	0	0	XM_024981459.1	780991	actin beta like 2	ACTBL2	protein-coding	ENSBTAG00000046468
chr17	33639268	33639268	-	0.000262402	0.0493572	12.9032	42.5926	-29.6894	507271	0	0	0	0	0	NM_001205949.1	527956	ankyrin repeat domain 50	ANKRD50	protein-coding	ENSBTAG00000001117
chr6	111144280	111144280	-	0.000263097	0.0494568	89.5833	57.4468	32.1365	-16909	0	0	0	0	1	NM_174337.2	281812	fibroblast growth factor binding protein 1	FGFBP1	protein-coding	ENSBTAG00000031497
chr2	27972968	27972968	+	0.000263703	0.0494772	66.0377	32.2581	33.7797	102777	0	0	0	0	0	NM_001075826.1	522103	serine/threonine kinase 39	STK39	protein-coding
chr22	45959290	45959290	+	0.000263612	0.0494772	70.3125	93.9394	-23.6269	-96822	0	0	1	0	0	XM_024983240.1	101903093	leucine rich repeats and transmembrane domains 1	LRTM1	protein-coding	ENSBTAG00000013124
chr21	52837581	52837581	+	0.000263622	0.0494772	28.8136	62.069	-33.2554	1217240	0	0	0	0	0	XR_003031684.1	112443348	U4 spliceosomal RNA	LOC112443348	snRNA	ENSBTAG00000043018
chr5	55571931	55571931	-	0.000264557	0.0496062	55.7377	22.6415	33.0962	30278	0	0	0	0	0	XR_003034753.1	112446704	uncharacterized LOC112446704	LOC112446704	ncRNA
chr12	15809738	15809738	+	0.000265458	0.0496769	90.3846	62.1212	28.2634	-26441	0	0	0	0	0	XR_003037615.1	101902486	uncharacterized LOC101902486	LOC101902486	ncRNA
chr9	75093258	75093258	+	0.000265615	0.0496769	38.8889	10.1695	28.7194	13118	0	0	1	0	0	NM_001035063.1	508619	interferon gamma receptor 1	IFNGR1	protein-coding	ENSBTAG00000012544
chr7	107332412	107332412	+	0.000265284	0.0496769	98.1482	76	22.1482	173761	0	0	1	0	0	NR_031002.1	100313444	microRNA mir-2465	MIR2465	ncRNA	ENSBTAG00000045264
chr5	63757382	63757382	-	0.000265578	0.0496769	61.9718	88.2353	-26.2635	2838	0	0	0	0	0	XM_005228600.1	101903934	family with sequence similarity 71 member C	FAM71C	protein-coding
chr26	46955952	46955952	+	0.000265766	0.0496769	93.1034	67.6923	25.4111	-79902	0	0	0	0	0	XM_015460788.2	104976005	neuropeptide S	NPS	protein-coding	ENSBTAG00000054311
chr5	80847881	80847881	+	0.000266028	0.0496949	23.8095	56.3636	-32.5541	174616	0	0	0	0	0	XR_003034623.1	112446617	uncharacterized LOC112446617	LOC112446617	ncRNA
chr7	108318448	108318448	-	0.000266511	0.049754	46.2963	80.8511	-34.5548	45881	0	0	0	0	0	XM_024995407.1	112447569	translation initiation factor IF-2-like	LOC112447569	protein-coding

## Sheet: DEG-Liver
EnsemblID	entrezgene	name	symbol	FC	pvalue	padj
ENSBTAG00000000170	506093	glutathione S-transferase, theta 4	GSTT4	7.81088	1.31032e-62	1.8866e-58
ENSBTAG00000021565	282603	serine protease 2	PRSS2	30518.7	2.47025e-47	1.77834e-43
ENSBTAG00000004322	280795	Fos proto-oncogene, AP-1 transcription factor subunit	FOS	3.92385	4.93944e-36	2.3706e-32
ENSBTAG00000003152	507138	putative ISG12(a) protein	IFI27	5.09235	9.10435e-25	3.27711e-21
ENSBTAG00000048508	281867	inhibin subunit beta A	INHBA	3.12742	4.96689e-22	1.43027e-18
ENSBTAG00000024901	509881	CMRF35-like molecule 4	LOC509881	8.52816	3.0617e-21	7.34706e-18
ENSBTAG00000007554	512913	interferon alpha inducible protein 6	IFI6	2.51943	3.81564e-19	7.27931e-16
ENSBTAG00000018416	536427	coiled-coil domain containing 42	CCDC42	2.95511	4.04462e-19	7.27931e-16
ENSBTAG00000015590	506286	ciliogenesis associated kinase 1	CILK1	-1.93535	2.31718e-18	3.70697e-15
ENSBTAG00000014687	513556	tumor protein p53 inducible protein 13	TP53I13	2.10969	2.78626e-18	4.01166e-15
ENSBTAG00000051408				3.46324	1.28195e-16	1.67796e-13
ENSBTAG00000004490	517666	tripartite motif containing 31	TRIM31	20.8979	2.28584e-16	2.74263e-13
ENSBTAG00000022622	616753	cytokine inducible SH2 containing protein	CISH	2.6147	9.69373e-16	1.07362e-12
ENSBTAG00000018331	515783	C-type lectin domain family 3 member B	CLEC3B	1.83055	2.39952e-15	2.46774e-12
ENSBTAG00000012407	101906272	forkhead box A2	FOXA2	1.80168	2.75125e-15	2.64083e-12
ENSBTAG00000017242	523867	fatty acid desaturase 6	FADS6	1.87892	4.29704e-15	3.8668e-12
ENSBTAG00000016398	515215	DnaJ heat shock protein family (Hsp40) member C22	DNAJC22	1.83374	4.66568e-15	3.95156e-12
ENSBTAG00000052397	100139916	interleukin 32-like	LOC100139916	4.99815	1.06418e-14	8.51222e-12
ENSBTAG00000001658	513855	aldo-keto reductase family 1 member D1	AKR1D1	-1.81728	4.43494e-14	3.36075e-11
ENSBTAG00000011444	281816	histidine triad nucleotide binding protein 2	HINT2	1.68793	5.65544e-14	4.07135e-11
ENSBTAG00000026758	788425	aflatoxin B1 aldehyde reductase member 4	LOC788425	-2.36945	1.38039e-13	9.46422e-11
ENSBTAG00000045310	112449459	small nucleolar RNA SNORA31	LOC112449459	195.432	4.61276e-13	3.01884e-10
ENSBTAG00000015113	504742	Cbp/p300 interacting transactivator with Glu/Asp rich carboxy-terminal domain 4	CITED4	2.16316	6.02236e-13	3.76999e-10
ENSBTAG00000048122	505647	complement factor D	CFD	1.99663	8.11212e-13	4.8666e-10
ENSBTAG00000001564	508547	phosphodiesterase 4D interacting protein	PDE4DIP	-1.88785	2.12889e-12	1.22607e-09
ENSBTAG00000010978	515324	prospero homeobox 1	PROX1	-2.71872	2.79914e-12	1.49442e-09
ENSBTAG00000020330	281032	BTG anti-proliferation factor 1	BTG1	1.55736	2.80242e-12	1.49442e-09
ENSBTAG00000012931	100125240	phospholamban	PLN	-2.11961	4.75762e-12	2.44644e-09
ENSBTAG00000005865	538094	mitogen-activated protein kinase 6	MAPK6	-1.9265	5.10576e-12	2.48036e-09
ENSBTAG00000012398	408009	apolipoprotein C3	APOC3	1.81265	5.16813e-12	2.48036e-09
ENSBTAG00000018016	614673	nuclear protein 1, transcriptional regulator	NUPR1	1.78571	1.2165e-11	5.30763e-09
ENSBTAG00000024493	281482	dehydrogenase/reductase 3	DHRS3	1.51548	1.18971e-11	5.30763e-09
ENSBTAG00000025257	414347	C-C motif chemokine ligand 4	CCL4	2.23298	1.20152e-11	5.30763e-09
ENSBTAG00000014522	614774	small integral membrane protein 14	SMIM14	-1.60679	1.41831e-11	6.00612e-09
ENSBTAG00000008253		exophilin 5	EXPH5	-2.64071	1.94003e-11	7.84775e-09
ENSBTAG00000048699				2.16277	1.96221e-11	7.84775e-09
ENSBTAG00000017298	533224	adipogenesis associated Mth938 domain containing	AAMDC	1.73797	2.14083e-11	8.33072e-09
ENSBTAG00000000706	512171	ADAM metallopeptidase with thrombospondin type 1 motif 1	ADAMTS1	1.88493	2.27833e-11	8.63247e-09
ENSBTAG00000017181	613568	mono-ADP ribosylhydrolase 1	MACROD1	1.53013	2.73288e-11	1.00892e-08
ENSBTAG00000033299	532494	insulin like growth factor binding protein acid labile subunit	IGFALS	1.90828	3.07103e-11	1.10542e-08
ENSBTAG00000013187	535699	discs large MAGUK scaffold protein 5	DLG5	-1.58849	3.60468e-11	1.26586e-08
ENSBTAG00000001648	326584	ribosomal protein L21	RPL21	1.79572	4.24575e-11	1.45548e-08
ENSBTAG00000053132	112442343	InaF motif containing 1	INAFM1	2.27383	4.55095e-11	1.52383e-08
ENSBTAG00000027654	509613	eukaryotic translation initiation factor 4E binding protein 1	EIF4EBP1	1.61731	8.00495e-11	2.61944e-08
ENSBTAG00000008711	504851	BCL2 family apoptosis regulator BOK	BOK	1.64259	9.3939e-11	2.88488e-08
ENSBTAG00000010166	104976701	CD99 molecule	MIC2	7.36831	9.01674e-11	2.88488e-08
ENSBTAG00000020244	507319	ephrin A1	EFNA1	1.52455	9.41722e-11	2.88488e-08
ENSBTAG00000000569	539547	hes family bHLH transcription factor 1	HES1	1.95942	9.71783e-11	2.91494e-08
ENSBTAG00000009863	506945	basic helix-loop-helix family member e40	BHLHE40	1.7779	1.1471e-10	3.3032e-08
ENSBTAG00000016637	506275	WW domain binding protein 4	WBP4	1.64961	1.13373e-10	3.3032e-08
ENSBTAG00000048781				1.89017	1.19424e-10	3.37149e-08
ENSBTAG00000009469	614029	SREK1 interacting protein 1	SREK1IP1	2.22465	1.3112e-10	3.63051e-08
ENSBTAG00000021945	521854	nidogen 2	NID2	-1.78318	1.41957e-10	3.85642e-08
ENSBTAG00000008300	280794	fibronectin 1	FN1	-1.45896	1.58619e-10	4.22925e-08
ENSBTAG00000014646	787548	mitotic spindle organizing protein 2B	MZT2B	1.84434	1.74032e-10	4.55584e-08
ENSBTAG00000004268	504874	trafficking protein particle complex subunit 5	TRAPPC5	1.7942	1.86506e-10	4.79519e-08
ENSBTAG00000020661	535379	ATP binding cassette subfamily A member 1	ABCA1	-2.68582	1.96963e-10	4.97523e-08
ENSBTAG00000052076				11.8599	2.12049e-10	5.26394e-08
ENSBTAG00000009632	505053	La ribonucleoprotein 7, transcriptional regulator	LARP7	1.71777	2.81407e-10	6.86728e-08
ENSBTAG00000003986	538485	CXXC finger protein 5	CXXC5	1.51834	3.0753e-10	7.37968e-08
ENSBTAG00000007737	615199	ubiquitin A-52 residue ribosomal protein fusion product 1	UBA52	1.66113	3.17057e-10	7.48358e-08
ENSBTAG00000014643	516473	eukaryotic translation elongation factor 1 delta	EEF1D	1.71065	3.42396e-10	7.69227e-08
ENSBTAG00000015352	782743	myotubularin related protein 4	MTMR4	-1.55278	3.47269e-10	7.69227e-08
ENSBTAG00000018852	533233	APC regulator of WNT signaling pathway	APC	-1.49176	3.38647e-10	7.69227e-08
ENSBTAG00000020056	359712	collagen type XII alpha 1 chain	COL12A1	-2.81266	3.33944e-10	7.69227e-08
ENSBTAG00000038488	282386	thymosin beta 4 X-linked	TMSB4X	1.68751	3.72627e-10	8.12891e-08
ENSBTAG00000015607	541094	endoplasmic reticulum metallopeptidase 1	ERMP1	-1.78938	4.24669e-10	9.12595e-08
ENSBTAG00000015474	513451	serine and arginine rich splicing factor 11	SRSF11	1.58032	4.32006e-10	9.1471e-08
ENSBTAG00000004118	534286	5'-aminolevulinate synthase 1	ALAS1	-1.63633	4.48668e-10	9.3622e-08
ENSBTAG00000048013	100138004	UDP-glucuronosyltransferase 2B31	LOC100138004	-1.65539	5.10116e-10	1.04924e-07
ENSBTAG00000011624	785576	fibroblast growth factor 21	FGF21	5.19269	5.59091e-10	1.13371e-07
ENSBTAG00000013472	282188	collagen type I alpha 2 chain	COL1A2	-1.60632	5.66932e-10	1.13371e-07
ENSBTAG00000012940	504393	transmembrane protein 25	TMEM25	1.46289	5.90794e-10	1.16524e-07
ENSBTAG00000007321	507801	splicing regulatory glutamic acid and lysine rich protein 1	SREK1	1.51945	6.04811e-10	1.17677e-07
ENSBTAG00000010576	516039	mitogen-activated protein kinase kinase 3	MAP2K3	1.55161	7.02722e-10	1.34904e-07
ENSBTAG00000021118	539047	cytochrome P450, family 26, subfamily A, polypeptide 1	CYP26A1	2.90269	8.34532e-10	1.581e-07
ENSBTAG00000019119	504536	zinc finger CCHC-type and RNA binding motif containing 1	ZCRB1	1.77962	1.0183e-09	1.9041e-07
ENSBTAG00000001671	518260	RTF1 homolog, Paf1/RNA polymerase II complex component	RTF1	1.48852	1.10505e-09	2.03981e-07
ENSBTAG00000018628	507270	ribosomal protein L29	RPL29	1.59827	1.12627e-09	2.05267e-07
ENSBTAG00000020184	450206	aquaporin 8	AQP8	1.43043	1.59751e-09	2.87511e-07
ENSBTAG00000004940	535177	CUGBP Elav-like family member 4	CELF4	2.06424	1.63851e-09	2.87698e-07
ENSBTAG00000017992	509820	CD164 molecule	CD164	-1.58555	1.61953e-09	2.87698e-07
ENSBTAG00000014440	510423	proteasome 20S subunit alpha 4	PSMA4	1.62626	1.66084e-09	2.88106e-07
ENSBTAG00000015950	516212	isochorismatase domain containing 2	ISOC2	1.74434	1.84007e-09	3.15397e-07
ENSBTAG00000039138	506521	mitochondrial ribosomal protein L41	MRPL41	1.88208	1.94747e-09	3.29879e-07
ENSBTAG00000030744	614382	nuclear transcription factor Y subunit beta	NFYB	1.85098	2.00514e-09	3.35697e-07
ENSBTAG00000008384	516483	solute carrier family 25 member 47	SLC25A47	1.56366	2.05795e-09	3.40579e-07
ENSBTAG00000004230	505126	aminoacyl tRNA synthetase complex interacting multifunctional protein 1	AIMP1	1.50025	2.4146e-09	3.90622e-07
ENSBTAG00000009517	768330	diazepam binding inhibitor, acyl-CoA binding protein	DBI	1.59391	2.39719e-09	3.90622e-07
ENSBTAG00000003155	535465	interferon, alpha-inducible protein 27-like 2	IFI27L2	2.08343	2.47579e-09	3.96071e-07
ENSBTAG00000020704	613547	receptor activity modifying protein 3	RAMP3	1.46728	2.62523e-09	4.10848e-07
ENSBTAG00000021944	513083	RNA transcription, translation and transport factor	RTRAF	1.39178	2.62011e-09	4.10848e-07
ENSBTAG00000025564	613592	ribosomal protein L36a like	RPL36AL	1.64572	2.75188e-09	4.26038e-07
ENSBTAG00000052560				1.63499	2.89681e-09	4.43705e-07
ENSBTAG00000053347				-2.46241	3.09187e-09	4.68597e-07
ENSBTAG00000004222	359722	spermidine/spermine N1-acetyltransferase family member 2	SAT2	1.6511	3.81999e-09	5.72919e-07
ENSBTAG00000007746	280714	aryl hydrocarbon receptor	AHR	-2.21906	4.02776e-09	5.97852e-07
ENSBTAG00000002038	539373	ribosomal protein L14	RPL14	1.63347	4.09692e-09	6.01913e-07
ENSBTAG00000016804	281072	lysosomal trafficking regulator	LYST	-1.51937	4.77123e-09	6.86962e-07
ENSBTAG00000046486				1.66078	4.76877e-09	6.86962e-07
ENSBTAG00000008339	536093	DEAH-box helicase 8	DHX8	-1.50452	4.89478e-09	6.97773e-07
ENSBTAG00000015989	506229	ribosomal protein S5	RPS5	1.61183	5.20828e-09	7.35184e-07
ENSBTAG00000047664	112442078	G protein subunit alpha z	GNAZ	1.87044	5.43463e-09	7.59688e-07
ENSBTAG00000008220	615529	chromosome 15 C11orf71 homolog	C15H11orf71	1.83369	6.0542e-09	8.38158e-07
ENSBTAG00000029851	791062	microRNA mir-122	MIR122	1.6534	7.41519e-09	1.0168e-06
ENSBTAG00000052720				1.68197	7.5227e-09	1.02181e-06
ENSBTAG00000000103	508825	mitochondrial ribosomal protein L23	MRPL23	1.91422	8.64251e-09	1.16294e-06
ENSBTAG00000004632	515670	ASPSCR1 tether for SLC2A4, UBX domain containing	ASPSCR1	1.48162	8.77013e-09	1.16919e-06
ENSBTAG00000013358	540129	ribosomal protein S23	RPS23	1.60365	9.07081e-09	1.19818e-06
ENSBTAG00000049482	530342	adenine nucleotide translocase lysine methyltransferase	ANTKMT	1.77016	9.17575e-09	1.20102e-06
ENSBTAG00000010155	504773	regakine 1	LOC504773	1.80352	9.53364e-09	1.23662e-06
ENSBTAG00000004416	513277	nuclear distribution C, dynein complex regulator	NUDC	1.44089	1.02856e-08	1.32225e-06
ENSBTAG00000009839	613498	glutathione S-transferase kappa 1	GSTK1	1.36183	1.08207e-08	1.37873e-06
ENSBTAG00000008635	282485	sulfotransferase family, cytosolic, 1A, phenol-preferring, member 1	SULT1A1	1.58197	1.10514e-08	1.39577e-06
ENSBTAG00000016552	515663	NME/NM23 nucleoside diphosphate kinase 3	NME3	1.66592	1.18003e-08	1.4774e-06
ENSBTAG00000030503	618489	H2A.J histone	H2AJ	1.72315	1.25483e-08	1.55751e-06
ENSBTAG00000046014	506876	G protein-coupled receptor 146	GPR146	1.77752	1.26757e-08	1.55987e-06
ENSBTAG00000014608	513667	lysine demethylase 1B	KDM1B	-1.77038	1.31166e-08	1.60045e-06
ENSBTAG00000038323	281787	glycine-N-acyltransferase	GLYAT	1.61469	1.32524e-08	1.60343e-06
ENSBTAG00000000421	516259	early endosome antigen 1	EEA1	1.46184	1.40188e-08	1.65445e-06
ENSBTAG00000013924	539196	ribosomal protein S11	RPS11	1.56194	1.39837e-08	1.65445e-06
ENSBTAG00000021744	508448	proteasome 26S subunit, ATPase 3	PSMC3	1.50415	1.38185e-08	1.65445e-06
ENSBTAG00000006695	539643	valosin containing protein interacting protein 1	VCPIP1	-2.00659	1.47074e-08	1.7216e-06
ENSBTAG00000054195	281209	glutathione peroxidase 1	GPX1	1.58024	1.49002e-08	1.73011e-06
ENSBTAG00000014933	523970	trafficking kinesin protein 2	TRAK2	-2.08182	1.57165e-08	1.81028e-06
ENSBTAG00000009757	281898	ribosomal protein SA	RPSA	1.42977	1.58711e-08	1.81359e-06
ENSBTAG00000039509	516026	G protein-coupled receptor class C group 5 member A	GPRC5A	1.86072	1.70976e-08	1.93835e-06
ENSBTAG00000010991	280948	transthyretin	TTR	1.40885	1.78426e-08	2.00701e-06
ENSBTAG00000007739	511085	required for excision 1-B domain containing	REX1BD	1.59921	1.83892e-08	2.05246e-06
ENSBTAG00000053777	787904	CD5 antigen-like	LOC787904	1.95712	1.8768e-08	2.07863e-06
ENSBTAG00000015636	539087	shiftless antiviral inhibitor of ribosomal frameshifting	SHFL	1.43546	1.90999e-08	2.09924e-06
ENSBTAG00000014884	538866	homeodomain interacting protein kinase 3	HIPK3	-2.23475	1.95382e-08	2.11512e-06
ENSBTAG00000017321	617236	small ubiquitin like modifier 3	SUMO3	1.39191	1.94978e-08	2.11512e-06
ENSBTAG00000012317	493724	purine nucleoside phosphorylase	PNP	1.42677	1.98122e-08	2.12877e-06
ENSBTAG00000009267	534225	UHRF1 binding protein 1	UHRF1BP1	-2.5333	2.04289e-08	2.15256e-06
ENSBTAG00000010830	533894	LDL receptor related protein 1	LRP1	-1.6705	2.03822e-08	2.15256e-06
ENSBTAG00000020028		retinol binding protein 1	RBP1	1.59895	2.06316e-08	2.15256e-06
ENSBTAG00000037559	535243	cytochrome P450, family 2, subfamily C, polypeptide 18	CYP2C18	1.76087	2.05644e-08	2.15256e-06
ENSBTAG00000000405	445422	vitamin K epoxide reductase complex subunit 1	VKORC1	1.38501	2.14547e-08	2.22234e-06
ENSBTAG00000005299	281750	endothelin receptor type B	EDNRB	-1.77223	2.17976e-08	2.24173e-06
ENSBTAG00000011960	281206	glutamic-oxaloacetic transaminase 1	GOT1	1.74043	2.19696e-08	2.24339e-06
ENSBTAG00000019830	540720	mitochondrial ribosomal protein L46	MRPL46	1.59972	2.40345e-08	2.43696e-06
ENSBTAG00000002177	790873	phosphoinositide kinase, FYVE-type zinc finger containing	PIKFYVE	-2.34671	2.63209e-08	2.65012e-06
ENSBTAG00000038619	512672	major histocompatibility complex, class I	LOC512672	-1.8649	2.67773e-08	2.67736e-06
ENSBTAG00000018054	327700	fatty acid binding protein 1	FABP1	2.13005	2.89159e-08	2.87125e-06
ENSBTAG00000011918	615149	biogenesis of lysosomal organelles complex 1 subunit 1	BLOC1S1	1.61835	2.96441e-08	2.92339e-06
ENSBTAG00000043567				1.54639	3.27904e-08	3.21168e-06
ENSBTAG00000005969	520094	eukaryotic translation initiation factor 2 subunit beta	EIF2S2	1.5566	3.4029e-08	3.31047e-06
ENSBTAG00000008505	494004	apolipoprotein B	APOB	-1.49274	3.56029e-08	3.44034e-06
ENSBTAG00000000081	286797	ceramide transporter 1	CERT1	-1.73932	3.80289e-08	3.61116e-06
ENSBTAG00000009908	282053	ribosomal protein S3A	RPS3A	1.57934	3.77855e-08	3.61116e-06
ENSBTAG00000024688	523186	pleckstrin homology domain interacting protein	PHIP	1.7013	3.81231e-08	3.61116e-06
ENSBTAG00000020636		synapsin III	SYN3	-2.45426	3.87671e-08	3.64816e-06
ENSBTAG00000004348	618609	mitochondrial ribosomal protein L21	MRPL21	1.70736	3.9534e-08	3.64903e-06
ENSBTAG00000020389	526052	tripeptidyl peptidase 2	TPP2	-1.44245	3.94133e-08	3.64903e-06
ENSBTAG00000022032	615846	coiled-coil-helix-coiled-coil-helix domain containing 10	CHCHD10	1.71784	3.95366e-08	3.64903e-06
ENSBTAG00000022775	615365	chromosome 21 C14orf180 homolog	C21H14orf180	1.82911	4.17562e-08	3.82933e-06
ENSBTAG00000006487	533892	ribosomal protein S9	RPS9	1.65536	4.27712e-08	3.83126e-06
ENSBTAG00000012880	100848156	DNL-type zinc finger	DNLZ	1.89191	4.27018e-08	3.83126e-06
ENSBTAG00000013468	531336	AHNAK nucleoprotein	AHNAK	-1.66933	4.31077e-08	3.83126e-06
ENSBTAG00000038434	514473	ATRX chromatin remodeler	ATRX	1.75446	4.30132e-08	3.83126e-06
ENSBTAG00000047293	524960	nuclear receptor interacting protein 1	NRIP1	-2.76968	4.28871e-08	3.83126e-06
ENSBTAG00000020547	533949	B cell receptor associated protein 31	BCAP31	1.58175	4.74136e-08	4.1881e-06
ENSBTAG00000020720	506656	chromosome 7 C1orf35 homolog	C7H1orf35	1.5726	4.811e-08	4.22371e-06
ENSBTAG00000053641				1.88182	5.17126e-08	4.51247e-06
ENSBTAG00000010481	506676	UBX domain protein 1	UBXN1	1.51253	5.52066e-08	4.78834e-06
ENSBTAG00000021819	282257	interferon alpha and beta receptor subunit 1	IFNAR1	-1.69365	5.62412e-08	4.84887e-06
ENSBTAG00000030278	613671	EGF like domain multiple 7	EGFL7	1.73243	5.77335e-08	4.9479e-06
ENSBTAG00000054572	444864	paternally expressed 3	PEG3	-2.07258	5.92876e-08	5.05102e-06
ENSBTAG00000003609	511011	polysaccharide biosynthesis domain containing 1	PBDC1	1.62369	5.9884e-08	5.07182e-06
ENSBTAG00000003617	512094	alkB homolog 4, lysine demethylase	ALKBH4	1.70783	6.18344e-08	5.20638e-06
ENSBTAG00000051146				-2.20064	6.22136e-08	5.20786e-06
ENSBTAG00000002938	617867	cadherin like and PC-esterase domain containing 1	CPED1	-2.53638	6.32807e-08	5.26656e-06
ENSBTAG00000018238	507417	ankyrin repeat and BTB domain containing 1	ABTB1	1.52506	6.77376e-08	5.60509e-06
ENSBTAG00000052092				-2.75313	6.85334e-08	5.63854e-06
ENSBTAG00000003263	327683	tubulin folding cofactor A	TBCA	1.57033	7.556e-08	6.18132e-06
ENSBTAG00000011726	281725	crystallin lambda 1	CRYL1	1.48462	7.82066e-08	6.3542e-06
ENSBTAG00000054726	100607974	ubiquinol-cytochrome c reductase complex assembly factor 2	UQCC2	1.67408	7.85559e-08	6.3542e-06
ENSBTAG00000019730	539911	arginine/serine-rich protein PNISR	SFRS18	1.36752	8.02936e-08	6.43978e-06
ENSBTAG00000048010	100126049	nudix hydrolase 14	NUDT14	1.76516	8.05085e-08	6.43978e-06
ENSBTAG00000014299	513152	ras homolog family member C	RHOC	1.44161	8.41216e-08	6.67704e-06
ENSBTAG00000021308		insulin receptor substrate 1	IRS1	-1.77682	8.44021e-08	6.67704e-06	0.829299
ENSBTAG00000017779	281809	hydroxysteroid 17-beta dehydrogenase 10	HSD17B10	1.51802	8.91818e-08	7.01661e-06
ENSBTAG00000010402	404108	myosin heavy chain 9	MYH9	-1.35882	9.38504e-08	7.34379e-06
ENSBTAG00000047495	511435	CD81 molecule	CD81	1.36297	9.8204e-08	7.62764e-06
ENSBTAG00000051080	112443502	uncharacterized LOC112443502	LOC112443502	-4.49694	9.85374e-08	7.62764e-06
ENSBTAG00000013819	518364	ureidoimidazoline (2-oxo-4-hydroxy-4-carboxy-5-) decarboxylase	URAD	1.70672	1.00159e-07	7.71173e-06
ENSBTAG00000006839	112441489	Josephin domain containing 2	JOSD2	1.51651	1.00973e-07	7.73301e-06
ENSBTAG00000039356	782061	aldo-keto reductase family 1, member C1-like	LOC782061	-2.7197	1.02438e-07	7.80371e-06
ENSBTAG00000020391	540701	meprin A subunit beta	MEP1B	1.92767	1.05398e-07	7.98693e-06
ENSBTAG00000012046	514246	JunB proto-oncogene, AP-1 transcription factor subunit	JUNB	1.92669	1.08941e-07	8.2122e-06
ENSBTAG00000015593	512933	KIAA0753	KIAA0753	-1.45371	1.13662e-07	8.52349e-06
ENSBTAG00000010015	534628	NmrA like redox sensor 1	NMRAL1	1.6347	1.16053e-07	8.65765e-06
ENSBTAG00000000562	781575	translocase of outer mitochondrial membrane 20	TOMM20	1.38704	1.20677e-07	8.9103e-06
ENSBTAG00000016385	280787	coagulation factor X	F10	1.47903	1.20379e-07	8.9103e-06
ENSBTAG00000005501	532067	cordon-bleu WH2 repeat protein like 1	COBLL1	-1.83849	1.21465e-07	8.92274e-06
ENSBTAG00000045957	618777	SAMM50 sorting and assembly machinery component	SAMM50	1.39691	1.22312e-07	8.93933e-06
ENSBTAG00000051713	615303	UDP-glucuronosyltransferase 2B4	LOC615303	-1.74573	1.23151e-07	8.95519e-06
ENSBTAG00000005296	767925	ribosomal protein L13a	RPL13A	1.45605	1.26474e-07	9.10486e-06
ENSBTAG00000027020	538590	collagen type V alpha 2 chain	COL5A2	-1.7415	1.2589e-07	9.10486e-06
ENSBTAG00000013598	536121	R-spondin 2	RSPO2	-2.56167	1.31183e-07	9.39691e-06
ENSBTAG00000047121	100847119	immunoglobulin lambda-1 light chain-like	LOC100847119	2.448	1.35697e-07	9.67208e-06
ENSBTAG00000020447	786345	V-set and immunoglobulin domain containing 10 like	VSIG10L	1.5287	1.37187e-07	9.73012e-06
ENSBTAG00000011628	407217	epidermal growth factor receptor	EGFR	-2.10918	1.42655e-07	1.00618e-05
ENSBTAG00000019891	101907103	mitochondrial ribosomal protein L40	MRPL40	1.59932	1.43384e-07	1.00618e-05
ENSBTAG00000055078	540615	UDP-glucuronosyltransferase 2B4	LOC540615	-1.33562	1.4396e-07	1.00618e-05
ENSBTAG00000006679	407219	melanocyte inducing transcription factor	MITF	-1.92959	1.44824e-07	1.00733e-05
ENSBTAG00000000550	338081	ATP synthase F1 subunit delta	ATP5F1D	1.41918	1.50732e-07	1.03384e-05
ENSBTAG00000007159	407238	estrogen receptor 1	ESR1	-2.00141	1.50203e-07	1.03384e-05
ENSBTAG00000008412	618295	BAF chromatin remodeling complex subunit BCL7C	BCL7C	1.59147	1.50789e-07	1.03384e-05
ENSBTAG00000015009	511903	late endosomal/lysosomal adaptor, MAPK and MTOR activator 4	LAMTOR4	1.53441	1.56777e-07	1.0698e-05
ENSBTAG00000016079	281090	cytochrome c oxidase subunit 4I1	COX4I1	1.53748	1.60593e-07	1.09067e-05
ENSBTAG00000001398	540568	ATPase sarcoplasmic/endoplasmic reticulum Ca2+ transporting 2	ATP2A2	-1.61598	1.63327e-07	1.09801e-05
ENSBTAG00000015388	509163	ribosomal protein L18	RPL18	1.58246	1.63962e-07	1.09801e-05
ENSBTAG00000017633	511189	eukaryotic translation initiation factor 1A X-linked	EIF1AX	1.55383	1.62949e-07	1.09801e-05
ENSBTAG00000006350	407224	solute carrier family 22 member 7	SLC22A7	1.55063	1.65277e-07	1.1017e-05
ENSBTAG00000010156	326599	tumor protein, translationally-controlled 1	TPT1	1.53663	1.68501e-07	1.11801e-05
ENSBTAG00000005227	530610	activating transcription factor 6	ATF6	-1.96788	1.76407e-07	1.1651e-05
ENSBTAG00000013859	782059	SCY1 like pseudokinase 2	SCYL2	-1.3931	1.81328e-07	1.19213e-05
ENSBTAG00000014518	282884	ribosomal protein L9	RPL9	1.49985	1.85655e-07	1.21503e-05
ENSBTAG00000004463	618184	KDEL endoplasmic reticulum protein retention receptor 1	KDELR1	1.31123	2.10497e-07	1.36519e-05
ENSBTAG00000046542	616355	family with sequence similarity 174 member C	FAM174C	1.63572	2.09973e-07	1.36519e-05
ENSBTAG00000005583	515954	hydroxypyruvate isomerase (putative)	HYI	1.49292	2.12169e-07	1.36987e-05
ENSBTAG00000018320	533285	ribosomal protein lateral stalk subunit P1	RPLP1	1.54907	2.20185e-07	1.40899e-05
ENSBTAG00000038330	516108	CG2446-like	LOC516108	1.75094	2.20123e-07	1.40899e-05
ENSBTAG00000004874	506359	aurora kinase A interacting protein 1	AURKAIP1	1.64685	2.26009e-07	1.42598e-05
ENSBTAG00000008388	507738	THO complex 2	THOC2	1.55111	2.28556e-07	1.42598e-05
ENSBTAG00000010584	536553	adaptor related protein complex 2 subunit sigma 1	AP2S1	1.56492	2.2778e-07	1.42598e-05
ENSBTAG00000017527	526200	crystallin beta-gamma domain containing 1	CRYBG1	-1.49288	2.28378e-07	1.42598e-05
ENSBTAG00000020350	539140	dual specificity phosphatase 2	DUSP2	2.12463	2.24367e-07	1.42598e-05
ENSBTAG00000050705	539475	family with sequence similarity 133 member B	FAM133B	1.6868	2.28783e-07	1.42598e-05
ENSBTAG00000019929	281875	integrin subunit alpha V	ITGAV	-2.59283	2.30297e-07	1.42923e-05
ENSBTAG00000002279	539955	LUC7 like 3 pre-mRNA splicing factor	LUC7L3	1.56714	2.31733e-07	1.43197e-05
ENSBTAG00000012908	505907	heat shock protein family A (Hsp70) member 13	HSPA13	-1.76169	2.33985e-07	1.43971e-05
ENSBTAG00000017010	512069	SLX9 ribosome biogenesis factor	SLX9	1.90182	2.3514e-07	1.44066e-05
ENSBTAG00000005145	786652	pseudopodium enriched atypical kinase 1	PEAK1	-3.3822	2.36956e-07	1.44563e-05
ENSBTAG00000008001	505585	nuclear casein kinase and cyclin dependent kinase substrate 1	NUCKS1	1.44245	2.46728e-07	1.4935e-05
ENSBTAG00000012371	532189	carboxypeptidase D	CPD	-2.13326	2.48153e-07	1.4935e-05
ENSBTAG00000013060	104968536	IQ motif containing GTPase activating protein 1	IQGAP1	-2.00597	2.47848e-07	1.4935e-05
ENSBTAG00000013461	282048	ribosomal protein L24	RPL24	1.51834	2.48951e-07	1.4935e-05
ENSBTAG00000003229	504876	ribosomal protein L23	RPL23	1.55086	2.53068e-07	1.50565e-05
ENSBTAG00000006134	513342	dynein light chain roadblock-type 1	DYNLRB1	1.52371	2.52096e-07	1.50565e-05
ENSBTAG00000014226	505603	ribosomal protein L34	RPL34	1.57391	2.55364e-07	1.51306e-05
ENSBTAG00000014848	514770	nuclear receptor subfamily 0 group B member 2	NR0B2	2.4078	2.64311e-07	1.55965e-05
ENSBTAG00000004564	781653	muscleblind like splicing regulator 1	MBNL1	-1.69539	2.70042e-07	1.58515e-05
ENSBTAG00000012077	541239	SMC5-SMC6 complex localization factor 2	SLF2	-1.80499	2.70834e-07	1.58515e-05
ENSBTAG00000005376	539435	F-box protein 30	FBXO30	-2.23438	2.78144e-07	1.62031e-05
ENSBTAG00000008378	540252	fem-1 homolog B	FEM1B	-1.66309	2.79093e-07	1.62031e-05
ENSBTAG00000004037	280831	Jun proto-oncogene, AP-1 transcription factor subunit	JUN	1.59022	2.80669e-07	1.62144e-05
ENSBTAG00000019718	514569	ribosomal protein S15	RPS15	1.49063	2.81539e-07	1.62144e-05
ENSBTAG00000050722	618691	phosphohistidine phosphatase 1	PHPT1	1.55907	2.87524e-07	1.64931e-05
ENSBTAG00000013664	504954	filamin A interacting protein 1 like	FILIP1L	-1.78663	3.05026e-07	1.74276e-05
ENSBTAG00000031561	509437	arginine and serine rich coiled-coil 1	RSRC1	1.56851	3.19231e-07	1.81672e-05
ENSBTAG00000012191	532571	WW and C2 domain containing 2	WWC2	-1.88186	3.21851e-07	1.82441e-05
ENSBTAG00000008570	282050	ribosomal protein S14	RPS14	1.55205	3.27564e-07	1.84952e-05
ENSBTAG00000021408	508781	flavin containing dimethylaniline monoxygenase 1	FMO1	-1.32478	3.3239e-07	1.86944e-05
ENSBTAG00000050618				-2.25375	3.38405e-07	1.89586e-05
ENSBTAG00000008656	538461	kelch repeat and BTB domain containing 6	KBTBD6	-2.76408	3.67723e-07	2.0442e-05
ENSBTAG00000052909	517356	complement C8 gamma chain	C8G	1.59132	3.66929e-07	2.0442e-05
ENSBTAG00000019440	617946	protein Z, vitamin K dependent plasma glycoprotein	PROZ	1.48328	3.72344e-07	2.06193e-05
ENSBTAG00000002377	516919	proteasome 20S subunit beta 2	PSMB2	1.37923	3.83418e-07	2.10704e-05
ENSBTAG00000013204	523889	ATPase 13A3	ATP13A3	-1.85685	3.83008e-07	2.10704e-05
ENSBTAG00000017077	281108	cathepsin V	CTSV	-1.42291	3.90029e-07	2.13522e-05
ENSBTAG00000005025	507013	family with sequence similarity 91 member A1	FAM91A1	-1.93798	3.94878e-07	2.15358e-05
ENSBTAG00000020050	515309	malectin	MLEC	-1.59673	4.09185e-07	2.22318e-05
ENSBTAG00000020214	517584	leucine rich repeat containing 8 VRAC subunit B	LRRC8B	-2.39395	4.12132e-07	2.23078e-05
ENSBTAG00000038151	100125945	elongation factor 1	ELOF1	1.46174	4.16119e-07	2.24393e-05
ENSBTAG00000011761	536328	LDL receptor related protein 6	LRP6	-1.8134	4.19695e-07	2.25476e-05
ENSBTAG00000014205	100139910	protein kinase cAMP-dependent type II regulatory subunit alpha	PRKAR2A	-2.08545	4.25752e-07	2.2788e-05
ENSBTAG00000023929	509889	FOS like 2, AP-1 transcription factor subunit	FOSL2	-2.43147	4.374e-07	2.33248e-05
ENSBTAG00000016104	523664	B-TFIID TATA-box binding protein associated factor 1	BTAF1	-1.77194	4.59924e-07	2.43674e-05
ENSBTAG00000045876				-2.67961	4.60336e-07	2.43674e-05
ENSBTAG00000031834	514011	uncharacterized LOC514011	LOC514011	1.62162	4.68262e-07	2.46961e-05
ENSBTAG00000010777	515715	cysteinyl-tRNA synthetase 1	CARS1	1.60122	4.76424e-07	2.50349e-05
ENSBTAG00000010177	508464	golgi transport 1A	GOLT1A	1.74196	4.88845e-07	2.55942e-05
ENSBTAG00000017294	497200	orosomucoid 1	ORM1	1.57381	4.99235e-07	2.60434e-05
ENSBTAG00000003830	533874	proteasome 20S subunit beta 3	PSMB3	1.4413	5.05184e-07	2.62586e-05
ENSBTAG00000011413	514786	coiled-coil domain containing 107	CCDC107	1.54255	5.11344e-07	2.64832e-05
ENSBTAG00000002030	281500	secreted phosphoprotein 2	SPP2	1.41512	5.21982e-07	2.69045e-05
ENSBTAG00000015151	521742	forkhead box N2	FOXN2	-2.42871	5.23216e-07	2.69045e-05
ENSBTAG00000004226	404182	sex hormone binding globulin	SHBG	1.60693	5.61837e-07	2.86856e-05
ENSBTAG00000013205	539334	interleukin 1 receptor accessory protein	IL1RAP	-1.56599	5.59902e-07	2.86856e-05
ENSBTAG00000014349	507447	ring finger protein 126	RNF126	1.49163	5.81465e-07	2.95828e-05
ENSBTAG00000005444	516332	UDP-glucose glycoprotein glucosyltransferase 1	UGGT1	-1.85916	5.8715e-07	2.96624e-05
ENSBTAG00000019494	533310	ribosomal protein L10a	RPL10A	1.49811	5.85924e-07	2.96624e-05
ENSBTAG00000015283	615556	ribosomal protein L32	RPL32	1.54885	6.04399e-07	3.04271e-05
ENSBTAG00000011249	789811	MOB kinase activator 2	MOB2	1.63269	6.13345e-07	3.07698e-05
ENSBTAG00000009667	531725	solute carrier family 25 member 46	SLC25A46	-1.9916	6.18164e-07	3.09039e-05
ENSBTAG00000011819		PHD finger protein 14	PHF14	2.05079	6.20947e-07	3.09356e-05
ENSBTAG00000017177	540258	RNA binding motif protein 25	RBM25	1.62297	6.28295e-07	3.11938e-05
ENSBTAG00000032598	615312	RP9 pre-mRNA splicing factor	RP9	1.70152	6.38219e-07	3.15776e-05
ENSBTAG00000021544	512041	EBNA1 binding protein 2	EBNA1BP2	1.54707	6.44502e-07	3.17792e-05
ENSBTAG00000009665	534358	utrophin	UTRN	-1.733	6.54951e-07	3.21842e-05
ENSBTAG00000007897	281416	proopiomelanocortin	POMC	2.10522	6.60514e-07	3.23472e-05
ENSBTAG00000001794	768327	ribosomal protein L36	RPL36	1.58377	6.76183e-07	3.30023e-05
ENSBTAG00000011056	541272	iduronate 2-sulfatase	IDS	-3.11249	6.81738e-07	3.3161e-05
ENSBTAG00000018093	508330	lysine methyltransferase 2A	KMT2A	-2.64776	6.89887e-07	3.34444e-05
ENSBTAG00000013429	507332	C-type lectin domain family 4 member G	CLEC4G	1.52572	7.02121e-07	3.39233e-05
ENSBTAG00000000843	515063	NDRG family member 2	NDRG2	1.47958	7.04934e-07	3.39453e-05
ENSBTAG00000014101	508714	TSR3 ribosome maturation factor	TSR3	1.57619	7.08805e-07	3.40179e-05
ENSBTAG00000040350	281647	X-linked inhibitor of apoptosis	XIAP	-2.52562	7.25753e-07	3.47039e-05
ENSBTAG00000048059	532018	transmembrane protein 86A	TMEM86A	1.46623	7.27918e-07	3.47039e-05
ENSBTAG00000018546	524279	LPS responsive beige-like anchor protein	LRBA	-1.75805	7.32209e-07	3.47932e-05
ENSBTAG00000011987	539248	ergosterol biosynthesis 28 homolog	ERG28	-1.56066	7.52316e-07	3.56311e-05
ENSBTAG00000003536	540371	membrane associated ring-CH-type finger 6	MARCHF6	-1.53855	7.74611e-07	3.6564e-05
ENSBTAG00000015116	540564	RAD23 homolog A, nucleotide excision repair protein	RAD23A	1.41343	7.77093e-07	3.6564e-05
ENSBTAG00000011382	505242	SLC9A3 regulator 1	SLC9A3R1	1.41527	7.83713e-07	3.67554e-05
ENSBTAG00000021381	783665	dishevelled associated activator of morphogenesis 2	DAAM2	-1.80401	8.11163e-07	3.78133e-05
ENSBTAG00000023343	618702	ribosomal protein L28	RPL28	1.67117	8.11522e-07	3.78133e-05
ENSBTAG00000000343	514997	zinc finger HIT-type containing 1	ZNHIT1	1.56542	8.19418e-07	3.8058e-05
ENSBTAG00000009689	541216	RWD domain containing 1	RWDD1	1.42387	8.36876e-07	3.87439e-05
ENSBTAG00000003504	525059	glutathione synthetase	GSS	1.47097	8.42924e-07	3.88988e-05
ENSBTAG00000010909	522265	solute carrier family 30 member 1	SLC30A1	-1.68575	8.51743e-07	3.91802e-05
ENSBTAG00000004688	533726	24-dehydrocholesterol reductase	DHCR24	-1.69632	8.69141e-07	3.98178e-05
ENSBTAG00000009914	327691	NADH:ubiquinone oxidoreductase subunit S6	NDUFS6	1.54558	8.71135e-07	3.98178e-05
ENSBTAG00000017164	539286	La ribonucleoprotein 4	LARP4	-1.50993	8.83772e-07	4.02227e-05
ENSBTAG00000019884	100138604	polycystin 1 like 3, transient receptor potential channel interacting	PKD1L3	-1.45197	8.85582e-07	4.02227e-05
ENSBTAG00000020654	535498	bromodomain adjacent to zinc finger domain 2B	BAZ2B	1.58577	8.97219e-07	4.06231e-05
ENSBTAG00000017682	538481	tet methylcytosine dioxygenase 2	TET2	-2.12144	9.05463e-07	4.07847e-05
ENSBTAG00000038620	534057	corepressor interacting with RBPJ, CIR1	CIR1	1.5975	9.06452e-07	4.07847e-05
ENSBTAG00000006732	534500	neuronal cell adhesion molecule	NRCAM	-2.38864	9.31375e-07	4.17755e-05
ENSBTAG00000031059	616659	leucine rich repeat containing 61	LRRC61	1.88861	9.34794e-07	4.17987e-05
ENSBTAG00000002734	615695	eukaryotic translation initiation factor 3 subunit G	EIF3G	1.45502	9.4215e-07	4.19971e-05
ENSBTAG00000008434	319141	glycine C-acetyltransferase	GCAT	1.41671	9.53473e-07	4.21107e-05
ENSBTAG00000050219	508331	mitochondrial contact site and cristae organizing system subunit 10	MICOS10	1.54047	9.51598e-07	4.21107e-05
ENSBTAG00000050789				1.46828	9.49895e-07	4.21107e-05
ENSBTAG00000012272	538974	transmembrane protein 19	TMEM19	-1.60212	9.71617e-07	4.27809e-05
ENSBTAG00000021875	524417	solute carrier family 41 member 2	SLC41A2	-1.56728	9.88932e-07	4.34105e-05
ENSBTAG00000009733	513483	fructose-bisphosphatase 1	FBP1	1.79504	1.01692e-06	4.44595e-05
ENSBTAG00000014771	613705	RNA binding motif protein X-linked 2	RBMX2	1.46383	1.02209e-06	4.44595e-05
ENSBTAG00000026394	618672	UBA like domain containing 1	UBALD1	1.66805	1.02121e-06	4.44595e-05
ENSBTAG00000018274	493720	Fas associated via death domain	FADD	1.6712	1.0344e-06	4.48593e-05
ENSBTAG00000047508		zinc finger protein 580	ZNF580	1.98723	1.04845e-06	4.53322e-05
ENSBTAG00000012213	534322	WAPL cohesin release factor	WAPL	-1.39539	1.10292e-06	4.75444e-05
ENSBTAG00000020268	541248	remodeling and spacing factor 1	RSF1	1.49054	1.12401e-06	4.81651e-05
ENSBTAG00000026825	613815	transmembrane protein 37	TMEM37	1.68626	1.12333e-06	4.81651e-05
ENSBTAG00000008584	530874	CLN8 transmembrane ER and ERGIC protein	CLN8	1.45299	1.13221e-06	4.83727e-05
ENSBTAG00000015327	540108	spectrin alpha, non-erythrocytic 1	SPTAN1	-1.33373	1.13815e-06	4.84826e-05
ENSBTAG00000000789	505297	protein phosphatase 1 regulatory subunit 7	PPP1R7	1.45864	1.15398e-06	4.90118e-05
ENSBTAG00000017416	535090	karyopherin subunit alpha 4	KPNA4	-1.67513	1.17536e-06	4.97731e-05
ENSBTAG00000011721	524868	mediator complex subunit 13	MED13	-1.84634	1.18406e-06	4.99944e-05
ENSBTAG00000038464	531199	perilipin 5	PLIN5	1.54501	1.19681e-06	5.03851e-05
ENSBTAG00000054331	512030	collectin subfamily member 10	COLEC10	-2.03797	1.23382e-06	5.17917e-05
ENSBTAG00000054445				1.68709	1.25358e-06	5.24679e-05
ENSBTAG00000002735	514636	methyltransferase like 26	METTL26	1.53377	1.26122e-06	5.26351e-05
ENSBTAG00000000507	528390	nuclear receptor subfamily 4 group A member 1	NR4A1	2.49266	1.27278e-06	5.28136e-05
ENSBTAG00000022155	534482	follistatin like 1	FSTL1	-1.43654	1.27284e-06	5.28136e-05
ENSBTAG00000051831	535026	chromodomain helicase DNA binding protein 2	CHD2	1.3471	1.2794e-06	5.29333e-05
ENSBTAG00000002948	539860	SET domain containing 2, histone lysine methyltransferase	SETD2	-1.40835	1.31281e-06	5.41598e-05
ENSBTAG00000003205	515534	ribosomal protein L35	RPL35	1.53967	1.32345e-06	5.42879e-05
ENSBTAG00000031249	789063	proteasome assembly chaperone 4	PSMG4	1.5323	1.32163e-06	5.42879e-05
ENSBTAG00000012265	280958	von Willebrand factor	VWF	-1.51313	1.33599e-06	5.46467e-05
ENSBTAG00000000524	512805	cystatin B (stefin B)	CSTB	1.85349	1.34212e-06	5.46996e-05
ENSBTAG00000003784	507897	DnaJ heat shock protein family (Hsp40) member C2	DNAJC2	1.44087	1.34489e-06	5.46996e-05
ENSBTAG00000017278	353160	acyl-CoA binding domain containing 5	ACBD5	-1.56066	1.36282e-06	5.51177e-05
ENSBTAG00000018278	281640	ATP synthase peripheral stalk subunit OSCP	ATP5PO	1.47117	1.36127e-06	5.51177e-05
ENSBTAG00000000639	519017	adenine phosphoribosyltransferase	APRT	1.57106	1.37136e-06	5.53077e-05
ENSBTAG00000053649	327712	C-C motif chemokine ligand 5	CCL5	1.98378	1.37584e-06	5.53332e-05
ENSBTAG00000008778	523460	carbohydrate sulfotransferase 13	CHST13	1.52076	1.40743e-06	5.62892e-05
ENSBTAG00000019015	282255	interferon induced transmembrane protein 3 (1-8U)	IFITM3	2.14695	1.40527e-06	5.62892e-05
ENSBTAG00000021617	614589	zinc finger CCCH-type containing, antiviral 1	ZC3HAV1	-2.02089	1.43704e-06	5.73145e-05
ENSBTAG00000026191	618954	guided entry of tail-anchored proteins factor 4	GET4	1.35107	1.4457e-06	5.75007e-05
ENSBTAG00000011237	537895	PKHD1 ciliary IPT domain containing fibrocystin/polyductin	PKHD1	-2.47351	1.47032e-06	5.81582e-05
ENSBTAG00000051076				2.69493	1.4688e-06	5.81582e-05
ENSBTAG00000000797	505981	mitochondrial ribosomal protein L9	MRPL9	1.41598	1.4803e-06	5.83928e-05
ENSBTAG00000003240	614478	chromosome 8 C9orf152 homolog	C8H9orf152	1.72463	1.48851e-06	5.85562e-05
ENSBTAG00000004215	508990	retinoic acid receptor responder 2	RARRES2	1.62655	1.50635e-06	5.9024e-05
ENSBTAG00000008573	282127	ZFP36 ring finger protein	ZFP36	1.44809	1.5086e-06	5.9024e-05
ENSBTAG00000003484	517857	CXXC motif containing zinc binding protein	CZIB	1.5357	1.53406e-06	5.97474e-05
ENSBTAG00000004852	788251	pleckstrin homology domain containing O1	PLEKHO1	1.67498	1.53539e-06	5.97474e-05
ENSBTAG00000007804	533228	Rab interacting lysosomal protein like 2	RILPL2	1.54533	1.54551e-06	5.97503e-05
ENSBTAG00000012087		NHL repeat containing E3 ubiquitin protein ligase 1	NHLRC1	2.41977	1.54791e-06	5.97503e-05
ENSBTAG00000037917	507535	solute carrier family 17 member 1	SLC17A1	-1.79582	1.5431e-06	5.97503e-05
ENSBTAG00000015831	404142	ribosomal protein L18a	RPL18A	1.58743	1.5598e-06	6.00482e-05
ENSBTAG00000019697	614049	neuronal PAS domain protein 2	NPAS2	1.51341	1.58054e-06	6.06842e-05
ENSBTAG00000050173	100297006	chromosome 1 C3orf85 homolog	C1H3orf85	2.4786	1.6005e-06	6.12873e-05
ENSBTAG00000000825	516004	mitochondrial ribosomal protein S26	MRPS26	1.64628	1.61106e-06	6.15278e-05
ENSBTAG00000001395	540784	chromosome 1 C21orf91 homolog	C1H21orf91	-2.88852	1.68832e-06	6.43081e-05
ENSBTAG00000002027	617897	family with sequence similarity 167 member B	FAM167B	1.62946	1.82812e-06	6.94493e-05
ENSBTAG00000018387	613935	EARP complex and GARP complex interacting protein 1	EIPR1	1.47033	1.93031e-06	7.31384e-05
ENSBTAG00000001777	286853	ribosomal protein lateral stalk subunit P2	RPLP2	1.58269	1.95779e-06	7.3985e-05
ENSBTAG00000024561	326601	H3.3 histone A	H3-3A	1.39415	2.01583e-06	7.59788e-05
ENSBTAG00000008605	789044	dynein axonemal heavy chain 2	DNAH2	-3.46446	2.08732e-06	7.83859e-05
ENSBTAG00000013593	512584	small nuclear ribonucleoprotein polypeptide A'	SNRPA1	1.5015	2.09058e-06	7.83859e-05
ENSBTAG00000021192	506401	NOP53 ribosome biogenesis factor	NOP53	1.47696	2.10236e-06	7.86229e-05
ENSBTAG00000001137	281078	clathrin light chain A	CLTA	1.39049	2.14204e-06	7.96926e-05
ENSBTAG00000007718	510050	TGFB induced factor homeobox 1	TGIF1	1.48229	2.14108e-06	7.96926e-05
ENSBTAG00000020707	534326	adhesion G protein-coupled receptor G6	ADGRG6	-2.13946	2.1605e-06	8.01724e-05
ENSBTAG00000011325	614868	ketohexokinase	KHK	1.49229	2.17467e-06	8.04909e-05
ENSBTAG00000025644	617095	calmodulin 1	CALM1	1.33994	2.20126e-06	8.12662e-05
ENSBTAG00000000111	281565	UDP-glucose pyrophosphorylase 2	UGP2	1.48097	2.22937e-06	8.20932e-05
ENSBTAG00000027789	783720	peptidylprolyl isomerase G	PPIG	1.56168	2.27242e-06	8.34649e-05
ENSBTAG00000016388	507969	solute carrier organic anion transporter family member 4A1	SLCO4A1	-2.58741	2.32993e-06	8.53597e-05
ENSBTAG00000022733	540067	EPM2A interacting protein 1	EPM2AIP1	-2.54134	2.33744e-06	8.54174e-05
ENSBTAG00000031631	506102	C1q and TNF related 12	C1QTNF12	1.85173	2.42507e-06	8.83955e-05
ENSBTAG00000001156	282351	ST3 beta-galactoside alpha-2,3-sialyltransferase 1	ST3GAL1	-1.83766	2.51287e-06	9.13645e-05
ENSBTAG00000015117	504718	GADD45G interacting protein 1	GADD45GIP1	1.64975	2.5557e-06	9.26874e-05
ENSBTAG00000007946	509102	pipecolic acid and sarcosine oxidase	PIPOX	1.52707	2.59773e-06	9.39751e-05
ENSBTAG00000009854	531149	M-phase phosphoprotein 10	MPHOSPH10	1.54598	2.61306e-06	9.42927e-05
ENSBTAG00000048390	783161	NCBP2 antisense 2 (head to head)	NCBP2AS2	1.84595	2.62884e-06	9.46249e-05
ENSBTAG00000018937	510243	heme oxygenase 2	HMOX2	1.49013	2.68981e-06	9.65782e-05
ENSBTAG00000000359	539052	eukaryotic translation initiation factor 3 subunit J	EIF3J	1.50056	2.73447e-06	9.79374e-05
ENSBTAG00000007375	280858	macrophage migration inhibitory factor	MIF	1.74017	2.78635e-06	9.93015e-05
ENSBTAG00000031363	505375	TLE family member 5, transcriptional modulator	TLE5	1.45247	2.78507e-06	9.93015e-05
ENSBTAG00000030174	513996	acyl-CoA oxidase 1	ACOX1	-1.78254	2.82826e-06	0.000100546
ENSBTAG00000020363	539625	glucosylceramidase beta 3	GBA3	-1.49425	2.84834e-06	0.000101011
ENSBTAG00000012072	287027	NADH:ubiquinone oxidoreductase core subunit S8	NDUFS8	1.49694	2.8986e-06	0.000102289
ENSBTAG00000012694	538770	U2AF homology motif kinase 1	UHMK1	-3.12358	2.89393e-06	0.000102289
ENSBTAG00000015076	535935	large tumor suppressor kinase 1	LATS1	-1.91015	2.9074e-06	0.000102349
ENSBTAG00000035907	510093	DEAD-box helicase 3 X-linked	DDX3X	-1.62696	2.97554e-06	0.000104492
ENSBTAG00000020735	525143	SMG1 nonsense mediated mRNA decay associated PI3K related kinase	SMG1	-1.77916	2.99602e-06	0.000104956
ENSBTAG00000007909	513730	notch receptor 2	NOTCH2	-2.39341	3.02836e-06	0.000105831
ENSBTAG00000025471	280943	tumor necrosis factor	TNF	2.52468	3.04667e-06	0.000106213
ENSBTAG00000005349	404190	ribosomal protein L27a	RPL27A	1.53344	3.07779e-06	0.000106906
ENSBTAG00000016664	511523	SLC2A4 regulator	SLC2A4RG	1.38977	3.0814e-06	0.000106906
ENSBTAG00000013860	505463	growth arrest and DNA damage inducible alpha	GADD45A	1.49	3.11154e-06	0.000107692
ENSBTAG00000017354	512659	membrane palmitoylated protein 7	MPP7	1.56723	3.13494e-06	0.000108242
ENSBTAG00000010123	281004	apolipoprotein E	APOE	1.56181	3.14377e-06	0.000108287
ENSBTAG00000000097	512180	EF-hand calcium binding domain 14	EFCAB14	-1.64613	3.1731e-06	0.000108777
ENSBTAG00000016278	513031	ribosomal protein L30	RPL30	1.52012	3.16623e-06	0.000108777
ENSBTAG00000001059	614145	isocitrate dehydrogenase (NAD(+)) 3 non-catalytic subunit gamma	IDH3G	1.35274	3.18548e-06	0.000108942
ENSBTAG00000012634	338065	NADH:ubiquinone oxidoreductase subunit B7	NDUFB7	1.61205	3.20718e-06	0.000109165
ENSBTAG00000019998	509274	hydroxyacylglutathione hydrolase	HAGH	1.39937	3.20536e-06	0.000109165
ENSBTAG00000021367	509685	acidic nuclear phosphoprotein 32 family member B	ANP32B	1.36477	3.2189e-06	0.000109306
ENSBTAG00000020795	615178	ribosomal protein S21	RPS21	1.54009	3.24441e-06	0.000109913
ENSBTAG00000010245	539402	sprouty RTK signaling antagonist 3	SPRY3	-3.09043	3.25226e-06	0.00010992
ENSBTAG00000050515				-3.05822	3.28207e-06	0.000110668
ENSBTAG00000016757	100140434	zinc finger with KRAB and SCAN domains 1	ZKSCAN1	-2.59467	3.35185e-06	0.000112757
ENSBTAG00000011101	516921	EMAP like 6	EML6	-2.12161	3.38038e-06	0.000113251
ENSBTAG00000020852	618274	solute carrier family 16 member 11	SLC16A11	1.59186	3.38228e-06	0.000113251
ENSBTAG00000011754	616375	late endosomal/lysosomal adaptor, MAPK and MTOR activator 2	LAMTOR2	1.55681	3.41659e-06	0.000114135
ENSBTAG00000012069	507353	coiled-coil domain containing 167	CCDC167	1.73199	3.42634e-06	0.000114195
ENSBTAG00000013792	618617	UBA like domain containing 2	UBALD2	1.4486	3.44283e-06	0.00011448
ENSBTAG00000004826	517002	acid phosphatase 5, tartrate resistant	ACP5	1.71247	3.4531e-06	0.000114557
ENSBTAG00000044132	785970	netrin 5	NTN5	1.50803	3.46737e-06	0.000114766
ENSBTAG00000005623	513554	sterol O-acyltransferase 2	SOAT2	-1.78532	3.48193e-06	0.000114983
ENSBTAG00000014616	518874	Sep (O-phosphoserine) tRNA:Sec (selenocysteine) tRNA synthase	SEPSECS	-1.7568	3.52097e-06	0.000115846
ENSBTAG00000040116	511901	H1.10 linker histone	H1-10	1.35004	3.52415e-06	0.000115846
ENSBTAG00000016568	535131	LUC7 like	LUC7L	1.45844	3.57162e-06	0.000116873
ENSBTAG00000017809	533206	PDS5 cohesin associated factor A	PDS5A	-1.50694	3.56456e-06	0.000116873
ENSBTAG00000001543	538558	BRI3 binding protein	BRI3BP	1.67598	3.65493e-06	0.000119328
ENSBTAG00000020405	327660	NADH:ubiquinone oxidoreductase subunit B9	NDUFB9	1.54022	3.81734e-06	0.000124349
ENSBTAG00000022255	280675	androgen receptor	AR	-1.97104	3.82771e-06	0.000124405
ENSBTAG00000012071	509121	asialoglycoprotein receptor 1	ASGR1	1.35091	3.88175e-06	0.000125594
ENSBTAG00000012649	613630	LSM8 homolog, U6 small nuclear RNA associated	LSM8	1.52407	3.87497e-06	0.000125594
ENSBTAG00000046569	618350	CDGSH iron sulfur domain 3	CISD3	1.73526	3.89825e-06	0.000125845
ENSBTAG00000034255	532850	eukaryotic translation initiation factor 5B	EIF5B	1.57836	3.9759e-06	0.000128065
ENSBTAG00000014197	527476	solute carrier family 38 member 4	SLC38A4	-1.76596	4.06065e-06	0.000130503
ENSBTAG00000015853	327696	succinate dehydrogenase complex subunit C	SDHC	1.5868	4.07411e-06	0.000130644
ENSBTAG00000000992	538874	bone morphogenetic protein 10	BMP10	-2.34451	4.15353e-06	0.000132895
ENSBTAG00000016685	539356	flavin containing dimethylaniline monoxygenase 4	FMO4	-1.43603	4.24611e-06	0.000135556
ENSBTAG00000020455	317697	inositol 1,4,5-trisphosphate receptor type 1	ITPR1	-1.93131	4.27958e-06	0.000136322
ENSBTAG00000001212	506530	signal sequence receptor subunit 2	SSR2	1.44468	4.30542e-06	0.000136842
ENSBTAG00000013880	520730	WW and C2 domain containing 1	WWC1	-1.80173	4.35509e-06	0.000138116
ENSBTAG00000004432	100336905	chordin like 1	CHRDL1	1.82728	4.4051e-06	0.000139395
ENSBTAG00000027201	523153	Ras association (RalGDS/AF-6) and pleckstrin homology domains 1	RAPH1	-2.16931	4.42881e-06	0.000139838
ENSBTAG00000011917	497202	glycerol-3-phosphate acyltransferase, mitochondrial	GPAM	-1.99819	4.45464e-06	0.000140345
ENSBTAG00000005285	523435	mitochondrial ribosomal protein S33	MRPS33	1.47131	4.51013e-06	0.000141784
ENSBTAG00000006963	404133	ribosomal protein L12	RPL12	1.71696	4.6185e-06	0.000144559
ENSBTAG00000012797	539869	defective in cullin neddylation 1 domain containing 1	DCUN1D1	-1.67464	4.61094e-06	0.000144559
ENSBTAG00000043570				1.49027	4.68097e-06	0.000146196
ENSBTAG00000004787	534297	meteorin like, glial cell differentiation regulator	METRNL	1.59344	4.79045e-06	0.00014897
ENSBTAG00000010390	508319	sorcin	SRI	1.41874	4.78663e-06	0.00014897
ENSBTAG00000015802	785086	cAMP responsive element binding protein 3 like 2	CREB3L2	-2.07644	4.82925e-06	0.000149648
ENSBTAG00000037929	505890	ADAM-like, decysin 1	ADAMDEC1	-3.75337	4.83306e-06	0.000149648
ENSBTAG00000038171	100337035	complement factor H-related 5	CFHR5	-1.32345	4.84585e-06	0.000149722
ENSBTAG00000004400	505073	proline rich coiled-coil 2B	PRRC2B	-1.85862	4.86757e-06	0.000150071
ENSBTAG00000008452	522714	Indian hedgehog signaling molecule	IHH	1.4504	4.92097e-06	0.000151071
ENSBTAG00000014883	327715	GABA type A receptor-associated protein	GABARAP	1.42626	4.91709e-06	0.000151071
ENSBTAG00000016260	535652	leucine rich repeat kinase 2	LRRK2	-1.63002	4.99322e-06	0.000152962
ENSBTAG00000001594	526095	ADP ribosylation factor like GTPase 6 interacting protein 4	ARL6IP4	1.52513	5.00771e-06	0.000152973
ENSBTAG00000009212	505394	apolipoprotein A2	APOA2	1.40965	5.01825e-06	0.000152973
ENSBTAG00000026320	618785	VPS28 subunit of ESCRT-I	VPS28	1.4036	5.02544e-06	0.000152973
ENSBTAG00000000694	514443	TATA-box binding protein associated factor 10	TAF10	1.50629	5.12747e-06	0.00015575
ENSBTAG00000012881	444858	eukaryotic translation initiation factor 4 gamma 1	EIF4G1	-1.28892	5.15711e-06	0.00015632
ENSBTAG00000003922	507091	M-phase phosphoprotein 8	MPHOSPH8	1.49029	5.19642e-06	0.000156851
ENSBTAG00000030164	615300	ribosomal protein L38	RPL38	1.57131	5.19412e-06	0.000156851
ENSBTAG00000016948	507783	parathyroid hormone 1 receptor	PTH1R	1.36887	5.20863e-06	0.000156891
ENSBTAG00000003084	509393	G-patch domain containing 2 like	GPATCH2L	-1.56788	5.25146e-06	0.000157851
ENSBTAG00000022825	615390	brain protein I3	BRI3	1.49705	5.28264e-06	0.000158457
ENSBTAG00000008936	520925	ATP binding cassette subfamily C member 2	ABCC2	-1.55744	5.45152e-06	0.000162218
ENSBTAG00000021151	317655	myosin heavy chain 10	MYH10	-1.54133	5.45307e-06	0.000162218
ENSBTAG00000049286				-2.9248	5.44944e-06	0.000162218
ENSBTAG00000051254	504413	ribosomal protein L37a	RPL37A	1.42031	5.42284e-06	0.000162218
ENSBTAG00000007757	513577	pre-mRNA processing factor 31	PRPF31	1.34501	5.49005e-06	0.000162645
ENSBTAG00000040602	515042	SCAN domain containing 1-like	LOC515042	1.3104	5.4811e-06	0.000162645
ENSBTAG00000008839	539029	APC membrane recruitment protein 1	AMER1	-2.2976	5.51566e-06	0.000163069
ENSBTAG00000038831	540828	phytanoyl-CoA dioxygenase domain containing 1	PHYHD1	1.31671	5.55307e-06	0.000163838
ENSBTAG00000017594	512451	zinc fingers and homeoboxes 3	ZHX3	-1.68448	5.60117e-06	0.00016492
ENSBTAG00000006833	511649	lectin, mannose binding 1	LMAN1	-1.41361	5.65091e-06	0.000166045
ENSBTAG00000001879	512237	period circadian regulator 2	PER2	-1.48455	5.75087e-06	0.000167953
ENSBTAG00000019077	614538	defender against cell death 1	DAD1	1.42439	5.74695e-06	0.000167953
ENSBTAG00000026248	617906	POP7 homolog, ribonuclease P/MRP subunit	POP7	1.45646	5.72974e-06	0.000167953
ENSBTAG00000032253	784245	RAD54 like 2	RAD54L2	-1.90514	5.83544e-06	0.000170078
ENSBTAG00000014827	282392	ubiquilin 1	UBQLN1	-1.41486	5.91425e-06	0.000172027
ENSBTAG00000002190	100295817	dedicator of cytokinesis 8	DOCK8	-1.56256	5.93222e-06	0.000172202
ENSBTAG00000021199	617441	cytochrome c oxidase assembly factor 8	COA8	1.51464	5.95708e-06	0.000172576
ENSBTAG00000038896	509426	ribosomal protein S26	RPS26	1.55771	5.97889e-06	0.00017286
ENSBTAG00000005021	506636	semaphorin 5A	SEMA5A	-2.80394	6.05195e-06	0.000174621
ENSBTAG00000002520	540475	CUGBP Elav-like family member 1	CELF1	-1.58741	6.12937e-06	0.000176501
ENSBTAG00000004243	539992	lysophospholipase 1	LYPLA1	-1.47377	6.15135e-06	0.000176781
ENSBTAG00000013613	613429	small integral membrane protein 7	SMIM7	1.39094	6.37352e-06	0.000182801
ENSBTAG00000001727	617001	peroxiredoxin like 2B	PRXL2B	1.61298	6.58004e-06	0.000188349
ENSBTAG00000007454	286790	ribosomal protein L10	RPL10	1.45105	6.62663e-06	0.000189306
ENSBTAG00000011196	617435	complement C1q B chain	C1QB	1.48893	6.68324e-06	0.000190545
ENSBTAG00000010509	618631	cyclin dependent kinase 3	CDK3	1.39454	6.83877e-06	0.000193828
ENSBTAG00000015182	514624	StAR related lipid transfer domain containing 10	STARD10	1.40321	6.83598e-06	0.000193828
ENSBTAG00000021879	783645	vinculin	VCL	-1.45056	6.81324e-06	0.000193828
ENSBTAG00000026199	280979	actin beta	ACTB	1.33104	6.96005e-06	0.000196878
ENSBTAG00000005108	534164	slit guidance ligand 2	SLIT2	-4.05942	7.02032e-06	0.000198193
ENSBTAG00000002705	516291	REC8 meiotic recombination protein	REC8	5.88495	7.22972e-06	0.00020298
ENSBTAG00000010386	540838	actin related protein 2/3 complex subunit 2	ARPC2	1.32182	7.23215e-06	0.00020298
ENSBTAG00000046189	539741	ribonuclease A family member 13 (inactive)	RNASE13	2.24064	7.21831e-06	0.00020298
ENSBTAG00000024199	789336	lysine methyltransferase 2C	KMT2C	-1.66736	7.25491e-06	0.000203222
ENSBTAG00000006878	785085	TATA-box binding protein associated factor 1	TAF1	-1.76786	7.45556e-06	0.000207566
ENSBTAG00000008648	282885	peroxiredoxin 5	PRDX5	1.39529	7.4251e-06	0.000207566
ENSBTAG00000011190	281165	filamin A	FLNA	-1.35847	7.45541e-06	0.000207566
ENSBTAG00000046264				2.01483	7.46765e-06	0.000207566
ENSBTAG00000017389	286868	ribosomal protein lateral stalk subunit P0	RPLP0	1.37483	7.53e-06	0.000208731
ENSBTAG00000052866	784007	T-lymphocyte surface antigen Ly-9	LOC784007	-1.65557	7.53854e-06	0.000208731
ENSBTAG00000021975	536993	PATJ crumbs cell polarity complex component	PATJ	-1.83321	7.61721e-06	0.000210504
ENSBTAG00000019821	281115	DExH-box helicase 9	DHX9	-1.27684	7.79154e-06	0.000214909
ENSBTAG00000052306	777594	interferon induced transmembrane protein 3	IFITM3	1.60806	7.87211e-06	0.000216716
ENSBTAG00000023179	521857	tribbles pseudokinase 1	TRIB1	1.42581	8.01248e-06	0.00022016
ENSBTAG00000037649	790124	vasoactive intestinal peptide receptor 2	VIPR2	1.42889	8.03737e-06	0.000220423
ENSBTAG00000007756	506610	TCF3 fusion partner	TFPT	1.61163	8.11352e-06	0.000222088
ENSBTAG00000002362	538827	apolipoprotein L domain containing 1	APOLD1	1.86464	8.13676e-06	0.000222239
ENSBTAG00000051212	518466	transmembrane protein 86B	TMEM86B	1.54632	8.14989e-06	0.000222239
ENSBTAG00000017925	510646	lipase maturation factor 2	LMF2	1.28114	8.18373e-06	0.000222668
ENSBTAG00000025964	529061	microtubule associated serine/threonine kinase family member 4	MAST4	-1.87855	8.21182e-06	0.000222668
ENSBTAG00000040070	338419	secretoglobin, family 1D, member 2	SCGB1D	2.00402	8.21202e-06	0.000222668
ENSBTAG00000001826	539603	SAM and SH3 domain containing 1	SASH1	-1.86126	8.23259e-06	0.000222773
ENSBTAG00000012293	540689	sperm associated antigen 9	SPAG9	-1.46466	8.24683e-06	0.000222773
ENSBTAG00000002525	614800	chromosome 7 C19orf53 homolog	C7H19orf53	1.46564	8.32253e-06	0.000224397
ENSBTAG00000018710	524585	transcription termination factor 1	TTF1	1.39643	8.41933e-06	0.000226582
ENSBTAG00000009131	534095	tetratricopeptide repeat domain 37	TTC37	-1.5287	8.53595e-06	0.000228878
ENSBTAG00000016581	508216	mitochondrial ribosomal protein L28	MRPL28	1.52648	8.53642e-06	0.000228878
ENSBTAG00000017745	522155	interleukin 6 cytokine family signal transducer	IL6ST	-1.7488	8.56265e-06	0.000229154
ENSBTAG00000009851	536815	roundabout guidance receptor 1	ROBO1	-1.48935	8.64637e-06	0.000230966
ENSBTAG00000011805	767984	perilipin 3	PLIN3	1.3923	8.66601e-06	0.000231062
ENSBTAG00000020378	785291	discs large MAGUK scaffold protein 1	DLG1	-1.7038	8.70497e-06	0.000231671
ENSBTAG00000021164	529366	sarcolemma associated protein	SLMAP	-1.54206	8.79103e-06	0.00023353
ENSBTAG00000010617	540389	keratinocyte associated protein 2	KRTCAP2	1.49757	8.82175e-06	0.000233914
ENSBTAG00000037799	515697	apolipoprotein L, 3-like	LOC515697	-1.59672	9.10579e-06	0.000241002
ENSBTAG00000019419	338079	NADH:ubiquinone oxidoreductase core subunit S7	NDUFS7	1.48133	9.23473e-06	0.000243966
ENSBTAG00000013390	510069	proteasome 20S subunit beta 6	PSMB6	1.37468	9.26556e-06	0.000244332
ENSBTAG00000011011	512652	slingshot protein phosphatase 2	SSH2	-2.23681	9.35002e-06	0.00024566
ENSBTAG00000014560	519165	H2.0 like homeobox	HLX	1.54393	9.34167e-06	0.00024566
ENSBTAG00000020296	537932	ubiquitin protein ligase E3 component n-recognin 3	UBR3	-1.75475	9.39845e-06	0.000246303
ENSBTAG00000023333	617891	leukocyte receptor cluster member 1	LENG1	1.63839	9.40872e-06	0.000246303
ENSBTAG00000005744	504633	coenzyme Q2, polyprenyltransferase	COQ2	1.30448	9.42893e-06	0.000246384
ENSBTAG00000030882	508455	estradiol 17-beta-dehydrogenase 12-like	LOC508455	1.37854	9.53562e-06	0.000248721
ENSBTAG00000005326	282684	casein kinase 1 alpha 1	CSNK1A1	-1.39506	9.58035e-06	0.000249137
ENSBTAG00000011134	512890	unconventional SNARE in the ER 1	USE1	1.7721	9.58619e-06	0.000249137
ENSBTAG00000005338	515543	eukaryotic translation initiation factor 3 subunit M	EIF3M	1.39252	9.63071e-06	0.000249843
ENSBTAG00000037640	510773	phosphotyrosine interaction domain containing 1	PID1	-1.40903	9.67443e-06	0.000250526
ENSBTAG00000003349	527239	janus kinase and microtubule interacting protein 2	JAKMIP2	2.26288	9.73275e-06	0.000250698
ENSBTAG00000008216	508167	ribonucleotide reductase regulatory subunit M2	RRM2	-3.6908	9.70936e-06	0.000250698
ENSBTAG00000035615	616181	UPF3B regulator of nonsense mediated mRNA decay	UPF3B	1.53611	9.7333e-06	0.000250698
ENSBTAG00000010995	613767	cyclin dependent kinase 2 interacting protein	CINP	1.44757	1.00918e-05	0.000259468
ENSBTAG00000000575	540664	tenascin C	TNC	2.05877	1.0196e-05	0.000260129
ENSBTAG00000005154	509040	APC down-regulated 1	APCDD1	-1.48236	1.0226e-05	0.000260129
ENSBTAG00000006135	514547	microtubule associated protein 1 light chain 3 alpha	MAP1LC3A	1.62833	1.02159e-05	0.000260129
ENSBTAG00000014429	506805	lysine methyltransferase 2D	KMT2D	-2.05568	1.01728e-05	0.000260129
ENSBTAG00000015543	540310	Rho GTPase activating protein 35	ARHGAP35	-1.34027	1.0172e-05	0.000260129
ENSBTAG00000019197	785666	transcription activation suppressor family member 2	TASOR2	-1.60645	1.02011e-05	0.000260129
ENSBTAG00000006185	509117	SPC24 component of NDC80 kinetochore complex	SPC24	-2.48383	1.03241e-05	0.000260635
ENSBTAG00000006721	512375	RNA polymerase I subunit F	POLR1F	1.50882	1.0312e-05	0.000260635
ENSBTAG00000008063	281992	peroxisome proliferator activated receptor alpha	PPARA	-1.88916	1.02919e-05	0.000260635
ENSBTAG00000011322	512233	homeodomain interacting protein kinase 1	HIPK1	-2.13531	1.02731e-05	0.000260635
ENSBTAG00000047299	100126445	DiGeorge syndrome critical region gene 6 like	DGCR6L	1.4868	1.03363e-05	0.000260635
ENSBTAG00000020807	282847	FAU ubiquitin like and ribosomal protein S30 fusion	FAU	1.61815	1.04989e-05	0.000264272
ENSBTAG00000004135	512290	lemur tyrosine kinase 2	LMTK2	-1.45292	1.05857e-05	0.000265342
ENSBTAG00000009534	327701	NADH:ubiquinone oxidoreductase subunit B10	NDUFB10	1.55044	1.05967e-05	0.000265342
ENSBTAG00000015991	282637	cadherin 1	CDH1	1.39063	1.05934e-05	0.000265342
ENSBTAG00000039738	104564307	transmembrane and immunoglobulin domain containing 3	TMIGD3	1.56135	1.06827e-05	0.00026703
ENSBTAG00000044160	783065	methylcrotonyl-CoA carboxylase subunit 2	MCCC2	-2.22687	1.10698e-05	0.000276227
ENSBTAG00000014377	532673	chromodomain helicase DNA binding protein 3	CHD3	-1.39527	1.11117e-05	0.000276794
ENSBTAG00000004063	338050	serpin family A member 5	SERPINA5	1.32017	1.1246e-05	0.000278303
ENSBTAG00000006531	535136	disco interacting protein 2 homolog C	DIP2C	-1.90926	1.12367e-05	0.000278303
ENSBTAG00000013197	282010	presenilin 2	PSEN2	1.33403	1.11925e-05	0.000278303
ENSBTAG00000049233	100300021	transmembrane protein 123	TMEM123	-1.31713	1.12497e-05	0.000278303
ENSBTAG00000013084	518407	NSF attachment protein alpha	NAPA	1.35178	1.13063e-05	0.000279226
ENSBTAG00000008182	540819	FosB proto-oncogene, AP-1 transcription factor subunit	FOSB	3.35039	1.13477e-05	0.000279424
ENSBTAG00000010559	522283	dehydrogenase/reductase 7B	DHRS7B	1.47964	1.13532e-05	0.000279424
ENSBTAG00000001022	521401	amidohydrolase domain containing 2	AMDHD2	1.53973	1.15611e-05	0.000284056
ENSBTAG00000005654	282385	thymosin beta 10	TMSB10	1.62857	1.19241e-05	0.000292476
ENSBTAG00000001576	515475	transmembrane protein 140	TMEM140	1.35433	1.22583e-05	0.000300161
ENSBTAG00000023997	507309	vesicle associated membrane protein 8	VAMP8	1.57073	1.23079e-05	0.000300866
ENSBTAG00000011820	529131	death associated protein kinase 2	DAPK2	1.64584	1.23852e-05	0.000302241
ENSBTAG00000019665	281860	interleukin 1 receptor antagonist	IL1RN	1.4418	1.24743e-05	0.000303387
ENSBTAG00000049452	614551	ubiquitin like 5	UBL5	1.42779	1.24711e-05	0.000303387
ENSBTAG00000022847	507297	HEAT repeat containing 5A	HEATR5A	-1.59777	1.26007e-05	0.000305944
ENSBTAG00000016988	535470	peptidylprolyl cis/trans isomerase, NIMA-interacting 1	PIN1	1.45374	1.26293e-05	0.000306122
ENSBTAG00000020312	508162	nuclear receptor coactivator 2	NCOA2	-1.93135	1.27967e-05	0.000309658
ENSBTAG00000004899	504968	actin binding LIM protein 1	ABLIM1	-2.05605	1.29156e-05	0.000311488
ENSBTAG00000005426	506238	proteasome 26S subunit, ATPase 1	PSMC1	1.32441	1.29105e-05	0.000311488
ENSBTAG00000016648	508716	basigin	BSG	1.36042	1.29458e-05	0.000311696
ENSBTAG00000007942	789894	terminal nucleotidyltransferase 4B	TENT4B	-1.69653	1.31035e-05	0.000314584
ENSBTAG00000010353	518075	ATPase copper transporting beta	ATP7B	-1.73036	1.31095e-05	0.000314584
ENSBTAG00000005100	505797	transmembrane protein 30A	TMEM30A	-1.47439	1.31362e-05	0.000314701
ENSBTAG00000002904	613703	zinc finger protein 787	ZNF787	1.51134	1.32104e-05	0.000315953
ENSBTAG00000006491	517397	amylo-alpha-1, 6-glucosidase, 4-alpha-glucanotransferase	AGL	-1.76932	1.33064e-05	0.00031772
ENSBTAG00000024381	530027	mannosidase alpha class 1A member 1	MAN1A1	-1.29016	1.33837e-05	0.000319036
ENSBTAG00000011645	512680	U2 small nuclear RNA auxiliary factor 1	U2AF1	1.41763	1.35066e-05	0.000321436
ENSBTAG00000000746	407215	lysine acetyltransferase 2B	KAT2B	-1.53101	1.37229e-05	0.000325954
ENSBTAG00000019315	282311	phospholipase A2 group VII	PLA2G7	2.98134	1.37418e-05	0.000325954
ENSBTAG00000009479	286885	ubiquinol-cytochrome c reductase complex III subunit VII	UQCRQ	1.47945	1.39962e-05	0.000331443
ENSBTAG00000009047	787498	yippee like 3	YPEL3	1.36268	1.40454e-05	0.000332062
ENSBTAG00000039307	100336629	Yes1 associated transcriptional regulator	YAP1	-2.34769	1.40939e-05	0.000332663
ENSBTAG00000030966	505638	TATA-box binding protein associated factor 6	TAF6	-1.42212	1.41737e-05	0.000333999
ENSBTAG00000012904	511008	ER degradation enhancing alpha-mannosidase like protein 1	EDEM1	-1.72506	1.43097e-05	0.000336226
ENSBTAG00000017665	281360	dehydrogenase/reductase (SDR family) member 4	DHRS4	1.42819	1.43616e-05	0.000336226
ENSBTAG00000045857	618020	MAPK regulated corepressor interacting protein 2	MCRIP2	1.60997	1.43367e-05	0.000336226
ENSBTAG00000053208				1.62216	1.43568e-05	0.000336226
ENSBTAG00000004430	516881	sphingosine-1-phosphate phosphatase 1	SGPP1	-1.54977	1.44749e-05	0.000336933
ENSBTAG00000006177	615659	zinc finger DHHC-type palmitoyltransferase 20	ZDHHC20	-1.41329	1.45089e-05	0.000336933
ENSBTAG00000016420	539003	catenin beta 1	CTNNB1	-1.2622	1.44778e-05	0.000336933
ENSBTAG00000020089	537257	ubiquitin specific peptidase 32	USP32	-1.71426	1.44623e-05	0.000336933
ENSBTAG00000026886	767909	ATP synthase membrane subunit j	ATP5MJ	1.52677	1.45027e-05	0.000336933
ENSBTAG00000014533	529060	Kell metallo-endopeptidase	KEL	1.93561	1.46984e-05	0.000340785
ENSBTAG00000010581	783484	membrane associated guanylate kinase, WW and PDZ domain containing 1	MAGI1	-1.62359	1.47455e-05	0.000341328
ENSBTAG00000048903	281427	prion protein	PRNP	-1.47706	1.50192e-05	0.000347106
ENSBTAG00000044017	617849	methionine sulfoxide reductase B3	MSRB3	-1.4808	1.51466e-05	0.000349488
ENSBTAG00000000231	404101	bone morphogenetic protein receptor type 1A	BMPR1A	-1.4417	1.52056e-05	0.000350077
ENSBTAG00000002919	615134	unc-5 family C-terminal like	UNC5CL	-1.75223	1.52208e-05	0.000350077
ENSBTAG00000019341	539841	nuclear speckle splicing regulatory protein 1	NSRP1	1.7419	1.5424e-05	0.000353925
ENSBTAG00000027772	282052	ribosomal protein S25	RPS25	1.45705	1.54372e-05	0.000353925
ENSBTAG00000008065	537366	cysteine rich DPF motif domain containing 1	CDPF1	1.50803	1.5548e-05	0.000355899
ENSBTAG00000025540	535305	alkB homolog 7	ALKBH7	1.41444	1.58983e-05	0.000363339
ENSBTAG00000006656	533251	RAN binding protein 1	RANBP1	1.51491	1.59277e-05	0.000363434
ENSBTAG00000019983	100140419	ASXL transcriptional regulator 2	ASXL2	-1.95108	1.60091e-05	0.000364714
ENSBTAG00000018729	513692	spen family transcriptional repressor	SPEN	-1.61981	1.61712e-05	0.000367824
ENSBTAG00000039662	515551	protein DDI1 homolog 2	LOC515551	-1.60175	1.62111e-05	0.000368151
ENSBTAG00000027442	538474	nuclear factor I B	NFIB	1.51372	1.62519e-05	0.000368495
ENSBTAG00000000820	511812	G protein subunit gamma 11	GNG11	1.38698	1.64902e-05	0.000373311
ENSBTAG00000011847	507990	asporin	ASPN	-1.42	1.65935e-05	0.000374473
ENSBTAG00000015169	536181	UBX domain protein 4	UBXN4	1.29654	1.65902e-05	0.000374473
ENSBTAG00000008039	515030	aminocarboxymuconate semialdehyde decarboxylase	ACMSD	-1.38852	1.67276e-05	0.000376907
ENSBTAG00000021927	786013	apoptosis antagonizing transcription factor	AATF	1.37254	1.68086e-05	0.000378142
ENSBTAG00000004575	540584	family with sequence similarity 126 member A	FAM126A	-1.94292	1.72665e-05	0.000387835
ENSBTAG00000013289	513959	PHD finger protein 8	PHF8	-1.72619	1.73032e-05	0.000388056
ENSBTAG00000031871	515716	NFKB activating protein like	NKAPL	1.99506	1.73468e-05	0.000388429
ENSBTAG00000020905	512745	ribosomal protein L11	RPL11	1.38847	1.76871e-05	0.000395433
ENSBTAG00000004746	539501	helicase with zinc finger	HELZ	-1.54332	1.79795e-05	0.000401347
ENSBTAG00000007332	515696	ATP synthase membrane subunit g	ATP5MG	1.46231	1.82609e-05	0.000406369
ENSBTAG00000022027	615999	D-dopachrome tautomerase	DDT	1.4364	1.82593e-05	0.000406369
ENSBTAG00000001246	282144	ATPase Na+/K+ transporting subunit alpha 1	ATP1A1	-1.29024	1.83082e-05	0.000406552
ENSBTAG00000005620	326588	ribosomal protein S3	RPS3	1.40057	1.83365e-05	0.000406552
ENSBTAG00000025161	512112	1-acylglycerol-3-phosphate O-acyltransferase 2	AGPAT2	1.44789	1.83538e-05	0.000406552
ENSBTAG00000013606	538998	FKBP prolyl isomerase 2	FKBP2	1.65447	1.84034e-05	0.000406689
ENSBTAG00000021785	506622	transmembrane protein 219	TMEM219	1.43138	1.84201e-05	0.000406689
ENSBTAG00000030567	539043	outer dense fiber of sperm tails 2	ODF2	-1.44592	1.84448e-05	0.000406689
ENSBTAG00000009272	505848	mitotic deacetylase associated SANT domain protein	MIDEAS	-1.94446	1.87227e-05	0.000412187
ENSBTAG00000003786	515433	glucagon receptor	GCGR	1.22913	1.88265e-05	0.000413536
ENSBTAG00000031358	281124	dihydropyrimidine dehydrogenase	DPYD	-1.36885	1.88415e-05	0.000413536
ENSBTAG00000002501	516091	CUE domain containing 2	CUEDC2	1.40317	1.89293e-05	0.00041483
ENSBTAG00000020782	533968	CCR4-NOT transcription complex subunit 1	CNOT1	-1.38337	1.89712e-05	0.000415117
ENSBTAG00000007814	614786	WW domain containing transcription regulator 1	WWTR1	-2.24583	1.90515e-05	0.000416243
ENSBTAG00000008429	504317	LDL receptor related protein 4	LRP4	-1.59009	1.93394e-05	0.000421891
ENSBTAG00000015419	526631	Rho guanine nucleotide exchange factor 37	ARHGEF37	-1.94268	1.94221e-05	0.000423055
ENSBTAG00000021466	510833	collagen type III alpha 1 chain	COL3A1	-1.4327	1.94977e-05	0.00042406
ENSBTAG00000015341	617606	DEP domain containing MTOR interacting protein	DEPTOR	-2.2124	1.95367e-05	0.000424267
ENSBTAG00000019136	504565	STIP1 homology and U-box containing protein 1	STUB1	1.37557	1.96514e-05	0.000426116
ENSBTAG00000007130	533375	ESF1 nucleolar pre-rRNA processing protein homolog	ESF1	1.55755	2.03826e-05	0.000441307
ENSBTAG00000011969	516099	heat shock protein family B (small) member 1	HSPB1	1.50547	2.08072e-05	0.000449823
ENSBTAG00000010232	338057	NADH:ubiquinone oxidoreductase subunit S5	NDUFS5	1.53709	2.08766e-05	0.000450647
ENSBTAG00000008110	445364	intraflagellar transport 20	IFT20	1.38363	2.10087e-05	0.000451468
ENSBTAG00000013235	509642	tubulointerstitial nephritis antigen like 1	TINAGL1	1.34265	2.0976e-05	0.000451468
ENSBTAG00000018188	338046	NADH:ubiquinone oxidoreductase subunit C2	NDUFC2	1.37643	2.09878e-05	0.000451468
ENSBTAG00000005127	505050	proteasome 20S subunit alpha 7	PSMA7	1.43002	2.10927e-05	0.000452597
ENSBTAG00000001618	516866	alpha kinase 3	ALPK3	-2.16726	2.11464e-05	0.000453075
ENSBTAG00000021288	506203	proteasome 20S subunit beta 4	PSMB4	1.36733	2.15917e-05	0.000461927
ENSBTAG00000011212	515326	eukaryotic translation initiation factor 3 subunit K	EIF3K	1.40464	2.17376e-05	0.000464359
ENSBTAG00000000873	526291	solute carrier family 13 member 3	SLC13A3	-1.42885	2.18458e-05	0.000464616
ENSBTAG00000002468	282877	ribosomal protein S28	RPS28	1.66811	2.18753e-05	0.000464616
ENSBTAG00000021037	281010	aryl hydrocarbon receptor nuclear translocator	ARNT	-1.599	2.19432e-05	0.000464616
ENSBTAG00000021395	510041	proteasome activator subunit 1	PSME1	1.35214	2.1898e-05	0.000464616
ENSBTAG00000034402	509235	angiotensin converting enzyme 2	ACE2	2.3206	2.18252e-05	0.000464616
ENSBTAG00000039719	505103	phosphoglycerate dehydrogenase	PHGDH	1.37639	2.19194e-05	0.000464616
ENSBTAG00000004272	617420	TLH29 protein precursor-like	ISG12(B)	7.77229	2.21981e-05	0.000468972
ENSBTAG00000010701	513312	nascent polypeptide associated complex subunit alpha	NACA	1.35216	2.22141e-05	0.000468972
ENSBTAG00000024096	618089	LSM10, U7 small nuclear RNA associated	LSM10	1.3871	2.25974e-05	0.000476365
ENSBTAG00000000288	781181	UPF2 regulator of nonsense mediated mRNA decay	UPF2	1.31302	2.28031e-05	0.000479046
ENSBTAG00000003062	522276	FHF complex subunit HOOK interacting protein 2A	FHIP2A	-1.95874	2.28244e-05	0.000479046
ENSBTAG00000051781				1.60132	2.27818e-05	0.000479046
ENSBTAG00000047827	516214	renin binding protein	RENBP	1.53229	2.29006e-05	0.000479947
ENSBTAG00000007660	538455	zinc finger protein 414	ZNF414	1.3993	2.31012e-05	0.000482826
ENSBTAG00000016354	525380	immediate early response 2	IER2	1.60093	2.31051e-05	0.000482826
ENSBTAG00000005403	615764	acireductone dioxygenase 1	ADI1	1.49393	2.32727e-05	0.000485623
ENSBTAG00000013973	100125764	serpin family D member 1	SERPIND1	1.32897	2.34136e-05	0.000486448
ENSBTAG00000014474	538968	apoptosis inhibitor 5	API5	-1.56491	2.33846e-05	0.000486448
ENSBTAG00000046111	100126046	zinc finger protein 444	ZNF444	1.59924	2.33979e-05	0.000486448
ENSBTAG00000002258	281631	apolipoprotein A1	APOA1	3.09768	2.38453e-05	0.000492574
ENSBTAG00000004604	510778	coiled-coil domain containing 124	CCDC124	1.50318	2.37538e-05	0.000492574
ENSBTAG00000006259	614611	MOB kinase activator 1A	MOB1A	-1.66743	2.38013e-05	0.000492574
ENSBTAG00000014822	509469	mitochondrial ribosomal protein L52	MRPL52	1.49364	2.38374e-05	0.000492574
ENSBTAG00000001651	522372	SYF2 pre-mRNA splicing factor	SYF2	1.40146	2.44643e-05	0.000503916
ENSBTAG00000009156	616227	calcium/calmodulin dependent protein kinase II inhibitor 1	CAMK2N1	1.42682	2.44457e-05	0.000503916
ENSBTAG00000000460	614406	synaptotagmin like 2	SYTL2	-1.75584	2.46108e-05	0.000505898
ENSBTAG00000006995	526027	spectrin beta, non-erythrocytic 1	SPTBN1	-1.41305	2.46308e-05	0.000505898
ENSBTAG00000006434	540340	synaptopodin 2	SYNPO2	-2.76325	2.47047e-05	0.000506693
ENSBTAG00000007900	615565	fission, mitochondrial 1	FIS1	1.41943	2.49535e-05	0.000511067
ENSBTAG00000005735	337887	ATP synthase membrane subunit c locus 2	ATP5MC2	1.32741	2.57203e-05	0.000526023
ENSBTAG00000021162	515249	cytoskeleton associated protein 2	CKAP2	-3.182	2.57687e-05	0.000526267
ENSBTAG00000017815	613567	syntaxin 8	STX8	1.43134	2.58292e-05	0.000526755
ENSBTAG00000013045	525619	dyskerin pseudouridine synthase 1	DKC1	1.33685	2.6126e-05	0.000531303
ENSBTAG00000019667	618753	ring finger protein 187	RNF187	1.46358	2.61234e-05	0.000531303
ENSBTAG00000039442	538938	SEC62 homolog, preprotein translocation factor	SEC62	1.3518	2.62834e-05	0.00053375
ENSBTAG00000014088	540550	muscleblind like splicing regulator 3	MBNL3	-2.52673	2.64591e-05	0.000535434
ENSBTAG00000020554	280989	allograft inflammatory factor 1	AIF1	1.60753	2.64329e-05	0.000535434
ENSBTAG00000021751	513223	RAS and EF-hand domain containing	RASEF	-2.08488	2.64779e-05	0.000535434
ENSBTAG00000016818	538816	zinc finger CCHC-type containing 17	ZCCHC17	1.43963	2.65703e-05	0.000536548
ENSBTAG00000000050	510741	proteasome assembly chaperone 3	PSMG3	1.69897	2.68462e-05	0.000541361
ENSBTAG00000005052	511942	glucagon like peptide 2 receptor	GLP2R	-1.70852	2.69141e-05	0.00054197
ENSBTAG00000049096				-3.06516	2.69635e-05	0.000542207
ENSBTAG00000007898	534257	cytochrome b reductase 1	CYBRD1	-2.24001	2.72815e-05	0.000547837
ENSBTAG00000016691	537649	laccase domain containing 1	LACC1	-1.7628	2.74761e-05	0.000550977
ENSBTAG00000013074	538754	protein phosphatase 1 regulatory subunit 15B	PPP1R15B	-1.5043	2.75336e-05	0.000551361
ENSBTAG00000013919	282530	major histocompatibility complex, class II, DRB3	BOLA-DRB3	1.52148	2.7684e-05	0.000552753
ENSBTAG00000014840	664655	metaxin 1	MTX1	1.41356	2.7795e-05	0.000552753
ENSBTAG00000022489	509283	E3 ubiquitin-protein ligase RNF213	LOC509283	-1.9865	2.76541e-05	0.000552753
ENSBTAG00000032092	785475	cadherin 11	CDH11	-1.99664	2.77654e-05	0.000552753
ENSBTAG00000046110	100336481	cardiotrophin like cytokine factor 1	CLCF1	-2.4394	2.77381e-05	0.000552753
ENSBTAG00000001644	535163	midasin AAA ATPase 1	MDN1	-1.43393	2.7962e-05	0.000555305
ENSBTAG00000002096	281766	Fc fragment of IgG, low affinity IIIa, receptor (CD16a)	FCGR3A	1.49898	2.80435e-05	0.000555926
ENSBTAG00000003855	104976390	family with sequence similarity 120C	FAM120C	-2.0802	2.80705e-05	0.000555926
ENSBTAG00000033315	781036	DnaJ heat shock protein family (Hsp40) member C1	DNAJC1	1.53943	2.82906e-05	0.000559516
ENSBTAG00000006101	282016	proteasome 26S subunit ubiquitin receptor, non-ATPase 4	PSMD4	1.35807	2.84106e-05	0.000561118
ENSBTAG00000004964	528946	polycomb group ring finger 5	PCGF5	-1.90629	2.86176e-05	0.000563479
ENSBTAG00000007288	511802	cyclin dependent kinase 19	CDK19	-2.03764	2.86853e-05	0.000563479
ENSBTAG00000025632	616675	NOP10 ribonucleoprotein	NOP10	1.38127	2.86866e-05	0.000563479
ENSBTAG00000045886		StAR related lipid transfer domain containing 4	STARD4	-1.73473	2.86664e-05	0.000563479
ENSBTAG00000002348	282360	solute carrier family 4 member 4	SLC4A4	-2.62628	2.88228e-05	0.000565382
ENSBTAG00000001283	506005	RIC1 homolog, RAB6A GEF complex partner 1	RIC1	-1.73112	2.95532e-05	0.000578135
ENSBTAG00000016553	515662	essential meiotic structure-specific endonuclease subunit 2	EME2	1.4593	2.95388e-05	0.000578135
ENSBTAG00000006836	539998	F-box protein 33	FBXO33	-1.91492	2.96081e-05	0.000578423
ENSBTAG00000008881	782746	purine rich element binding protein A	PURA	1.38508	2.9905e-05	0.000583432
ENSBTAG00000013726	282040	arginyl aminopeptidase	RNPEP	1.29498	3.00124e-05	0.000584734
ENSBTAG00000004112	515270	guanidinoacetate N-methyltransferase	GAMT	1.35839	3.01249e-05	0.000585341
ENSBTAG00000008692	281570	ubiquinol-cytochrome c reductase, complex III subunit XI	UQCR11	1.6185	3.01102e-05	0.000585341
ENSBTAG00000002076	100125233	staufen double-stranded RNA binding protein 2	STAU2	-1.86105	3.03155e-05	0.000586077
ENSBTAG00000003863	614835	PC-esterase domain containing 1A	PCED1A	1.47141	3.03256e-05	0.000586077
ENSBTAG00000020780	512682	strawberry notch homolog 2	SBNO2	-1.30119	3.02986e-05	0.000586077
ENSBTAG00000021902	532724	aldehyde dehydrogenase 5 family member A1	ALDH5A1	-1.70965	3.02542e-05	0.000586077
ENSBTAG00000000442	281444	retinol binding protein 4	RBP4	1.39057	3.04513e-05	0.000586931
ENSBTAG00000018283	508324	acetyl-CoA acyltransferase 1	ACAA1	1.33024	3.0414e-05	0.000586931
ENSBTAG00000012044	508221	ribosomal protein L13	RPL13	1.42964	3.05195e-05	0.000587459
ENSBTAG00000003282	282472	solute carrier organic anion transporter family member 1A2	SLCO1A2	-1.40977	3.1457e-05	0.000604697
ENSBTAG00000001778	525408	NFKB inhibitor beta	NFKBIB	1.47599	3.15601e-05	0.000604977
ENSBTAG00000015285	404140	ribosomal protein S8	RPS8	1.43891	3.15922e-05	0.000604977
ENSBTAG00000018522	506973	ornithine decarboxylase antizyme 1	OAZ1	1.37022	3.15976e-05	0.000604977
ENSBTAG00000014060	615916	LSM6 homolog, U6 small nuclear RNA and mRNA degradation associated	LSM6	1.40793	3.18149e-05	0.000608243
ENSBTAG00000015690	107131384	perilipin 4	PLIN4	-2.73106	3.18527e-05	0.000608243
ENSBTAG00000011798	514787	serine/threonine kinase 38 like	STK38L	-1.65764	3.1926e-05	0.000608482
ENSBTAG00000021779	615552	microsomal glutathione S-transferase 2	MGST2	1.33049	3.19497e-05	0.000608482
ENSBTAG00000015900	510220	canopy FGF signaling regulator 3	CNPY3	1.40289	3.23603e-05	0.000615487
ENSBTAG00000046255	521025	ataxin 1 like	ATXN1L	-1.53633	3.2425e-05	0.000615903
ENSBTAG00000045751	520016	multidrug resistance-associated protein 4-like	LOC520016	-4.87342	3.25815e-05	0.000618061
ENSBTAG00000001325	504557	beta-ureidopropionase 1	UPB1	1.28557	3.26806e-05	0.000619124
ENSBTAG00000016779	534624	CAP-Gly domain containing linker protein 1	CLIP1	-1.33436	3.27947e-05	0.000620471
ENSBTAG00000002295	509827	activating transcription factor 2	ATF2	-1.65044	3.30031e-05	0.000621558
ENSBTAG00000006882	505886	IQ motif containing GTPase activating protein 3	IQGAP3	-7.23323	3.29654e-05	0.000621558
ENSBTAG00000014689	524180	centrosome and spindle pole associated protein 1	CSPP1	1.3676	3.29201e-05	0.000621558
ENSBTAG00000047679	511258	deoxynucleotidyltransferase terminal interacting protein 2	DNTTIP2	-1.44374	3.30248e-05	0.000621558
ENSBTAG00000044146	539550	NPC1 like intracellular cholesterol transporter 1	NPC1L1	-2.23831	3.34158e-05	0.000628095
ENSBTAG00000005218	533323	phosphodiesterase 3B	PDE3B	-1.50867	3.35715e-05	0.000630199
ENSBTAG00000003494	519774	dynein axonemal assembly factor 9	DNAAF9	-2.14491	3.3764e-05	0.000632987
ENSBTAG00000018872	280789	coagulation factor XII	F12	1.28546	3.39565e-05	0.000635769
ENSBTAG00000003898	503684	3-hydroxy-3-methylglutaryl-CoA synthase 2	HMGCS2	1.57337	3.40728e-05	0.000637117
ENSBTAG00000004374	506534	canopy FGF signaling regulator 2	CNPY2	1.46646	3.41809e-05	0.000638309
ENSBTAG00000052791	517192	JunD proto-oncogene, AP-1 transcription factor subunit	JUND	1.44124	3.43548e-05	0.000640726
ENSBTAG00000011155	540170	pumilio RNA binding family member 2	PUM2	-1.72018	3.44481e-05	0.000641634
ENSBTAG00000016990	532257	ubiquitin specific peptidase 24	USP24	-1.70637	3.46508e-05	0.000644577
ENSBTAG00000006104	767931	small nuclear ribonucleoprotein 13	SNU13	1.34581	3.46971e-05	0.000644606
ENSBTAG00000006261	782442	G protein-coupled receptor 17	GPR17	-2.44799	3.47554e-05	0.000644857
ENSBTAG00000017128	513270	nucleoporin 153	NUP153	-1.52088	3.49083e-05	0.000646859
ENSBTAG00000010694	537799	BicC family RNA binding protein 1	BICC1	-2.05765	3.53196e-05	0.000653192
ENSBTAG00000012451	282491	major histocompatibility complex, class II, DM beta	BOLA-DMB	1.46871	3.5372e-05	0.000653192
ENSBTAG00000026502	282211	cytochrome P450, family 2, subfamily D, polypeptide 6	CYP2D14	1.32447	3.53862e-05	0.000653192
ENSBTAG00000020180	534351	transmembrane p24 trafficking protein 5	TMED5	-1.46404	3.5445e-05	0.000653296
ENSBTAG00000047655	282518	serpin family A member 7	SERPINA7	1.40205	3.54825e-05	0.000653296
ENSBTAG00000012928	540398	protein phosphatase 4 catalytic subunit	PPP4C	1.37743	3.59384e-05	0.000660845
ENSBTAG00000020126	281935	myosin X	MYO10	-1.5193	3.6048e-05	0.000662014
ENSBTAG00000005058	100125939	phagosome assembly factor 1	PHAF1	-1.52604	3.61491e-05	0.000663025
ENSBTAG00000002701	537188	UDP glycosyltransferase family 3 member A2	UGT3A2	-1.38759	3.62032e-05	0.000663172
ENSBTAG00000051287	404161	NADH:ubiquinone oxidoreductase subunit B11	NDUFB11	1.41081	3.63819e-05	0.0006656
ENSBTAG00000012064	784785	zinc finger protein 473	ZNF473	-1.74564	3.67643e-05	0.000671742
ENSBTAG00000048824	616224	PET100 homolog	PET100	1.60461	3.82136e-05	0.000697339
ENSBTAG00000021024	506730	microtubule actin crosslinking factor 1	MACF1	-1.5341	3.87707e-05	0.000706607
ENSBTAG00000016224	505507	ribosomal protein S7	RPS7	1.36314	3.88242e-05	0.000706688
ENSBTAG00000009112	617287	translocation associated membrane protein 2	TRAM2	-1.68836	3.8932e-05	0.000707756
ENSBTAG00000007872	282011	PC4 and SFRS1 interacting protein 1	PSIP1	1.29621	3.92138e-05	0.000711981
ENSBTAG00000016231	360194	protein O-fucosyltransferase 1	POFUT1	-1.4072	3.97107e-05	0.000720095
ENSBTAG00000052884	531557	apolipoprotein L3	LOC531557	-2.33039	3.98065e-05	0.000720922
ENSBTAG00000005688	505681	mitochondrial ribosomal protein S2	MRPS2	1.43502	3.98993e-05	0.000721696
ENSBTAG00000004124	540283	coproporphyrinogen oxidase	CPOX	-1.36681	4.05536e-05	0.000732611
ENSBTAG00000021226	515999	secretion associated Ras related GTPase 1B	SAR1B	-1.56628	4.06195e-05	0.000732881
ENSBTAG00000015635	528782	TNF receptor superfamily member 4	TNFRSF4	1.61751	4.11135e-05	0.000740866
ENSBTAG00000008112	516630	SNF2 histone linker PHD RING helicase	SHPRH	-1.75887	4.11765e-05	0.000741074
ENSBTAG00000011559	513128	ribosomal protein L7a	RPL7A	1.39754	4.12909e-05	0.00074128
ENSBTAG00000046668	783907	angiogenin 2	ANG2	1.45327	4.12623e-05	0.00074128
ENSBTAG00000030425	538690	inhibitor of DNA binding 3, HLH protein	ID3	1.3659	4.15914e-05	0.000745744
ENSBTAG00000019294	100336551	ATP binding cassette subfamily C member 9	ABCC9	-2.61362	4.18644e-05	0.000749705
ENSBTAG00000024081	533916	extracellular matrix protein 2	ECM2	-1.89348	4.19631e-05	0.000750541
ENSBTAG00000020123	509130	AUP1 lipid droplet regulating VLDL assembly factor	AUP1	1.34332	4.24395e-05	0.000758119
ENSBTAG00000017363	508861	spermidine/spermine N1-acetyltransferase 1	SAT1	1.36087	4.25559e-05	0.000759257
ENSBTAG00000007489	523707	nuclear receptor coactivator 3	NCOA3	-1.76697	4.26215e-05	0.000759486
ENSBTAG00000004590	513428	peptidylprolyl isomerase H	PPIH	1.69225	4.28366e-05	0.000761434
ENSBTAG00000017019	512740	protein kinase, DNA-activated, catalytic subunit	PRKDC	-1.46753	4.28237e-05	0.000761434
ENSBTAG00000007389	510697	interferon induced protein 35	IFI35	1.3947	4.29797e-05	0.000762095
ENSBTAG00000048402				1.56263	4.29569e-05	0.000762095
ENSBTAG00000021910	614346	TBL1X receptor 1	TBL1XR1	-1.74367	4.31215e-05	0.000763669
ENSBTAG00000046553	100848979	SECIS binding protein 2 like	SECISBP2L	-1.87319	4.32068e-05	0.00076424
ENSBTAG00000002524	534734	methylthioribose-1-phosphate isomerase 1	MRI1	1.50309	4.33828e-05	0.000766412
ENSBTAG00000025308	785664	stonin 2	STON2	-2.37735	4.37313e-05	0.000771622
ENSBTAG00000052702	100294918	colorectal cancer associated 2	COLCA2	3.01415	4.38322e-05	0.000772455
ENSBTAG00000021977	510272	proline rich coiled-coil 1	PRRC1	-1.63067	4.40241e-05	0.000774888
ENSBTAG00000013479	768005	SLC9A3 regulator 2	SLC9A3R2	1.3829	4.50988e-05	0.000792835
ENSBTAG00000006242	507307	ubiquitin specific peptidase 9 X-linked	USP9X	-1.38839	4.51841e-05	0.000793367
ENSBTAG00000032477	536240	HECT domain E3 ubiquitin protein ligase 1	HECTD1	-1.40921	4.54142e-05	0.000796435
ENSBTAG00000008083	614959	SEL1L adaptor subunit of ERAD E3 ubiquitin ligase	SEL1L	-1.36157	4.55557e-05	0.000797945
ENSBTAG00000017122	444872	heparan sulfate proteoglycan 2	HSPG2	-1.68587	4.56454e-05	0.000798544
ENSBTAG00000009064	528530	colony stimulating factor 2 receptor subunit beta	CSF2RB	-1.78451	4.6166e-05	0.000806672
ENSBTAG00000003111	526824	ATM serine/threonine kinase	ATM	-1.57107	4.63566e-05	0.00080902
ENSBTAG00000021275	510141	calcium and integrin binding 1	CIB1	1.33947	4.67072e-05	0.000814153
ENSBTAG00000011569	519557	arylacetamide deacetylase (esterase)	AADAC	-1.42554	4.70615e-05	0.000819337
ENSBTAG00000018469	327692	aldehyde dehydrogenase 6 family member A1	ALDH6A1	-1.54094	4.75389e-05	0.000826649
ENSBTAG00000022381	101904937	tet methylcytosine dioxygenase 3	TET3	-2.58137	4.80455e-05	0.00083445
ENSBTAG00000011963	516063	ribosomal protein S19	RPS19	1.51845	4.83495e-05	0.000838718
ENSBTAG00000016098	540092	BRICK1 subunit of SCAR/WAVE actin nucleating complex	BRK1	1.36504	4.84992e-05	0.000839779
ENSBTAG00000018082	614254	quinolinate phosphoribosyltransferase	QPRT	1.40972	4.85273e-05	0.000839779
ENSBTAG00000008977	505031	translocase of outer mitochondrial membrane 6	TOMM6	1.4782	4.86832e-05	0.000841466
ENSBTAG00000000647	790464	selenoprotein O	SELENOO	1.48483	4.90558e-05	0.00084444
ENSBTAG00000001274	541235	protein phosphatase, Mg2+/Mn2+ dependent 1L	PPM1L	-1.67961	4.92004e-05	0.00084444
ENSBTAG00000010208	540351	zyg-11 related cell cycle regulator	ZER1	-1.63103	4.9096e-05	0.00084444
ENSBTAG00000010932	281259	DnaJ heat shock protein family (Hsp40) member C12	DNAJC12	1.44284	4.92563e-05	0.00084444
ENSBTAG00000013732	532626	G protein-coupled receptor 37	GPR37	2.46213	4.92659e-05	0.00084444
ENSBTAG00000031327	510283	tRNA methyltransferase 61A	TRMT61A	1.51811	4.89776e-05	0.00084444
ENSBTAG00000047702	613636	N-alpha-acetyltransferase 10, NatA catalytic subunit	NAA10	1.44635	4.90702e-05	0.00084444
ENSBTAG00000004284	507124	ubiquitin recognition factor in ER associated degradation 1	UFD1	1.27843	4.94927e-05	0.00084732
ENSBTAG00000008935	282848	prefoldin subunit 5	PFDN5	1.54307	4.96753e-05	0.000848911
ENSBTAG00000030648	507313	mercaptopyruvate sulfurtransferase	MPST	1.30604	4.97036e-05	0.000848911
ENSBTAG00000003806	524222	extracellular matrix protein 1	ECM1	1.29699	4.99042e-05	0.000851328
ENSBTAG00000008396	511926	mitochondrial ribosomal protein L54	MRPL54	1.42698	5.0081e-05	0.000853334
ENSBTAG00000013048	616724	NIPA like domain containing 3	NIPAL3	-2.17927	5.07267e-05	0.000863313
ENSBTAG00000001294	514688	protein phosphatase 1 regulatory subunit 15A	PPP1R15A	1.51372	5.08751e-05	0.000863797
ENSBTAG00000015820	525680	ubiquitously expressed prefoldin like chaperone	UXT	1.58072	5.08216e-05	0.000863797
ENSBTAG00000021079	509100	chromosome 3 C1orf210 homolog	C3H1orf210	1.39073	5.12931e-05	0.000869868
ENSBTAG00000006515	104976499	espin	ESPN	1.86229	5.16333e-05	0.000874608
ENSBTAG00000020773	510967	cathepsin W	CTSW	1.74967	5.16941e-05	0.000874609
ENSBTAG00000005287	510507	cytochrome P450, family 7, subfamily A, polypeptide 1	CYP7A1	-4.91378	5.18048e-05	0.000874828
ENSBTAG00000018496	540765	translocase of inner mitochondrial membrane 17B	TIMM17B	1.3808	5.18722e-05	0.000874828
ENSBTAG00000021467	404186	insulin like growth factor binding protein 6	IGFBP6	1.57209	5.18894e-05	0.000874828
ENSBTAG00000030595	615979	cytochrome c oxidase assembly factor COX16	COX16	1.45172	5.20482e-05	0.00087648
ENSBTAG00000001296	504456	transmembrane protein 50A	TMEM50A	1.34359	5.22409e-05	0.000878696
ENSBTAG00000002999	505356	anaphase promoting complex subunit 15	ANAPC15	1.51611	5.23065e-05	0.000878774
ENSBTAG00000020152	404138	prefoldin subunit 2	PFDN2	1.48212	5.23736e-05	0.000878875
ENSBTAG00000031061	617375	RNA polymerase II, I and III subunit L	POLR2L	1.59869	5.2683e-05	0.000883039
ENSBTAG00000039784	788925	proline rich 5	PRR5	1.60079	5.28659e-05	0.000885074
ENSBTAG00000051907	281111	cytochrome b-245 alpha chain	CYBA	1.60252	5.32393e-05	0.000890289
ENSBTAG00000014775	281217	guanylate kinase 1	GUK1	1.37861	5.41511e-05	0.000904486
ENSBTAG00000021771	617245	PTTG1 interacting protein	PTTG1IP	1.23016	5.42523e-05	0.000905127
ENSBTAG00000039682	515016	microtubule associated scaffold protein 1	MTUS1	1.36608	5.44246e-05	0.000906951
ENSBTAG00000054061	100125592	RUN and SH3 domain containing 1	RUSC1	-1.42825	5.48748e-05	0.000913396
ENSBTAG00000008835	617553	G-patch domain and ankyrin repeats 1	GPANK1	1.33949	5.51382e-05	0.00091672
ENSBTAG00000008090	506450	CCM2 scaffold protein	CCM2	1.35047	5.54904e-05	0.000921512
ENSBTAG00000030962	532824	eukaryotic elongation factor, selenocysteine-tRNA specific	EEFSEC	1.4005	5.5887e-05	0.000927029
ENSBTAG00000009284	539561	glutaminase 2	GLS2	1.39062	5.60101e-05	0.000928002
ENSBTAG00000016091	529905	kelch like family member 25	KLHL25	-1.49192	5.6329e-05	0.000932212
ENSBTAG00000010613	504307	nucleoporin 188	NUP188	-1.3486	5.65903e-05	0.000935462
ENSBTAG00000003989	505642	glutathione S-transferase omega 1	GSTO1	-8.12282	5.81912e-05	0.000960823
ENSBTAG00000020272	539570	salt inducible kinase 2	SIK2	-1.75095	5.83729e-05	0.000962719
ENSBTAG00000003797	519345	solute carrier family 17 member 3	SLC17A3	1.34875	5.88078e-05	0.000968782
ENSBTAG00000052708	100336754	ring finger and CCCH-type domains 1	RC3H1	-1.89388	5.90107e-05	0.000971013
ENSBTAG00000014331	504533	ubiquitin like 4A	UBL4A	1.44116	5.91122e-05	0.000971573
ENSBTAG00000003653	537667	Ly1 antibody reactive	LYAR	1.53228	5.93467e-05	0.000974314
ENSBTAG00000019938	540948	NEDD4 binding protein 1	N4BP1	-1.66073	5.98313e-05	0.000981152
ENSBTAG00000000446	512547	ATPase phospholipid transporting 11A	ATP11A	-1.95687	6.01927e-05	0.000983596
ENSBTAG00000008432	540004	nucleoporin 98 and 96 precursor	NUP98	-1.42846	6.02536e-05	0.000983596
ENSBTAG00000015004	530447	tubulin folding cofactor B	TBCB	1.40921	6.00937e-05	0.000983596
ENSBTAG00000016316	508144	zinc finger ZZ-type and EF-hand domain containing 1	ZZEF1	-1.74765	6.01242e-05	0.000983596
ENSBTAG00000050052	528288	GTPase, IMAP family member 6	GIMAP6	1.72961	6.08635e-05	0.000992426
ENSBTAG00000027506	767873	small nuclear ribonucleoprotein polypeptide B2	SNRPB2	1.41366	6.09325e-05	0.000992427
ENSBTAG00000007685	514237	proteasome 20S subunit beta 1	PSMB1	1.32399	6.12143e-05	0.000995891
ENSBTAG00000008804	505038	serum amyloid A like 1	SAAL1	-1.79974	6.16276e-05	0.00100148
ENSBTAG00000015358	515263	aldolase, fructose-bisphosphate B	ALDOB	1.4482	6.18174e-05	0.00100343
ENSBTAG00000010735	506420	HIG1 hypoxia inducible domain family member 2A	HIGD2A	1.56343	6.19641e-05	0.00100468
ENSBTAG00000015473	286839	ribosomal protein S27a	RPS27A	1.39078	6.22965e-05	0.00100894
ENSBTAG00000006492	521790	phosphatidylinositol 4-kinase type 2 beta	PI4K2B	-1.2818	6.27766e-05	0.00101495
ENSBTAG00000047412	768081	TNF superfamily member 18	TNFSF18	1.60451	6.28087e-05	0.00101495
ENSBTAG00000006811	537951	EPH receptor A3	EPHA3	-2.63424	6.44212e-05	0.00103984
ENSBTAG00000023787	618444	torsin family 4 member A	TOR4A	1.63424	6.47594e-05	0.00104413
ENSBTAG00000007106	514335	glutamine amidotransferase class 1 domain containing 3	GATD3	1.33459	6.49524e-05	0.00104607
ENSBTAG00000004803	505869	N-terminal asparagine amidase	NTAN1	1.35856	6.51013e-05	0.00104644
ENSBTAG00000005419	509751	amine oxidase copper containing 1	AOC1	1.38192	6.5121e-05	0.00104644
ENSBTAG00000021869	614615	THAP domain containing 5	THAP5	-1.64781	6.52278e-05	0.00104699
ENSBTAG00000001867	539378	sacsin molecular chaperone	SACS	-1.9832	6.54212e-05	0.00104712
ENSBTAG00000014208	506768	ribosomal protein L35a	RPL35A	1.49498	6.54003e-05	0.00104712
ENSBTAG00000015598	540965	ribosomal protein S10	RPS10	1.43926	6.55997e-05	0.00104712
ENSBTAG00000038794	521172	transmembrane protein 245	TMEM245	-2.64405	6.55859e-05	0.00104712
ENSBTAG00000046786	287020	ubiquinol-cytochrome c reductase, Rieske iron-sulfur polypeptide 1	UQCRFS1	1.30931	6.5597e-05	0.00104712
ENSBTAG00000015839	281295	microtubule associated protein 4	MAP4	-1.56484	6.58313e-05	0.00104966
ENSBTAG00000001862	509290	protein phosphatase 2 regulatory subunit Bbeta	PPP2R2B	1.50863	6.59223e-05	0.00104994
ENSBTAG00000002504	539404	iron responsive element binding protein 2	IREB2	-1.68827	6.62195e-05	0.00105351
ENSBTAG00000013148	414922	claudin 1	CLDN1	-1.46842	6.63745e-05	0.00105481
ENSBTAG00000000371	777771	DIS3 like exosome 3'-5' exoribonuclease	DIS3L	-1.3494	6.71908e-05	0.00106439
ENSBTAG00000002176	534249	NSE1 homolog, SMC5-SMC6 complex component	NSMCE1	1.39245	6.72561e-05	0.00106439
ENSBTAG00000002389	509245	mediator complex subunit 19	MED19	1.46849	6.72728e-05	0.00106439
ENSBTAG00000016169	497011	inhibitor of DNA binding 1, HLH protein	ID1	1.61227	6.71437e-05	0.00106439
ENSBTAG00000013329	504310	adaptor related protein complex 1 subunit mu 1	AP1M1	1.32079	6.76424e-05	0.00106906
ENSBTAG00000007153	534961	complement C1q A chain	C1QA	1.47448	6.79374e-05	0.00107137
ENSBTAG00000021900	519754	protein kinase N2	PKN2	-1.70339	6.78959e-05	0.00107137
ENSBTAG00000038920	783566	vacuolar protein sorting 13 homolog C	VPS13C	-1.44979	6.82542e-05	0.00107505
ENSBTAG00000044123	781874	heart and neural crest derivatives expressed 2	HAND2	1.39782	6.83199e-05	0.00107505
ENSBTAG00000034436	100138102	3-phosphoinositide dependent protein kinase 1	PDPK1	-2.27921	6.87456e-05	0.00108057
ENSBTAG00000013671	505324	UTP14A small subunit processome component	UTP14A	1.30666	6.88811e-05	0.00108152
ENSBTAG00000018272	535394	arginine-glutamic acid dipeptide repeats	RERE	-1.51789	6.95032e-05	0.0010901
ENSBTAG00000046409	100297981	early growth response 2	EGR2	3.25827	6.95965e-05	0.00109037
ENSBTAG00000019543	617277	elongin B	ELOB	1.42298	6.97287e-05	0.00109041
ENSBTAG00000024450	510434	mitogen-activated protein kinase kinase 2	MAP2K2	1.33482	6.97507e-05	0.00109041
ENSBTAG00000047077	100300490	ectonucleoside triphosphate diphosphohydrolase 7	ENTPD7	-1.77222	7.06129e-05	0.00110269
ENSBTAG00000020100	617811	Rho GTPase activating protein 11A	ARHGAP11A	-3.87817	7.10646e-05	0.00110855
ENSBTAG00000015935	534110	iodotyrosine deiodinase	IYD	1.35926	7.15165e-05	0.00111439
ENSBTAG00000007806	541099	myotrophin	MTPN	-1.5969	7.16083e-05	0.00111461
ENSBTAG00000016822	281419	peptidylprolyl isomerase B	PPIB	1.40142	7.25455e-05	0.00112798
ENSBTAG00000021963	534203	SLAIN motif family member 2	SLAIN2	-1.53099	7.34734e-05	0.00114118
ENSBTAG00000006667	281753	erythrocyte membrane protein band 4.1	EPB41	-1.52571	7.36004e-05	0.00114192
ENSBTAG00000013278	511713	MAGI family member, X-linked	MAGIX	1.38988	7.42575e-05	0.00115087
ENSBTAG00000008431	407225	monoacylglycerol O-acyltransferase 1	MOGAT1	-1.67089	7.49056e-05	0.00115967
ENSBTAG00000004664	511987	coenzyme Q4	COQ4	1.3843	7.54637e-05	0.00116705
ENSBTAG00000008792	282341	ribonuclease A family member k6	RNASE6	1.60868	7.55745e-05	0.00116751
ENSBTAG00000011403	507809	RUN and SH3 domain containing 2	RUSC2	-1.5274	7.58008e-05	0.00116975
ENSBTAG00000000290	614392	ATPase phospholipid transporting 11B (putative)	ATP11B	-1.67169	7.62045e-05	0.00117448
ENSBTAG00000004521	509920	LSM7 homolog, U6 small nuclear RNA and mRNA degradation associated	LSM7	1.59499	7.62701e-05	0.00117448
ENSBTAG00000016198	112446776	E1A binding protein p300	EP300	-1.51141	7.64407e-05	0.00117459
ENSBTAG00000030650	280946	thiosulfate sulfurtransferase	TST	1.40929	7.64045e-05	0.00117459
ENSBTAG00000017530	512609	plasminogen receptor with a C-terminal lysine	PLGRKT	1.45004	7.67418e-05	0.00117796
ENSBTAG00000005483	512582	extended synaptotagmin 2	ESYT2	-1.59518	7.69097e-05	0.00117928
ENSBTAG00000002026	515238	ribosomal protein L5	RPL5	1.32522	7.6995e-05	0.00117933
ENSBTAG00000001996		small nuclear ribonucleoprotein U1 subunit 70	SNRNP70	1.38687	7.72637e-05	0.00117968
ENSBTAG00000007913	535258	CWC15 spliceosome associated protein homolog	CWC15	1.31652	7.72194e-05	0.00117968
ENSBTAG00000014130	614700	cytochrome c oxidase subunit 6C	MGC148714	1.39486	7.71692e-05	0.00117968
ENSBTAG00000026953	786759	thyroid hormone receptor interactor 11	TRIP11	-1.46781	7.76111e-05	0.00118373
ENSBTAG00000022204	513987	transcription elongation factor A like 4	TCEAL4	1.39066	7.79476e-05	0.00118761
ENSBTAG00000026422	618306	N-methylpurine DNA glycosylase	MPG	1.34722	7.80563e-05	0.00118801
ENSBTAG00000005573	513983	SCAN domain containing 1	SCAND1	1.45913	7.84731e-05	0.00119285
ENSBTAG00000016076	531649	trafficking kinesin protein 1	TRAK1	-1.4023	7.85404e-05	0.00119285
ENSBTAG00000015100	338075	ATPase H+ transporting V0 subunit e1	ATP6V0E1	1.37313	7.90732e-05	0.00119968
ENSBTAG00000003242	617428	acyl-CoA dehydrogenase family member 9	ACAD9	1.54576	7.92039e-05	0.0012004
ENSBTAG00000006082	282218	deoxyribonuclease 2, lysosomal	DNASE2	1.39737	7.96008e-05	0.00120514
ENSBTAG00000020927	532422	hydroxysteroid 17-beta dehydrogenase 8	HSD17B8	1.37228	7.97268e-05	0.00120578
ENSBTAG00000021093	506297	ribosomal protein S16	RPS16	1.34946	8.00732e-05	0.00120975
ENSBTAG00000052330				1.64894	8.07301e-05	0.0012184
ENSBTAG00000004587	515310	dual specificity phosphatase 6	DUSP6	1.52911	8.14849e-05	0.0012285
ENSBTAG00000037795	616593	cytochrome P450, family 2, subfamily C, polypeptide 87	CYP2C87	2.20757	8.23015e-05	0.00123952
ENSBTAG00000019854	514991	ATP binding cassette subfamily E member 1	ABCE1	-1.38036	8.2804e-05	0.00124578
ENSBTAG00000001843	509188	WW domain binding protein 1	WBP1	1.46714	8.29728e-05	0.00124702
ENSBTAG00000000308	508431	itchy E3 ubiquitin protein ligase	ITCH	-1.65678	8.34776e-05	0.00125147
ENSBTAG00000021227	282710	ATP synthase peripheral stalk subunit d	ATP5PD	1.44119	8.33579e-05	0.00125147
ENSBTAG00000051443				1.8518	8.35296e-05	0.00125147
ENSBTAG00000012102	100848970	transcription factor 25	TCF25	1.27162	8.3649e-05	0.00125195
ENSBTAG00000031432	614011	LYR motif containing 4	LYRM4	1.47557	8.37812e-05	0.00125263
ENSBTAG00000006165	281999	peroxiredoxin 4	PRDX4	1.47604	8.40072e-05	0.00125471
ENSBTAG00000012818	503621	PDZ and LIM domain 5	PDLIM5	-1.76165	8.41651e-05	0.00125576
ENSBTAG00000004413	530930	Rho related BTB domain containing 3	RHOBTB3	-1.48187	8.47795e-05	0.00126362
ENSBTAG00000001153	533595	TLE family member 2, transcriptional corepressor	TLE2	1.45068	8.48955e-05	0.00126404
ENSBTAG00000049220				-1.98651	8.51477e-05	0.00126648
ENSBTAG00000021668	521222	methyltransferase 4, N6-adenosine	METTL4	-2.38003	8.52996e-05	0.00126743
ENSBTAG00000012242	512498	MAF1 homolog, negative regulator of RNA polymerase III	MAF1	1.27916	8.53986e-05	0.0012676
ENSBTAG00000002282	509764	eukaryotic translation initiation factor 1	EIF1	1.3	8.65155e-05	0.00128153
ENSBTAG00000019853	540826	SMAD specific E3 ubiquitin protein ligase 2	SMURF2	-1.51862	8.64906e-05	0.00128153
ENSBTAG00000025778	509858	ER membrane protein complex subunit 9	EMC9	1.51133	8.73393e-05	0.00129241
ENSBTAG00000013264	530464	ribosomal protein S24	RPS24	1.48372	8.7512e-05	0.00129363
ENSBTAG00000013238	511513	cyclin dependent kinase 12	CDK12	-1.46362	8.81045e-05	0.00130105
ENSBTAG00000000345	514998	claudin 15	CLDN15	1.90857	8.93148e-05	0.00131354
ENSBTAG00000017442	514462	cysteine dioxygenase type 1	CDO1	-1.35098	8.91243e-05	0.00131354
ENSBTAG00000033077		nuclear FMR1 interacting protein 2	NUFIP2	-1.67455	8.927e-05	0.00131354
ENSBTAG00000051176				-1.76031	8.92155e-05	0.00131354
ENSBTAG00000014695	538931	N-alpha-acetyltransferase 38, NatC auxiliary subunit	NAA38	1.44303	8.96603e-05	0.00131727
ENSBTAG00000013111	505537	ribonucleotide reductase catalytic subunit M1	RRM1	-1.32486	9.00454e-05	0.00132158
ENSBTAG00000045994	407139	adrenoceptor alpha 2C	ADRA2C	3.37709	9.16692e-05	0.00134405
ENSBTAG00000008590	515086	sperm associated antigen 7	SPAG7	1.51245	9.21519e-05	0.00134975
ENSBTAG00000054931	519331	calcium voltage-gated channel auxiliary subunit gamma 4	CACNG4	2.8881	9.25327e-05	0.00135395
ENSBTAG00000011789	507148	RE1 silencing transcription factor B	RESTB	-1.61213	9.26944e-05	0.00135494
ENSBTAG00000047739	510359	TSC22 domain family member 1	TSC22D1	1.39365	9.30857e-05	0.00135928
ENSBTAG00000018967	540431	Yip1 domain family member 3	YIPF3	1.30512	9.33193e-05	0.00136131
ENSBTAG00000020512	281194	gap junction protein beta 1	GJB1	1.30457	9.3768e-05	0.00136647
ENSBTAG00000012177	514932	small nuclear ribonucleoprotein D2 polypeptide	SNRPD2	1.44258	9.41536e-05	0.0013707
ENSBTAG00000012626	282407	beta-1,4-galactosyltransferase 5	B4GALT5	-1.5073	9.52168e-05	0.00138478
ENSBTAG00000033304	617047	transcriptional and immune response regulator	TCIM	1.79888	9.53456e-05	0.00138525
ENSBTAG00000011193	509968	complement C1q C chain	C1QC	1.43816	9.55028e-05	0.00138614
ENSBTAG00000014387	512665	protein kinase AMP-activated non-catalytic subunit beta 2	PRKAB2	-1.92913	9.61558e-05	0.00139421
ENSBTAG00000018040	282328	proteasome 20S subunit beta 10	PSMB10	1.52783	9.64691e-05	0.00139735
ENSBTAG00000009603	613899	ubiquinol-cytochrome c reductase hinge protein	UQCRH	1.38034	9.66979e-05	0.00139925
ENSBTAG00000007077	510774	abhydrolase domain containing 1	ABHD1	1.47091	9.84884e-05	0.00142373
ENSBTAG00000006670	509546	ERGIC and golgi 3	ERGIC3	1.26253	9.89117e-05	0.00142556
ENSBTAG00000020459	522884	timeless circadian regulator	TIMELESS	-1.37519	9.88914e-05	0.00142556
ENSBTAG00000026114	617083	ubiquitin conjugating enzyme E2 F (putative)	UBE2F	1.36642	9.87515e-05	0.00142556
ENSBTAG00000021455	534553	cofilin 1	CFL1	1.39535	9.92198e-05	0.00142857
ENSBTAG00000007930	508899	nuclear receptor coactivator 6	NCOA6	-1.36459	9.96706e-05	0.00143246
ENSBTAG00000050549	538695	kelch like family member 11	KLHL11	-1.86801	9.9689e-05	0.00143246
ENSBTAG00000018898	531515	AT-rich interaction domain 4A	ARID4A	1.38826	0.000100609	0.00144423
ENSBTAG00000004427	533350	oxysterol binding protein like 8	OSBPL8	-1.64235	0.000100965	0.00144791
ENSBTAG00000004934	541292	nuclear export mediator factor	NEMF	1.36468	0.000101549	0.00145483
ENSBTAG00000016600	538907	coiled-coil domain containing 142	CCDC142	-2.02649	0.000102012	0.00146001
ENSBTAG00000006884	282298	poly(A) binding protein nuclear 1	PABPN1	1.30921	0.000102965	0.00147218
ENSBTAG00000019453	282019	prostaglandin E synthase	PTGES	1.68136	0.000103379	0.00147663
ENSBTAG00000002747	510497	ATP binding cassette subfamily A member 5	ABCA5	-1.33323	0.000103615	0.00147855
ENSBTAG00000001660	539967	SPT2 chromatin protein domain containing 1	SPTY2D1	-1.7208	0.00010414	0.00148228
ENSBTAG00000012577	510550	UV stimulated scaffold protein A	UVSSA	-2.14325	0.000104081	0.00148228
ENSBTAG00000018455	504807	COMM domain containing 5	COMMD5	1.44033	0.000104186	0.00148228
ENSBTAG00000015858	511210	TSR2 ribosome maturation factor	TSR2	1.4183	0.000105931	0.00150562
ENSBTAG00000021931	512885	chromosome 19 C17orf49 homolog	C19H17orf49	1.45103	0.000106545	0.00151286
ENSBTAG00000001360	326582	ribosomal protein S12	RPS12	1.44728	0.000106948	0.00151532
ENSBTAG00000007346	616960	COMM domain containing 4	COMMD4	1.46263	0.000107034	0.00151532
ENSBTAG00000020541	100996942	PIGY upstream open reading frame	PYURF	1.23837	0.000106956	0.00151532
ENSBTAG00000048871				1.73647	0.000107798	0.00152463
ENSBTAG00000017429	533479	prolyl endopeptidase like	PREPL	-1.93383	0.000108222	0.00152913
ENSBTAG00000006748	534524	Dmx like 1	DMXL1	-1.65866	0.00010956	0.00154652
ENSBTAG00000005574	280750	clusterin	CLU	1.33792	0.000110151	0.00154878
ENSBTAG00000016236	521217	solute carrier family 12 member 6	SLC12A6	-1.81136	0.000110022	0.00154878
ENSBTAG00000049580	114482608	microRNA mir-12002a	MIR12002A	1.58763	0.000110048	0.00154878
ENSBTAG00000051685	522840	chromosome 25 C7orf50 homolog	C25H7orf50	1.42425	0.000110114	0.00154878
ENSBTAG00000005479	535192	lipase C, hepatic type	LIPC	1.29782	0.000110395	0.0015507
ENSBTAG00000003546	510059	transcription factor A, mitochondrial	TFAM	-1.76569	0.000110699	0.00155194
ENSBTAG00000003658	281450	reelin	RELN	-1.61884	0.000110639	0.00155194
ENSBTAG00000013716	505531	nuclear receptor subfamily 2 group C member 2	NR2C2	-1.89095	0.000110969	0.00155422
ENSBTAG00000010723	509914	prefoldin subunit 6	PFDN6	1.5286	0.000111362	0.00155821
ENSBTAG00000054857	509490	ankyrin repeat and KH domain containing 1	ANKHD1	-2.49778	0.000111726	0.00156177
ENSBTAG00000039823		kelch repeat and BTB domain containing 7	KBTBD7	-1.73146	0.000111904	0.00156275
ENSBTAG00000004383	616665	formin binding protein 1 like	FNBP1L	-1.47384	0.000112642	0.00157153
ENSBTAG00000011333	531418	cytoplasmic linker associated protein 2	CLASP2	-1.66234	0.000112906	0.00157369
ENSBTAG00000000622	788861	ribosomal protein S17	RPS17	1.45645	0.000113517	0.00157814
ENSBTAG00000009256	282882	integrin subunit alpha 4	ITGA4	-1.80978	0.000113554	0.00157814
ENSBTAG00000022819	782542	one cut homeobox 2	ONECUT2	-1.79261	0.00011341	0.00157814
ENSBTAG00000004028	541218	DNA polymerase kappa	POLK	-1.62128	0.000113857	0.0015793
ENSBTAG00000022009	617005	mitochondrial ribosomal protein L38	MRPL38	1.33892	0.00011376	0.0015793
ENSBTAG00000048048				-2.71912	0.000114342	0.00158449
ENSBTAG00000012128	520865	aminoadipate-semialdehyde synthase	AASS	-1.97116	0.000114462	0.00158463
ENSBTAG00000003535	509745	dolichyl-phosphate mannosyltransferase subunit 3, regulatory	DPM3	1.58372	0.000114939	0.00158971
ENSBTAG00000021195	100336715	APOBEC1 complementation factor	A1CF	-1.54466	0.000116034	0.00160332
ENSBTAG00000014807	536604	dipeptidyl peptidase 8	DPP8	-1.44702	0.00011617	0.00160365
ENSBTAG00000003215	508404	kinesin family member 3B	KIF3B	-1.31418	0.000116323	0.00160424
ENSBTAG00000013343	286861	ferritin light chain	FTL	1.32562	0.000117289	0.00161384
ENSBTAG00000017492	521261	protein-L-isoaspartate (D-aspartate) O-methyltransferase domain containing 1	PCMTD1	-1.24662	0.000117209	0.00161384
ENSBTAG00000044198	789768	THAP domain containing 7	THAP7	1.45558	0.000117356	0.00161384
ENSBTAG00000013899	505723	La ribonucleoprotein 4B	LARP4B	-1.4852	0.00011758	0.00161538
ENSBTAG00000000528	787482	mannosidase beta like	MANBAL	1.46576	0.000117967	0.00161915
ENSBTAG00000013480	524795	DnaJ heat shock protein family (Hsp40) member C17	DNAJC17	1.41253	0.000118478	0.00162461
ENSBTAG00000047694	527852	small EDRK-rich factor 2	SERF2	1.6275	0.000120794	0.0016548
ENSBTAG00000052980				-1.5227	0.000121297	0.0016601
ENSBTAG00000014707	281871	ISG15 ubiquitin like modifier	ISG15	1.70631	0.000121589	0.00166252
ENSBTAG00000016432	360197	phosphatidylethanolamine N-methyltransferase	PEMT	1.24784	0.000122913	0.00167903
ENSBTAG00000005833	540705	ethanolamine kinase 1	ETNK1	-1.78452	0.000123069	0.00167957
ENSBTAG00000014354	511064	FXYD domain containing ion transport regulator 6	FXYD6	1.45217	0.000123541	0.00168442
ENSBTAG00000054239	100337161	kinesin family member 1B	KIF1B	-1.99365	0.000123824	0.00168668
ENSBTAG00000031875	360196	BAF nuclear assembly factor 1	BANF1	1.42858	0.000124014	0.00168767
ENSBTAG00000001517	506480	keratin 18	KRT18	1.4238	0.000124302	0.00168999
ENSBTAG00000015106	514360	desmoplakin	DSP	-1.30726	0.000125317	0.00170219
ENSBTAG00000018425	512456	proteasome 26S subunit, non-ATPase 7	PSMD7	1.33825	0.000125794	0.00170544
ENSBTAG00000047265	617154	protein phosphatase 1 regulatory inhibitor subunit 14B	PPP1R14B	1.53042	0.000125766	0.00170544
ENSBTAG00000017716	527886	brain enriched guanylate kinase associated	BEGAIN	1.68251	0.000126487	0.00171322
ENSBTAG00000040338	511087	obscurin like cytoskeletal adaptor 1	OBSL1	-1.34411	0.000127054	0.0017193
ENSBTAG00000049970				-2.90024	0.000128086	0.00173163
ENSBTAG00000002728	505229	AT-rich interaction domain 1B	ARID1B	-1.4198	0.000129539	0.00174962
ENSBTAG00000014454		proline rich 12	PRR12	-1.52658	0.000130295	0.00175763
ENSBTAG00000025219	100848263	schlafen family member 12	LOC100848263	-2.06487	0.000130376	0.00175763
ENSBTAG00000015909	506787	phosphodiesterase 8A	PDE8A	-1.31835	0.000131323	0.00176874
ENSBTAG00000003058	519729	ADRM1 26S proteasome ubiquitin receptor	ADRM1	1.2917	0.000132587	0.00178411
ENSBTAG00000025606	515893	Yip1 domain family member 2	YIPF2	1.25044	0.000133014	0.00178818
ENSBTAG00000008964	514493	D-aminoacyl-tRNA deacylase 1	DTD1	1.43716	0.000133247	0.00178963
ENSBTAG00000030915	783414	ISY1 splicing factor homolog (S. cerevisiae)	ISY1	1.3497	0.000133961	0.00179754
ENSBTAG00000006869	511990	PHD finger protein 20 like 1	PHF20L1	1.41395	0.000134272	0.00180005
ENSBTAG00000005142	768317	ribosomal protein L37	RPL37	1.43996	0.000135403	0.00181352
ENSBTAG00000012994	280841	lysyl oxidase	LOX	-2.67496	0.000135786	0.00181428
ENSBTAG00000014553	282148	ATPase H+ transporting V0 subunit d1	ATP6V0D1	1.29253	0.000135838	0.00181428
ENSBTAG00000039343		zinc finger and BTB domain containing 34	ZBTB34	-2.61062	0.000135637	0.00181428
ENSBTAG00000009996	510442	DOT1 like histone lysine methyltransferase	DOT1L	-1.57309	0.000135976	0.00181444
ENSBTAG00000002327	507222	transmembrane protein 208	TMEM208	1.41486	0.000136538	0.00182026
ENSBTAG00000007411	617960	coagulation factor VII	F7	1.38367	0.00013816	0.00184018
ENSBTAG00000011766	507339	complement C7	C7	-1.30348	0.000138347	0.00184096
ENSBTAG00000003098	509788	metadherin	MTDH	1.26172	0.000138668	0.00184183
ENSBTAG00000046744	527118	paralemmin 3	PALM3	1.35848	0.000138631	0.00184183
ENSBTAG00000001225	511512	RNA binding motif protein 14	RBM14	-1.28326	0.000139132	0.00184459
ENSBTAG00000026962	535264	exportin for tRNA	XPOT	-1.27565	0.000139094	0.00184459
ENSBTAG00000009795	574400	splicing factor 3b subunit 5	SF3B5	1.51685	0.000139536	0.00184824
ENSBTAG00000008571	524491	cut like homeobox 2	CUX2	1.56448	0.000139925	0.0018517
ENSBTAG00000033170	535725	leucine rich repeat containing 58	LRRC58	-2.94158	0.000140302	0.00185498
ENSBTAG00000002953	280950	thioredoxin	TXN	1.35731	0.000142227	0.00187698
ENSBTAG00000010311	526282	mitochondrial rRNA methyltransferase 1	MRM1	1.61862	0.000142136	0.00187698
ENSBTAG00000010265	507346	microsomal glutathione S-transferase 3	MGST3	1.39487	0.000143127	0.00188712
ENSBTAG00000019147	513222	ribosomal protein S20	RPS20	1.44595	0.000144493	0.00190166
ENSBTAG00000038126	616849	WAS/WASL interacting protein family member 2	WIPF2	-2.08475	0.000144451	0.00190166
ENSBTAG00000021675	511508	praja ring finger ubiquitin ligase 2	PJA2	-1.47167	0.000145775	0.00191677
ENSBTAG00000050386	616091	O-6-methylguanine-DNA methyltransferase	MGMT	1.56074	0.000146276	0.00192161
ENSBTAG00000015228	613384	CD74 molecule	CD74	1.44247	0.000147095	0.00193061
ENSBTAG00000011456	511449	5'-nucleotidase, cytosolic IIIB	NT5C3B	1.42506	0.000147833	0.00193852
ENSBTAG00000019903	504230	receptor activity modifying protein 2	RAMP2	1.4786	0.000148348	0.0019435
ENSBTAG00000000621	100141222	cation channel sperm associated auxiliary subunit gamma	CATSPERG	-1.98472	0.000149089	0.00194999
ENSBTAG00000001074	618888	SAYSVFN motif domain containing 1	SAYSD1	1.67442	0.000149249	0.00194999
ENSBTAG00000002896	531602	karyopherin subunit alpha 6	KPNA6	-1.42462	0.000149157	0.00194999
ENSBTAG00000005788	513056	VANGL planar cell polarity protein 1	VANGL1	-2.07697	0.000150748	0.00196779
ENSBTAG00000010772	505683	tubulin polyglutamylase complex subunit 1	TPGS1	1.41133	0.000152022	0.00198079
ENSBTAG00000019018	112441484	interferon-induced transmembrane protein 3-like	LOC112441484	1.54197	0.000152157	0.00198079
ENSBTAG00000022020	617453	claudin 5	CLDN5	1.7951	0.00015205	0.00198079
ENSBTAG00000051631	616561	PNKD metallo-beta-lactamase domain containing	PNKD	1.69926	0.000152507	0.00198355
ENSBTAG00000009432	616311	polyamine modulated factor 1	PMF1	1.65249	0.000153163	0.0019885
ENSBTAG00000010693	539359	LIM domain 7	LMO7	-1.35167	0.000153139	0.0019885
ENSBTAG00000004790	505314	ubiquitin conjugating enzyme E2 T	UBE2T	1.46753	0.000153831	0.00199536
ENSBTAG00000033166				-1.51738	0.000154283	0.00199943
ENSBTAG00000005057	507725	family with sequence similarity 204 member A	FAM204A	1.46012	0.000154703	0.00200281
ENSBTAG00000031723	511051	ribosomal protein L6	RPL6	1.35525	0.000154822	0.00200281
ENSBTAG00000004820	534232	RNA polymerase II, I and III subunit F	POLR2F	1.50263	0.000155257	0.00200663
ENSBTAG00000025571	614102	mitochondrial ribosomal protein S18A	MRPS18A	1.43484	0.000155429	0.00200706
ENSBTAG00000010322	282295	hypoxia up-regulated 1	HYOU1	-1.57563	0.000156822	0.00202323
ENSBTAG00000020309	534214	G3BP stress granule assembly factor 1	G3BP1	-1.27296	0.00015781	0.00203416
ENSBTAG00000013123	515363	prohibitin 2	PHB2	1.35824	0.000158088	0.00203591
ENSBTAG00000008528	282476	solute carrier family 25 member 1	SLC25A1	1.46585	0.000158624	0.00204099
ENSBTAG00000001888	517336	mediator complex subunit 13L	MED13L	-1.71722	0.000159549	0.00204612
ENSBTAG00000011214	508138	THAP domain containing 3	THAP3	1.38602	0.000159591	0.00204612
ENSBTAG00000011931	404156	CD63 molecule	CD63	1.41494	0.000159173	0.00204612
ENSBTAG00000017734	519494	vacuolar protein sorting 13 homolog A	VPS13A	-1.72261	0.000159333	0.00204612
ENSBTAG00000023867	783330	ring finger and CCCH-type domains 2	RC3H2	-2.33446	0.000160054	0.00205023
ENSBTAG00000017189	613730	DNA polymerase epsilon 4, accessory subunit	POLE4	1.54298	0.000160488	0.00205396
ENSBTAG00000014694	513970	jumping translocation breakpoint	JTB	1.32594	0.000161097	0.00205992
ENSBTAG00000009206	540142	forkhead box S1	FOXS1	1.479	0.000161435	0.00206242
ENSBTAG00000003399	537503	SWI/SNF related, matrix associated, actin dependent regulator of chromatin, subfamily a, member 5	SMARCA5	-1.27128	0.000162648	0.00207547
ENSBTAG00000013882	523847	charged multivesicular body protein 2A	CHMP2A	1.35907	0.000162745	0.00207547
ENSBTAG00000016525	535951	integrin subunit alpha 1	ITGA1	-1.46651	0.000163501	0.00208327
ENSBTAG00000054222	100300295	small VCP interacting protein	SVIP	1.83939	0.00016375	0.00208459
ENSBTAG00000055239				2.5907	0.000164012	0.00208608
ENSBTAG00000001187	506193	RAS like family 10 member A	RASL10A	1.54179	0.000164414	0.00208816
ENSBTAG00000011762	521057	ankyrin repeat domain 52	ANKRD52	-2.30703	0.000164465	0.00208816
ENSBTAG00000003848	281017	attractin	ATRN	-1.52407	0.000165059	0.00209385
ENSBTAG00000007589	540806	SMAD family member 9	SMAD9	-1.95714	0.000165742	0.00210066
ENSBTAG00000008779	286820	arachidonate 15-lipoxygenase type B	ALOX15B	-1.63339	0.000166242	0.00210145
ENSBTAG00000010215	513010	cAMP responsive element binding protein 3 like 3	CREB3L3	1.27873	0.00016595	0.00210145
ENSBTAG00000013971	282309	phosphatidylinositol 4-kinase alpha	PI4KA	-1.26745	0.000166203	0.00210145
ENSBTAG00000006724	532726	protein phosphatase 1 regulatory inhibitor subunit 2	PPP1R2	-1.60681	0.000167283	0.00211091
ENSBTAG00000007453	540158	negative elongation factor complex member E	NELFE	1.40414	0.000167209	0.00211091
ENSBTAG00000011471	506598	cysteinyl-tRNA synthetase 2, mitochondrial	CARS2	1.30718	0.000167501	0.0021118
ENSBTAG00000047376	100126055	peptidylprolyl cis/trans isomerase, NIMA-interacting 4	PIN4	1.67237	0.000168538	0.00212302
ENSBTAG00000006971	615865	bromodomain containing 9	BRD9	1.27027	0.000168826	0.00212479
ENSBTAG00000053735	618138	paternally expressed 10	PEG10	-1.63797	0.000168995	0.00212506
ENSBTAG00000000073	504957	LDL receptor related protein associated protein 1	LRPAP1	1.31605	0.000169387	0.00212627
ENSBTAG00000024603	538549	nuclear receptor corepressor 2	NCOR2	-1.33094	0.000169344	0.00212627
ENSBTAG00000052669	100848673	cystin 1	CYS1	-2.3968	0.000169867	0.00213044
ENSBTAG00000000810	338085	COPI coat complex subunit epsilon	COPE	1.35798	0.000170846	0.00213953
ENSBTAG00000003279	338060	NADH:ubiquinone oxidoreductase subunit A10	NDUFA10	1.32429	0.000170896	0.00213953
ENSBTAG00000021016	505702	general transcription factor IIF subunit 1	GTF2F1	1.33987	0.000171038	0.00213953
ENSBTAG00000009279	533901	tankyrase 2	TNKS2	-1.79397	0.000171752	0.0021466
ENSBTAG00000007954	515135	CDP-diacylglycerol--inositol 3-phosphatidyltransferase	CDIPT	1.29066	0.000173172	0.00216059
ENSBTAG00000013300	282573	potassium calcium-activated channel subfamily M alpha 1	KCNMA1	-1.70036	0.000173152	0.00216059
ENSBTAG00000033395	618598	chromosome 25 C16orf91 homolog	C25H16orf91	1.501	0.00017355	0.00216344
ENSBTAG00000008703	347700	eukaryotic translation initiation factor 2 alpha kinase 2	EIF2AK2	-1.72566	0.00017379	0.00216455
ENSBTAG00000022887				-2.03831	0.000175007	0.00217783
ENSBTAG00000016484	529689	ATPase phospholipid transporting 11C	ATP11C	-1.48203	0.000176126	0.00218987
ENSBTAG00000007497	525394	ADP ribosylation factor related protein 1	ARFRP1	1.4274	0.000176468	0.00219034
ENSBTAG00000016795	514798	RUN and FYVE domain containing 3	RUFY3	-1.40768	0.000176451	0.00219034
ENSBTAG00000001828	515013	secernin 2	SCRN2	1.482	0.000177023	0.00219533
ENSBTAG00000017616	784089	adenylosuccinate synthase 1	ADSS1	1.45744	0.000177484	0.00219915
ENSBTAG00000000201	519526	listerin E3 ubiquitin protein ligase 1	LTN1	-1.66912	0.000178221	0.00220283
ENSBTAG00000017639	511190	ribosomal protein S6 kinase A3	RPS6KA3	-1.84527	0.000178192	0.00220283
ENSBTAG00000018451	613777	parathymosin	PTMS	1.57911	0.000178393	0.00220283
ENSBTAG00000049886				1.59378	0.000178269	0.00220283
ENSBTAG00000050135	527577	tripartite motif containing 4	TRIM4	-1.63315	0.000178711	0.00220486
ENSBTAG00000019915	535077	gelsolin	GSN	1.38234	0.000178952	0.00220596
ENSBTAG00000013881	538913	gap junction protein alpha 4	GJA4	1.34763	0.000179544	0.00221136
ENSBTAG00000017764	517559	histone deacetylase 4	HDAC4	-1.75103	0.000179737	0.00221185
ENSBTAG00000015920	535038	transmembrane protein 147	TMEM147	1.39295	0.000180303	0.00221691
ENSBTAG00000007986	540769	nuclear receptor binding SET domain protein 2	NSD2	-1.37824	0.000182819	0.00224592
ENSBTAG00000006770	617904	MDM2 binding protein	MTBP	2.06899	0.000183454	0.0022518
ENSBTAG00000025211	513047	inhibitor of growth family member 1	ING1	1.44823	0.000185383	0.00227355
ENSBTAG00000018430	615147	gamma-secretase activating protein	GSAP	-1.78744	0.000185668	0.00227511
ENSBTAG00000013917				-2.43982	0.000186591	0.00228447
ENSBTAG00000045822	100270684	chromosome 15 C11orf96 homolog	C15H11orf96	1.68102	0.00018733	0.00229157
ENSBTAG00000009784	528099	RAB32, member RAS oncogene family	RAB32	1.47064	0.000188288	0.00230133
ENSBTAG00000009470	286823	chloride intracellular channel 4	CLIC4	-1.48218	0.000190347	0.00232453
ENSBTAG00000007964	539459	actin related protein 2/3 complex subunit 4	ARPC4	1.33167	0.000191944	0.00234168
ENSBTAG00000011904	512908	host cell factor C1	HCFC1	-1.56989	0.000192077	0.00234168
ENSBTAG00000032719	504698	transferrin receptor	TFRC	-1.82828	0.000192487	0.00234469
ENSBTAG00000024781	506988	mitochondrial ribosomal protein L17	MRPL17	1.44653	0.000193144	0.0023507
ENSBTAG00000011145	327704	NDUFA4 mitochondrial complex associated	NDUFA4	1.34816	0.000194181	0.00236134
ENSBTAG00000046869	517087	ribonuclease/angiogenin inhibitor 1	RNH1	1.34475	0.000194602	0.00236446
ENSBTAG00000020308	286870	eukaryotic translation initiation factor 4 gamma 2	EIF4G2	-1.27638	0.000195401	0.00237216
ENSBTAG00000006744	540861	transmembrane protein 131	TMEM131	-1.3761	0.000197047	0.00239013
[truncated: 2,185 more rows]

## Sheet: DMC-Muscle
chr	start	end	strand	pvalue	qvalue	IVP	MOET	meth.diff	dist.to.gene	prom	exon	intron	CpGi	shores	RefSeq	entrezgene	name	symbol	type_of_gene	ensembl.gene
[truncated: 2,459 more rows]

[truncated: 3 more sheets: DEG-Muscle, OverlapDMC&DEG-Liver, OverlapDMC&DEG-Muscle]
