# Supplementary material for: In vitro- and in vivo-produced male dairy calves show molecular differences in the hepatic and muscular energy regulation
Source: Biol Reprod. 2022 Jun 29;107(4):1113–24. doi: 10.1093/biolre/ioac131 (PMC9562124; doi:10.1093/biolre/ioac131)
Supplement: SupTable3_ioac131 [file suptable3_ioac131.xlsx]

## Sheet: Liver
EnsemblID	entrezgene	name	symbol	Fisher-CombinedPVal	Transcriptomics		Epigenomics
					log2FoldChange	pvalue	chr	start	end	pvalue	meth.diff
ENSBTAG00000000012	531278	tetratricopeptide repeat domain 33	TTC33	0.00998004	-0.437534	0.0332416	chr20	33707261	33707261	0.645174	2.88462
ENSBTAG00000000032	529835	ABI family member 3	ABI3	0.00998004	0.393547	0.00847558	chr19	37356398	37356398	0.0535993	16.6285
ENSBTAG00000000073	504957	LDL receptor related protein associated protein 1	LRPAP1	0.00998004	0.39621	0.000169387	chr6	115385970	115385970	0.0537187	-4.34783
ENSBTAG00000000077	510949	adenylosuccinate lyase	ADSL	0.00998004	0.218337	0.0286842	chr5	111688719	111688719	0.0141369	-11.329
ENSBTAG00000000080	540739	glutamate rich WD repeat containing 1	GRWD1	0.00998004	0.338127	0.019496	chr18	55127276	55127276	0.0616102	9.96622
ENSBTAG00000000097	512180	EF-hand calcium binding domain 14	EFCAB14	0.00998004	-0.719082	3.1731e-06	chr3	99440365	99440365	0.224197	-10.9375
ENSBTAG00000000123	509481	hydroxyacid oxidase 2	HAO2	0.00998004	-0.443412	0.00427139	chr3	23832385	23832385	0.0225144	12.4094
ENSBTAG00000000144	100335205	T-cell receptor gamma chain C region C10.5	LOC100335205	0.00998004	0.469945	0.0186075	chr4	82546833	82546833	0.499164	5.00338
ENSBTAG00000000176	540766	Sp3 transcription factor	SP3	0.00998004	-0.397316	0.00792978	chr2	23002723	23002723	0.016577	-6.34921
ENSBTAG00000000184	535820	eukaryotic translation initiation factor 2 alpha kinase 3	EIF2AK3	0.00998004	-0.396787	0.000571814	chr11	47472744	47472744	1.52279e-07	-42.8571
ENSBTAG00000000201	519526	listerin E3 ubiquitin protein ligase 1	LTN1	0.00998004	-0.739088	0.000178221	chr1	7178335	7178335	0.245433	8.13579
ENSBTAG00000000204	535122	transmembrane protein 268	TMEM268	0.00998004	0.125374	0.209015	chr8	103808776	103808776	0.0161076	20.5711
ENSBTAG00000000236	287022	tyrosine 3-monooxygenase/tryptophan 5-monooxygenase activation protein zeta	YWHAZ	0.00998004	-0.383337	0.00791793	chr14	63367365	63367365	0.0380339	19.7628
ENSBTAG00000000288	781181	UPF2 regulator of nonsense mediated mRNA decay	UPF2	0.00998004	0.392887	2.28031e-05	chr13	12297790	12297790	0.00133062	12.5
ENSBTAG00000000365	507579	tyrosyl-DNA phosphodiesterase 2	TDP2	0.00998004	0.301733	0.0210628	chr23	33083829	33083829	0.00138723	26.9771
ENSBTAG00000000413	525562	neurturin	NRTN	0.00998004	0.517117	0.00567142	chr7	18525391	18525391	0.0600396	-14.2245
ENSBTAG00000000439	512326	splicing factor SWAP	SFSWAP	0.00998004	0.186579	0.0761377	chr17	45339435	45339435	0.243634	-6.0576
ENSBTAG00000000446	512547	ATPase phospholipid transporting 11A	ATP11A	0.00998004	-0.968547	6.01927e-05	chr12	86290707	86290707	0.0495144	-8.76923
ENSBTAG00000000447	615724	FRA10A associated CGG repeat 1	FRA10AC1	0.00998004	0.292364	0.0334733	chr26	15087699	15087699	0.18944	-10.4902
ENSBTAG00000000458	519789	dynein cytoplasmic 1 light intermediate chain 2	DYNC1LI2	0.00998004	-0.524612	0.00100921	chr18	34481902	34481902	0.102318	-10.9649
ENSBTAG00000000459	497030	protein O-linked mannose N-acetylglucosaminyltransferase 2 (beta 1,4-)	POMGNT2	0.00998004	-0.272488	0.0459236	chr22	15068479	15068479	0.0880307	4.54545
ENSBTAG00000000475	617161	inner mitochondrial membrane peptidase subunit 1	IMMP1L	0.00998004	-0.253963	0.106164	chr15	62256458	62256458	0.713976	-1.68831
ENSBTAG00000000480	767939	interferon related developmental regulator 2	IFRD2	0.00998004	0.32814	0.0141794	chr22	50051766	50051766	0.614402	-2.10877
ENSBTAG00000000497	618607	aldo-keto reductase family 1 member A1	AKR1A1	0.00998004	0.286399	0.0017753	chr3	100504884	100504884	0.472735	-5.67347
ENSBTAG00000000529	505504	BTB domain containing 9	BTBD9	0.00998004	-0.268911	0.03435	chr23	12260195	12260195	0.00134554	-15.3529
ENSBTAG00000000545	516489	protein phosphatase 4 regulatory subunit 3B	PPP4R3B	0.00998004	-0.340155	0.00231017	chr11	38301046	38301046	0.0193859	7.69231
ENSBTAG00000000550	338081	ATP synthase F1 subunit delta	ATP5F1D	0.00998004	0.505053	1.50732e-07	chr7	43684784	43684784	0.16111	13.7291
ENSBTAG00000000562	781575	translocase of outer mitochondrial membrane 20	TOMM20	0.00998004	0.472014	1.20677e-07	chr28	7904086	7904086	0.533587	1.91799
ENSBTAG00000000599	504847	cyclin I	CCNI	0.00998004	0.123181	0.20081	chr6	91929031	91929031	0.342553	5.75053
ENSBTAG00000000605	282690	ATP synthase peripheral stalk subunit F6	ATP5PF	0.00998004	0.465245	0.000420916	chr1	10713223	10713223	0.0322346	-16.5182
ENSBTAG00000000622	788861	ribosomal protein S17	RPS17	0.00998004	0.542453	0.000113517	chr21	22835642	22835642	0.00670795	-22.5806
ENSBTAG00000000625	511279	SMAD family member 6	SMAD6	0.00998004	0.247646	0.0540376	chr10	13604159	13604159	0.0854117	-11.1521
ENSBTAG00000000662	523151	transcription factor 20	TCF20	0.00998004	-0.3098	0.00510795	chr5	113263427	113263427	0.00152303	-28.051
ENSBTAG00000000676	541096	DOP1 leucine zipper like protein A	DOP1A	0.00998004	-0.352282	0.0226203	chr9	22991765	22991765	0.0357379	15.3298
ENSBTAG00000000698	540437	myosin XVIIIB	MYO18B	0.00998004	2.53203	0.067413	chr17	65572538	65572538	0.0166191	18.3019
ENSBTAG00000000721	518738	G-patch domain containing 1	GPATCH1	0.00998004	0.275277	0.0357165	chr18	43508347	43508347	0.110696	10.1449
ENSBTAG00000000778	767874	heat shock protein 90 alpha family class B member 1	HSP90AB1	0.00998004	0.233813	0.0951527	chr23	17754775	17754775	0.316206	-7.2043
ENSBTAG00000000789	505297	protein phosphatase 1 regulatory subunit 7	PPP1R7	0.00998004	0.544625	1.15398e-06	chr3	120376149	120376149	0.101526	9.53647
ENSBTAG00000000791	531593	calcyon neuron specific vesicular protein	CALY	0.00998004	-0.359657	0.661544	chr26	25678232	25678232	4.09208e-08	47.0986
ENSBTAG00000000793	511043	laminin subunit gamma 2	LAMC2	0.00998004	-0.717846	0.0742584	chr16	64243115	64243115	0.000929322	12.6984
ENSBTAG00000000797	505981	mitochondrial ribosomal protein L9	MRPL9	0.00998004	0.501798	1.4803e-06	chr3	19034679	19034679	0.0989827	7.77778
ENSBTAG00000000808	768048	cytochrome c oxidase assembly factor COX14	COX14	0.00998004	0.495535	0.000438933	chr5	29786672	29786672	0.0842214	3.50877
ENSBTAG00000000830	613826	G protein-coupled receptor 137B	GPR137B	0.00998004	-0.619156	0.000204025	chr28	8859454	8859454	0.0512819	9.81735
ENSBTAG00000000842	523809	ubiquitin associated and SH3 domain containing B	UBASH3B	0.00998004	-0.405455	0.061963	chr15	33290595	33290595	0.00158743	28.805
ENSBTAG00000000848	510529	small nuclear ribonucleoprotein U5 subunit 200	SNRNP200	0.00998004	-0.213068	0.0121944	chr11	2386534	2386534	0.0454215	-6
ENSBTAG00000000873	526291	solute carrier family 13 member 3	SLC13A3	0.00998004	-0.514852	2.18458e-05	chr13	75347408	75347408	0.00185031	-27.1881
ENSBTAG00000000911	539313	ubiquitin conjugating enzyme E2 H	UBE2H	0.00998004	-0.502833	0.00164381	chr4	93707480	93707480	0.10496	13.7255
ENSBTAG00000000946	531539	MTOR associated protein, eak-7 homolog	MEAK7	0.00998004	-0.512283	0.0537422	chr18	10704200	10704200	0.012469	-19.413
ENSBTAG00000000983	538996	ATP binding cassette subfamily C member 8	ABCC8	0.00998004	0.0659148	0.946564	chr15	35019305	35019305	0.00445542	-26.6596
ENSBTAG00000000985	783373	RAB10, member RAS oncogene family	RAB10	0.00998004	-0.245232	0.00655722	chr11	73423239	73423239	0.0251136	9.17582
ENSBTAG00000000988	507069	BRCA2 DNA repair associated	BRCA2	0.00998004	-0.679221	0.00856436	chr12	28622076	28622076	0.198088	7.82493
ENSBTAG00000001022	521401	amidohydrolase domain containing 2	AMDHD2	0.00998004	0.622676	1.15611e-05	chr25	2019904	2019904	0.0119015	-18.3582
ENSBTAG00000001041	100138645	primary amine oxidase, liver isozyme	LOC100138645	0.00998004	0.242542	0.0269828	chr19	42918698	42918698	0.1578	-12.9148
ENSBTAG00000001068	514550	zinc finger CW-type and PWWP domain containing 1	ZCWPW1	0.00998004	-0.332309	0.350588	chr25	36114745	36114745	0.0020597	-26.6207
ENSBTAG00000001071	509631	WD repeat containing antisense to TP53	WRAP53	0.00998004	0.244929	0.0793967	chr19	27391869	27391869	0.00978564	20.1662
ENSBTAG00000001109	445421	mitochondrial ribosomal protein S14	MRPS14	0.00998004	0.45843	0.00570119	chr16	56281265	56281265	0.0950709	-10.4167
ENSBTAG00000001113	504290	NADH:ubiquinone oxidoreductase complex assembly factor 7	NDUFAF7	0.00998004	-0.235128	0.142776	chr11	19667948	19667948	5.69602e-05	-18.5185
ENSBTAG00000001114	538447	protein kinase D3	PRKD3	0.00998004	-0.607091	0.00023064	chr11	19719293	19719293	0.117835	-9.82143
ENSBTAG00000001117	527956	ankyrin repeat domain 50	ANKRD50	0.00998004	-0.685549	0.00490154	chr17	33491095	33491095	8.65459e-09	-37.037
ENSBTAG00000001141	517541	ADAM metallopeptidase domain 17	ADAM17	0.00998004	-0.542781	0.00121818	chr11	87931313	87931313	0.00405539	26.3158
ENSBTAG00000001187	506193	RAS like family 10 member A	RASL10A	0.00998004	0.624607	0.000164414	chr17	68589910	68589910	0.181659	12.4039
ENSBTAG00000001193	508878	unc-93 homolog B1, TLR signaling regulator	UNC93B1	0.00998004	0.262894	0.00733834	chr29	45519302	45519302	0.00836619	-8.82353
ENSBTAG00000001209	509784	pleckstrin homology like domain family B member 2	PHLDB2	0.00998004	-0.425608	0.00681644	chr1	56622278	56622278	0.00273456	25.3518
ENSBTAG00000001212	506530	signal sequence receptor subunit 2	SSR2	0.00998004	0.530754	4.30542e-06	chr3	14757871	14757871	0.276558	-7.93651
ENSBTAG00000001274	541235	protein phosphatase, Mg2+/Mn2+ dependent 1L	PPM1L	0.00998004	-0.748131	4.92004e-05	chr1	106642420	106642420	0.153147	-8.58186
ENSBTAG00000001325	504557	beta-ureidopropionase 1	UPB1	0.00998004	0.362403	3.26806e-05	chr17	71553145	71553145	0.0604698	17.6252
ENSBTAG00000001353	767847	peptidase, mitochondrial processing subunit alpha	PMPCA	0.00998004	0.268824	0.00987176	chr11	103872371	103872371	0.00250373	18.4912
ENSBTAG00000001364	767944	diphthamine biosynthesis 6	DPH6	0.00998004	0.40336	0.062542	chr10	30999887	30999887	0.011731	7.40741
ENSBTAG00000001405	281195	glucuronic acid epimerase	GLCE	0.00998004	-0.72937	0.000213401	chr10	15966827	15966827	0.00137513	-11.2903
ENSBTAG00000001410	517332	GRAM domain containing 1B	GRAMD1B	0.00998004	-0.800563	0.00637601	chr15	33998227	33998227	1.89162e-06	-44.1576
ENSBTAG00000001414	616416	potassium channel tetramerization domain containing 12	KCTD12	0.00998004	-0.836087	0.0186167	chr12	52031405	52031405	0.059777	10.2556
ENSBTAG00000001425	508172	F-box protein 11	FBXO11	0.00998004	-0.163806	0.0863352	chr11	30287161	30287161	0.164962	9.11765
ENSBTAG00000001440	510978	phosphomannomutase 2	PMM2	0.00998004	0.269236	0.0333659	chr25	7657494	7657494	0.0206081	13.2828
ENSBTAG00000001510	539655	cyclin dependent kinase 17	CDK17	0.00998004	-0.551191	0.0002718	chr5	60694725	60694725	0.0253376	10.6715
ENSBTAG00000001513	510253	PDLIM1 interacting kinase 1 like	PDIK1L	0.00998004	-0.616155	0.0177433	chr2	126986468	126986468	0.94027	-0.481041
ENSBTAG00000001523	507632	YES proto-oncogene 1, Src family tyrosine kinase	YES1	0.00998004	-0.250825	0.0415709	chr24	35693762	35693762	0.136334	13.8547
ENSBTAG00000001535	512028	lipase H	LIPH	0.00998004	-0.276462	0.125239	chr1	81651305	81651305	0.604401	4.49735
ENSBTAG00000001543	538558	BRI3 binding protein	BRI3BP	0.00998004	0.745008	3.65493e-06	chr17	50833120	50833120	0.473901	5.49381
ENSBTAG00000001565	514610	mesoderm development LRP chaperone	MESD	0.00998004	0.137074	0.176541	chr21	26806400	26806400	3.29474e-05	-32.0573
ENSBTAG00000001589	514455	transmembrane 9 superfamily member 2	TM9SF2	0.00998004	-0.158222	0.0657315	chr12	76343927	76343927	0.267995	-1.78571
ENSBTAG00000001598	506766	microtubule associated protein 7	MAP7	0.00998004	-0.137944	0.126424	chr9	74495794	74495794	0.00155853	14.0351
ENSBTAG00000001600	538195	defective in cullin neddylation 1 domain containing 4	DCUN1D4	0.00998004	-0.452148	0.0079749	chr6	67758701	67758701	0.00859089	19.2281
ENSBTAG00000001614	512411	zinc finger protein 174	ZNF174	0.00998004	0.100172	0.54397	chr25	2841663	2841663	0.00220655	-12.766
ENSBTAG00000001617	508575	G2/M-phase specific E3 ubiquitin protein ligase	G2E3	0.00998004	-0.760952	0.000335525	chr21	41236478	41236478	0.0335097	6.52174
ENSBTAG00000001645	533351	AAR2 splicing factor	AAR2	0.00998004	0.30089	0.018606	chr13	65417343	65417343	0.0167572	-22.7763
ENSBTAG00000001666	509981	nucleolar pre-rRNA processing protein NIP7	NIP7	0.00998004	-0.732051	0.030223	chr18	36478559	36478559	0.226896	-5.60905
ENSBTAG00000001673	520387	C2 calcium dependent domain containing 5	C2CD5	0.00998004	-0.181653	0.0957181	chr5	87659347	87659347	0.0522958	13.8158
ENSBTAG00000001708	511319	tubulin tyrosine ligase like 12	TTLL12	0.00998004	0.118549	0.139529	chr5	114001970	114001970	4.26539e-08	-31.4815
ENSBTAG00000001728	537487	immunoglobulin superfamily member 10	IGSF10	0.00998004	0.0645492	0.894937	chr1	116602506	116602506	0.159556	12.0219
ENSBTAG00000001776	504463	sirtuin 2	SIRT2	0.00998004	0.288379	0.0144495	chr18	48613556	48613556	0.164334	-8.24451
ENSBTAG00000001778	525408	NFKB inhibitor beta	NFKBIB	0.00998004	0.561683	3.15601e-05	chr18	48618351	48618351	0.335096	-6.86823
ENSBTAG00000001794	768327	ribosomal protein L36	RPL36	0.00998004	0.663366	6.76183e-07	chr7	18606052	18606052	0.636124	4.44862
ENSBTAG00000001796	617472	cation channel sperm associated auxiliary subunit delta	CATSPERD	0.00998004	-0.530118	0.00293739	chr7	18573234	18573234	0.0512029	-17.4266
ENSBTAG00000001812	527400	H1.8 linker histone	H1-8	0.00998004	-0.74404	0.270196	chr22	56214021	56214021	5.85035e-05	-31.25
ENSBTAG00000001817	618720	transmembrane protein 161A	TMEM161A	0.00998004	0.0573873	0.641284	chr7	4119026	4119026	0.0750343	-12.7255
ENSBTAG00000001835	281193	gap junction protein alpha 1	GJA1	0.00998004	-0.594861	0.0104761	chr9	29753570	29753570	0.0322717	14.9865
ENSBTAG00000001879	512237	period circadian regulator 2	PER2	0.00998004	-0.570021	5.75087e-06	chr3	117594280	117594280	0.0519914	5.55556
ENSBTAG00000001920	535323	DNA polymerase theta	POLQ	0.00998004	-1.32333	0.045096	chr1	65933709	65933709	0.0318727	-10.4592
ENSBTAG00000001936	282855	phosphoenolpyruvate carboxykinase 1	PCK1	0.00998004	0.384295	0.00643505	chr13	58591745	58591745	0.00403051	25.3333
ENSBTAG00000001937	616275	anaphase promoting complex subunit 11	ANAPC11	0.00998004	0.721737	0.0955318	chr19	51005503	51005503	0.365968	4.21804
ENSBTAG00000001950	505995	retinol dehydrogenase 11	RDH11	0.00998004	-0.721387	0.00157228	chr10	79565953	79565953	0.0320584	-6.66667
ENSBTAG00000001968	512635	tetratricopeptide repeat domain 14	TTC14	0.00998004	0.15497	0.0985286	chr1	86696963	86696963	0.0471363	15.9551
ENSBTAG00000001969	534432	coiled-coil domain containing 39	CCDC39	0.00998004	-1.01239	0.0508162	chr1	86247946	86247946	0.00482865	-11.7647
ENSBTAG00000001988	515226	eukaryotic translation initiation factor 3 subunit D	EIF3D	0.00998004	0.285787	0.00793519	chr5	74944946	74944946	0.00319749	23.1073
ENSBTAG00000002096	281766	Fc fragment of IgG, low affinity IIIa, receptor (CD16a)	FCGR3A	0.00998004	0.583983	2.80435e-05	chr3	8012151	8012151	0.0178447	-21.2302
ENSBTAG00000002103	100337091	phospholipase C gamma 2	PLCG2	0.00998004	-0.595242	0.000215449	chr18	8290302	8290302	0.0258166	18.1431
ENSBTAG00000002105	514869	testis expressed 261	TEX261	0.00998004	0.234532	0.00268131	chr11	13436168	13436168	0.0391234	-8.80376
ENSBTAG00000002176	534249	NSE1 homolog, SMC5-SMC6 complex component	NSMCE1	0.00998004	0.47763	6.72561e-05	chr25	24861228	24861228	0.00934453	15.6049
ENSBTAG00000002190	100295817	dedicator of cytokinesis 8	DOCK8	0.00998004	-0.643914	5.93222e-06	chr8	44224812	44224812	0.0430734	-7.03965
ENSBTAG00000002201	784953	nuclear transcription factor, X-box binding like 1	NFXL1	0.00998004	-0.249028	0.228415	chr6	66657206	66657206	0.0202617	18.5816
ENSBTAG00000002203	327697	NADH:ubiquinone oxidoreductase core subunit S2	NDUFS2	0.00998004	0.320275	0.000783462	chr3	8295892	8295892	0.539428	5.25157
ENSBTAG00000002243	507751	sorting nexin 15	SNX15	0.00998004	0.391656	0.00228412	chr29	43241551	43241551	0.26809	-5.64593
ENSBTAG00000002277	504458	MLLT1 super elongation complex subunit	MLLT1	0.00998004	0.200676	0.0669586	chr7	18173615	18173615	0.0274879	12.0281
ENSBTAG00000002283	524255	frizzled class receptor 7	FZD7	0.00998004	0.0342451	0.893444	chr2	90507247	90507247	0.0568888	11.0065
ENSBTAG00000002287	539275	chromodomain helicase DNA binding protein 9	CHD9	0.00998004	0.25709	0.00998192	chr18	21454538	21454538	0.0732918	-12.3842
ENSBTAG00000002331	509161	DLG associated protein 5	DLGAP5	0.00998004	-1.72709	0.00107253	chr10	67706697	67706697	0.113389	8.67794
ENSBTAG00000002382	528483	DEAD-box helicase 10	DDX10	0.00998004	0.394387	0.0113008	chr15	18351591	18351591	0.818396	-1.66294
ENSBTAG00000002471	504415	cell adhesion molecule L1 like	CHL1	0.00998004	-0.516738	0.0150661	chr22	25988233	25988233	0.000292886	17.2414
ENSBTAG00000002474	517837	mitotic arrest deficient 1 like 1	MAD1L1	0.00998004	0.482021	0.000410906	chr25	41019780	41019780	0.0100495	15.1691
ENSBTAG00000002495	614048	bromodomain containing 4	BRD4	0.00998004	0.352931	0.00113708	chr7	7799478	7799478	0.0280299	10.8215
ENSBTAG00000002501	516091	CUE domain containing 2	CUEDC2	0.00998004	0.488692	1.89293e-05	chr26	23051097	23051097	0.815221	1.51829
ENSBTAG00000002515	511094	troponin I3, cardiac type	TNNI3	0.00998004	-0.607137	0.0202741	chr18	62268410	62268410	0.0648434	12.7767
ENSBTAG00000002516	614791	YJU2 splicing factor homolog B	YJU2B	0.00998004	0.487237	0.0025557	chr7	11925007	11925007	0.27059	9.42275
ENSBTAG00000002520	540475	CUGBP Elav-like family member 1	CELF1	0.00998004	-0.666678	6.12937e-06	chr15	77328875	77328875	0.205334	-3.96825
ENSBTAG00000002524	534734	methylthioribose-1-phosphate isomerase 1	MRI1	0.00998004	0.58793	4.33828e-05	chr7	11883680	11883680	0.152999	-7.55486
ENSBTAG00000002554	533126	TRPM8 channel associated factor 1	TCAF1	0.00998004	-0.215307	0.0108975	chr4	107050131	107050131	0.0630199	-3.84615
ENSBTAG00000002625	529146	mitogen-activated protein kinase kinase kinase 7	MAP3K7	0.00998004	-0.207325	0.0918797	chr9	59755860	59755860	0.0757785	-11.8456
ENSBTAG00000002655	514564	ZW10 interacting kinetochore protein	ZWINT	0.00998004	-0.858776	0.00325662	chr26	2938751	2938751	0.444389	5.8611
ENSBTAG00000002663	521416	BCAS3 microtubule associated cell migration factor	BCAS3	0.00998004	-0.246179	0.157545	chr19	12156893	12156893	0.0167436	18.9723
ENSBTAG00000002687	540209	teashirt zinc finger homeobox 3	TSHZ3	0.00998004	-0.707786	0.0339873	chr18	41974717	41974717	0.0116517	23.1373
ENSBTAG00000002774	528487	protein tyrosine phosphatase non-receptor type 23	PTPN23	0.00998004	-0.24373	0.0147521	chr22	52283598	52283598	0.0732081	3.77359
ENSBTAG00000002782	534109	zinc finger CCCH-type containing 7B	ZC3H7B	0.00998004	-0.343558	0.00116316	chr5	112458600	112458600	0.0102444	-23.1178
ENSBTAG00000002799	511782	solute carrier family 39 member 5	SLC39A5	0.00998004	0.312002	0.00194363	chr5	57089306	57089306	0.509634	-3.4464
ENSBTAG00000002809	789674	calpain 10	CAPN10	0.00998004	0.302323	0.0199551	chr3	119978705	119978705	0.00458639	7.24638
ENSBTAG00000002813	540085	GRB2 associated binding protein 1	GAB1	0.00998004	-0.161802	0.187676	chr17	14539188	14539188	0.103331	-3.84615
ENSBTAG00000002843	511431	acyl-CoA thioesterase 4	ACOT4	0.00998004	0.241668	0.026834	chr10	84992893	84992893	0.0377677	-9.68137
ENSBTAG00000002863	522006	acetyl-CoA acyltransferase 2	ACAA2	0.00998004	0.468335	0.000529318	chr24	49463200	49463200	0.626836	2.4796
ENSBTAG00000002871	512756	COP9 signalosome subunit 6	COPS6	0.00998004	0.358927	0.00151294	chr25	36360514	36360514	0.169259	12.4706
ENSBTAG00000002879	282640	decapping enzyme, scavenger	DCPS	0.00998004	0.237838	0.0739694	chr29	29661092	29661092	0.0290364	19.2444
ENSBTAG00000002883	507056	regulatory associated protein of MTOR complex 1	RPTOR	0.00998004	-0.34953	0.0241036	chr19	51998425	51998425	0.0777642	-3.84615
ENSBTAG00000002914	614203	polypeptide N-acetylgalactosaminyltransferase 18	GALNT18	0.00998004	0.154165	0.346566	chr15	41354599	41354599	0.0130613	20.7196
ENSBTAG00000002919	615134	unc-5 family C-terminal like	UNC5CL	0.00998004	-0.809196	1.52208e-05	chr23	14912605	14912605	3.86631e-07	-48.0603
ENSBTAG00000002948	539860	SET domain containing 2, histone lysine methyltransferase	SETD2	0.00998004	-0.494001	1.31281e-06	chr22	52464653	52464653	0.300364	6.1008
ENSBTAG00000002960	783336	WD repeat domain 82	WDR82	0.00998004	-0.0880142	0.307776	chr22	48615807	48615807	0.22716	4.77987
ENSBTAG00000003012	540944	TNF receptor associated factor 1	TRAF1	0.00998004	0.303172	0.11181	chr8	110328621	110328621	0.103593	-13.5714
ENSBTAG00000003025	509354	NME/NM23 nucleoside diphosphate kinase 6	NME6	0.00998004	0.177236	0.222229	chr22	51559311	51559311	0.229479	6.08951
ENSBTAG00000003033	504939	growth arrest and DNA damage inducible gamma	GADD45G	0.00998004	0.608649	0.000212723	chr8	88436408	88436408	0.0706022	16.6667
ENSBTAG00000003058	519729	ADRM1 26S proteasome ubiquitin receptor	ADRM1	0.00998004	0.369268	0.000132587	chr13	54920370	54920370	7.57978e-10	54.2328
ENSBTAG00000003087	508759	defective in cullin neddylation 1 domain containing 5	DCUN1D5	0.00998004	0.432932	0.00910906	chr15	5561302	5561302	0.011803	12.9592
ENSBTAG00000003097	536760	DENN domain containing 4C	DENND4C	0.00998004	-0.398134	0.00271953	chr8	24984683	24984683	0.0528025	8.4497
ENSBTAG00000003124	510635	major facilitator superfamily domain containing 14B	MFSD14B	0.00998004	-0.190216	0.0874782	chr8	232978	232978	0.108245	-15.128
ENSBTAG00000003155	535465	interferon, alpha-inducible protein 27-like 2	IFI27L2	0.00998004	1.05896	2.47579e-09	chr21	58750656	58750656	0.0811026	13.6339
ENSBTAG00000003185	327705	ArfGAP with SH3 domain, ankyrin repeat and PH domain 1	ASAP1	0.00998004	-0.437994	0.000317359	chr14	10458014	10458014	1.99776e-05	-21.6667
ENSBTAG00000003191	507342	fascin actin-bundling protein 1	FSCN1	0.00998004	0.393129	0.00060301	chr25	38692662	38692662	0.0816787	7.98611
ENSBTAG00000003200	530348	chondroitin sulfate proteoglycan family member 4B	CSPG4B	0.00998004	-1.02359	0.00995723	chr20	24199451	24199451	0.0350686	16.3662
ENSBTAG00000003235	523264	dehydrodolichyl diphosphate synthase subunit	DHDDS	0.00998004	-0.317262	0.0349109	chr2	126690706	126690706	0.101701	9.55556
ENSBTAG00000003242	617428	acyl-CoA dehydrogenase family member 9	ACAD9	0.00998004	0.628314	7.92039e-05	chr22	58918173	58918173	2.40615e-05	-33.5243
ENSBTAG00000003256	508142	translocase of outer mitochondrial membrane 34	TOMM34	0.00998004	0.229115	0.105235	chr13	73345363	73345363	0.48165	-6.5764
ENSBTAG00000003294	282277	mitochondrial ribosomal protein L43	MRPL43	0.00998004	0.264247	0.0270378	chr26	21822242	21822242	0.327272	-6.85096
ENSBTAG00000003329	327681	follistatin	FST	0.00998004	0.699646	0.0103048	chr20	25687655	25687655	0.0131959	16.2879
ENSBTAG00000003354	537894	structural maintenance of chromosomes flexible hinge domain containing 1	SMCHD1	0.00998004	-0.207425	0.0491804	chr24	36908096	36908096	0.0323055	14.8936
ENSBTAG00000003359	617293	ELOVL fatty acid elongase 5	ELOVL5	0.00998004	-0.513774	0.00137804	chr23	25465115	25465115	5.95625e-05	-33.4824
ENSBTAG00000003361	533987	methyltransferase like 15	METTL15	0.00998004	0.236831	0.380032	chr15	58838525	58838525	0.0258975	-6.06061
ENSBTAG00000003378	506187	ArfGAP with coiled-coil, ankyrin repeat and PH domains 2	ACAP2	0.00998004	-0.941613	0.0307078	chr1	72180573	72180573	0.0201103	-6.89655
ENSBTAG00000003390	504381	splicing factor 3a subunit 1	SF3A1	0.00998004	0.075948	0.341503	chr17	69361294	69361294	0.0366162	13.6452
ENSBTAG00000003393	100125300	coiled-coil domain containing 157	CCDC157	0.00998004	0.462559	0.223142	chr17	69364730	69364730	0.089873	3.44828
ENSBTAG00000003438	509462	zinc finger and BTB domain containing 43	ZBTB43	0.00998004	-0.736153	0.00168679	chr11	97562928	97562928	0.0420699	-18.4211
ENSBTAG00000003439	513802	A-kinase anchoring protein 10	AKAP10	0.00998004	-0.253048	0.0571191	chr19	33765471	33765471	0.338381	4.01758
ENSBTAG00000003444	524536	synapse defective Rho GTPase homolog 2	SYDE2	0.00998004	-0.770835	0.000866753	chr3	58966314	58966314	0.11732	8.5728
ENSBTAG00000003446	515756	EPH receptor B4	EPHB4	0.00998004	0.111963	0.208914	chr25	35806552	35806552	0.319437	-6.16577
ENSBTAG00000003491	104968472	solute carrier family 25 member 23	SLC25A23	0.00998004	-0.134804	0.285066	chr7	18009632	18009632	0.0831533	16.3073
ENSBTAG00000003495	521504	lysine demethylase 7A	KDM7A	0.00998004	-0.580636	0.0197985	chr4	103644743	103644743	0.000234018	-34.0733
ENSBTAG00000003504	525059	glutathione synthetase	GSS	0.00998004	0.556771	8.42924e-07	chr13	64227901	64227901	0.00283263	-13.2075
ENSBTAG00000003505	280760	decorin	DCN	0.00998004	-0.0910987	0.315131	chr5	21016030	21016030	5.02237e-05	-33.3766
ENSBTAG00000003530	507640	DEAD-box helicase 31	DDX31	0.00998004	0.00741053	0.923546	chr11	102692698	102692698	0.0642582	17.3077
ENSBTAG00000003546	510059	transcription factor A, mitochondrial	TFAM	0.00998004	-0.820231	0.000110699	chr28	45719474	45719474	0.17681	-8.35537
ENSBTAG00000003575	539620	zinc finger with KRAB and SCAN domains 4	ZKSCAN4	0.00998004	-0.164514	0.646128	chr23	30458520	30458520	1.14361e-05	27.8007
ENSBTAG00000003579	513977	F-box and WD repeat domain containing 4	FBXW4	0.00998004	0.268961	0.00716389	chr26	22473865	22473865	0.0162335	19.8742
ENSBTAG00000003626	536123	myosin IIIB	MYO3B	0.00998004	-1.44191	0.0148232	chr2	26028607	26028607	0.0133699	-21.9296
ENSBTAG00000003634	531444	CDGSH iron sulfur domain 1	CISD1	0.00998004	0.198994	0.0924893	chr26	731971	731971	0.272865	-6.93107
ENSBTAG00000003661	533008	solute carrier family 35 member F2	SLC35F2	0.00998004	0.617441	0.0830503	chr15	17452977	17452977	0.0636617	16.5756
ENSBTAG00000003690	534327	NHL repeat containing 2	NHLRC2	0.00998004	-0.372648	0.0864957	chr26	34333985	34333985	0.0143783	-12.6603
ENSBTAG00000003699	538648	ZFP3 zinc finger protein	ZFP3	0.00998004	-0.478549	0.0767549	chr19	26378759	26378759	0.0362177	-15.4545
ENSBTAG00000003707	534491	GRB2-related adaptor protein	GRAP	0.00998004	0.453893	0.00931338	chr19	34192927	34192927	0.022889	-17.2149
ENSBTAG00000003728	327680	NADH:ubiquinone oxidoreductase subunit S4	NDUFS4	0.00998004	0.481188	0.000281037	chr20	25484823	25484823	0.0300333	11.0435
ENSBTAG00000003737	507185	solute carrier family 51 subunit beta	SLC51B	0.00998004	0.601882	0.0162795	chr10	11981912	11981912	0.00775785	12.9359
ENSBTAG00000003762	535365	G protein subunit beta 5	GNB5	0.00998004	-0.345934	0.234122	chr10	58140587	58140587	0.00546233	-11.1111
ENSBTAG00000003786	515433	glucagon receptor	GCGR	0.00998004	0.29764	1.88265e-05	chr19	51085460	51085460	0.583817	2.2963
ENSBTAG00000003861	512655	G-patch domain containing 11	GPATCH11	0.00998004	0.216373	0.283231	chr11	19543702	19543702	0.860694	0.821114
ENSBTAG00000003863	614835	PC-esterase domain containing 1A	PCED1A	0.00998004	0.557197	3.03256e-05	chr13	52351147	52351147	0.68359	-2.92208
ENSBTAG00000003876	536656	mitochondrial calcium uniporter	MCU	0.00998004	-0.418177	0.0815996	chr28	28784336	28784336	0.0147694	10.6678
ENSBTAG00000003898	503684	3-hydroxy-3-methylglutaryl-CoA synthase 2	HMGCS2	0.00998004	0.65386	3.40728e-05	chr3	23531714	23531714	0.319437	-6.16577
ENSBTAG00000003958	504970	transmembrane protein 220	TMEM220	0.00998004	1.03897	0.00756921	chr19	29713365	29713365	0.0193851	-18.3673
ENSBTAG00000003961	505256	sorting nexin 20	SNX20	0.00998004	0.618265	0.000681481	chr18	19048703	19048703	0.00152453	-19.5779
ENSBTAG00000004054	338051	poly(A) polymerase alpha	PAPOLA	0.00998004	-0.150027	0.162684	chr21	61447373	61447373	0.0192288	-11.7523
ENSBTAG00000004077	286862	tyrosine 3-monooxygenase/tryptophan 5-monooxygenase activation protein gamma	YWHAG	0.00998004	-0.13852	0.0737047	chr25	34379585	34379585	0.0079492	-24.0162
ENSBTAG00000004094	507537	SPARC like 1	SPARCL1	0.00998004	-0.407157	0.000242958	chr6	102398135	102398135	0.00364811	23.1809
ENSBTAG00000004104	536911	RUNX family transcription factor 2	RUNX2	0.00998004	-0.381215	0.090578	chr23	18530374	18530374	0.022113	6.52174
ENSBTAG00000004114	514210	mitogen-activated protein kinase kinase kinase 11	MAP3K11	0.00998004	0.243403	0.0202125	chr29	43789820	43789820	0.160039	9.43396
ENSBTAG00000004135	512290	lemur tyrosine kinase 2	LMTK2	0.00998004	-0.538951	1.05857e-05	chr25	37857258	37857258	0.165029	10.5769
ENSBTAG00000004139	531350	BTB domain and CNC homolog 1	BACH1	0.00998004	-0.696612	0.000214861	chr1	6903768	6903768	0.0253483	-20.1356
ENSBTAG00000004154	527910	SKI like proto-oncogene	SKIL	0.00998004	-0.530793	0.00411999	chr1	97059757	97059757	0.032297	-21.1957
ENSBTAG00000004172	514102	SET domain containing 1B, histone lysine methyltransferase	SETD1B	0.00998004	-0.810222	0.00118767	chr17	53486546	53486546	0.030234	-8.53202
ENSBTAG00000004173	509646	UBX domain protein 8	UBXN8	0.00998004	0.209934	0.0157651	chr27	26868995	26868995	0.334498	4.27171
ENSBTAG00000004194	513723	ral guanine nucleotide dissociation stimulator	RALGDS	0.00998004	0.269154	0.0379229	chr11	103129690	103129690	0.00109857	24.4505
ENSBTAG00000004215	508990	retinoic acid receptor responder 2	RARRES2	0.00998004	0.701816	1.50635e-06	chr4	112763108	112763108	0.772239	2.65926
ENSBTAG00000004249	529494	tetratricopeptide repeat, ankyrin repeat and coiled-coil containing 2	TANC2	0.00998004	-1.28603	0.0785845	chr19	47395311	47395311	0.0933556	-9.95475
ENSBTAG00000004277	280834	EvC ciliary complex subunit 2	EVC2	0.00998004	-0.255583	0.370696	chr6	103503164	103503164	0.00224092	-15.5164
ENSBTAG00000004281	282873	acyl-CoA synthetase short chain family member 1	ACSS1	0.00998004	-0.0623326	0.733112	chr13	42644751	42644751	3.29536e-05	38.7987
ENSBTAG00000004283	407130	PPFIA binding protein 1	PPFIBP1	0.00998004	-0.358547	0.00109021	chr5	82347846	82347846	2.43264e-05	35
ENSBTAG00000004284	507124	ubiquitin recognition factor in ER associated degradation 1	UFD1	0.00998004	0.354368	4.94927e-05	chr17	72709147	72709147	0.118791	9.34609
ENSBTAG00000004318	540040	ADP ribosylation factor like GTPase 3	ARL3	0.00998004	0.465919	0.00130695	chr26	23310816	23310816	0.062092	-13.2288
ENSBTAG00000004329	768210	RELT like 1	RELL1	0.00998004	-0.231216	0.187826	chr6	56959890	56959890	0.0172196	-7.35294
ENSBTAG00000004348	618609	mitochondrial ribosomal protein L21	MRPL21	0.00998004	0.771768	3.9534e-08	chr29	46256914	46256914	0.0103441	9.61538
ENSBTAG00000004380	511023	signal transducer and activator of transcription 2	STAT2	0.00998004	-0.420855	0.000968088	chr5	56995979	56995979	0.0648504	-18.8235
ENSBTAG00000004383	616665	formin binding protein 1 like	FNBP1L	0.00998004	-0.559583	0.000112642	chr3	49994314	49994314	0.0790173	-8.16327
ENSBTAG00000004400	505073	proline rich coiled-coil 2B	PRRC2B	0.00998004	-0.894235	4.86757e-06	chr11	101577906	101577906	0.00066435	-15.0943
ENSBTAG00000004413	530930	Rho related BTB domain containing 3	RHOBTB3	0.00998004	-0.567422	8.47795e-05	chr7	95033926	95033926	0.000445633	18.7575
ENSBTAG00000004421	511245	carbohydrate sulfotransferase 14	CHST14	0.00998004	0.17896	0.282593	chr10	36114399	36114399	0.324227	-7.91779
ENSBTAG00000004517	535018	TAR (HIV-1) RNA binding protein 1	TARBP1	0.00998004	-0.198242	0.0658984	chr28	7257175	7257175	0.0465374	-12.5981
ENSBTAG00000004564	781653	muscleblind like splicing regulator 1	MBNL1	0.00998004	-0.761616	2.70042e-07	chr1	115253664	115253664	0.000852823	-24.2424
ENSBTAG00000004575	540584	family with sequence similarity 126 member A	FAM126A	0.00998004	-0.958224	1.72665e-05	chr4	31699348	31699348	0.00863945	-24.9663
ENSBTAG00000004622	512107	double zinc ribbon and ankyrin repeat domains 1	DZANK1	0.00998004	-0.57857	0.186278	chr13	38498706	38498706	0.00724435	16.0714
ENSBTAG00000004650	519449	zinc finger protein 516	ZNF516	0.00998004	-0.542655	0.000973637	chr24	2540793	2540793	0.00775894	9.80392
ENSBTAG00000004652	509748	lysophosphatidic acid receptor 2	LPAR2	0.00998004	0.219824	0.319907	chr7	3701292	3701292	0.170887	7.10829
ENSBTAG00000004664	511987	coenzyme Q4	COQ4	0.00998004	0.469155	7.54637e-05	chr11	98922842	98922842	0.548306	-6
ENSBTAG00000004716	369020	resistin	RETN	0.00998004	0.280307	0.596067	chr7	16507462	16507462	0.00329942	26.0743
ENSBTAG00000004718	505464	pseudouridine synthase 7 like	PUS7L	0.00998004	-0.144097	0.360289	chr5	36806083	36806083	0.0472096	-16.6667
ENSBTAG00000004722	509460	THUMP domain containing 2	THUMPD2	0.00998004	0.349562	0.064398	chr11	22076224	22076224	0.0330903	12.959
ENSBTAG00000004736	535298	growth factor receptor bound protein 2	GRB2	0.00998004	-0.0615549	0.467297	chr19	56149658	56149658	0.00377441	14.099
ENSBTAG00000004790	505314	ubiquitin conjugating enzyme E2 T	UBE2T	0.00998004	0.553388	0.000153831	chr16	80307337	80307337	0.0409962	8.06452
ENSBTAG00000004791	507647	VPS26 endosomal protein sorting factor C	VPS26C	0.00998004	0.16496	0.129728	chr1	149454908	149454908	0.000425031	30.7098
ENSBTAG00000004814	535487	inositol polyphosphate-4-phosphatase type I A	INPP4A	0.00998004	-0.214371	0.0693718	chr11	3722362	3722362	0.0309017	-15.2448
ENSBTAG00000004826	517002	acid phosphatase 5, tartrate resistant	ACP5	0.00998004	0.776078	3.4531e-06	chr7	15924491	15924491	0.0157801	-6.89655
ENSBTAG00000004833	520620	nitrilase family member 2	NIT2	0.00998004	0.283472	0.00818159	chr1	44621593	44621593	0.0705306	-15.252
ENSBTAG00000004844	613462	ADP ribosylation factor like GTPase 2 binding protein	ARL2BP	0.00998004	-0.213029	0.155298	chr18	25238762	25238762	0.155636	8.56481
ENSBTAG00000004850	540719	karyopherin subunit alpha 3	KPNA3	0.00998004	-0.465001	0.000444827	chr12	19323367	19323367	0.000780159	-16.6667
ENSBTAG00000004852	788251	pleckstrin homology domain containing O1	PLEKHO1	0.00998004	0.744143	1.53539e-06	chr3	20463245	20463245	0.0353337	15.0417
ENSBTAG00000004861	513793	eukaryotic translation initiation factor 3 subunit F	EIF3F	0.00998004	0.374337	0.000787731	chr15	44516720	44516720	0.0106743	19.2532
ENSBTAG00000004869	281733	CXADR Ig-like cell adhesion molecule	CXADR	0.00998004	-0.453302	0.00136088	chr1	19498010	19498010	0.0324898	11.9491
ENSBTAG00000004936	524354	transmembrane and immunoglobulin domain containing 2	TMIGD2	0.00998004	1.0706	0.0257397	chr7	19777237	19777237	0.883332	1.28306
ENSBTAG00000004937	505064	SEC61 translocon subunit alpha 1	SEC61A1	0.00998004	0.218718	0.031811	chr22	59556102	59556102	0.0175747	-21.1321
ENSBTAG00000004940	535177	CUGBP Elav-like family member 4	CELF4	0.00998004	1.04561	1.63851e-09	chr24	19876333	19876333	0.00579129	20.752
ENSBTAG00000004952	515128	major facilitator superfamily domain containing 4A	MFSD4A	0.00998004	-0.532923	0.134635	chr16	3321189	3321189	0.083314	-15.5918
ENSBTAG00000004958	616515	protein tyrosine phosphatase receptor type N2	PTPRN2	0.00998004	-0.155573	0.850987	chr4	119345321	119345321	0.00440062	-13.8223
ENSBTAG00000004961	511030	golgi SNAP receptor complex member 1	GOSR1	0.00998004	-0.279518	0.0716887	chr19	21525312	21525312	0.0585005	-10.8696
ENSBTAG00000004965	524528	nucleoporin 133	NUP133	0.00998004	-0.360514	0.00944635	chr28	1475456	1475456	0.548531	3.09091
ENSBTAG00000005052	511942	glucagon like peptide 2 receptor	GLP2R	0.00998004	-0.77275	2.69141e-05	chr19	28994058	28994058	0.335986	-6.36364
ENSBTAG00000005077	613811	C-X-C motif chemokine ligand 12	CXCL12	0.00998004	-0.198781	0.0278511	chr28	44960974	44960974	4.09744e-06	-43.8968
ENSBTAG00000005111	615037	bone morphogenetic protein 2	BMP2	0.00998004	-0.539272	0.00256756	chr13	48879998	48879998	0.0147156	-13.3795
ENSBTAG00000005127	505050	proteasome 20S subunit alpha 7	PSMA7	0.00998004	0.51604	2.10927e-05	chr13	55062668	55062668	0.0444416	16.4488
ENSBTAG00000005136	540815	abl interactor 1	ABI1	0.00998004	-0.316999	0.00519255	chr13	17831092	17831092	0.0666884	-15.7475
ENSBTAG00000005145	786652	pseudopodium enriched atypical kinase 1	PEAK1	0.00998004	-1.75796	2.36956e-07	chr21	32349483	32349483	1.51218e-06	43.6758
ENSBTAG00000005181	614236	SYS1 golgi trafficking protein	SYS1	0.00998004	0.507364	0.000265863	chr13	73704262	73704262	0.00129049	-25.9011
ENSBTAG00000005186	507590	dysbindin domain containing 2	DBNDD2	0.00998004	0.503701	0.0189031	chr13	73729708	73729708	0.110769	10.7307
ENSBTAG00000005190	533440	TSC complex subunit 1	TSC1	0.00998004	-0.45907	0.00361148	chr11	102955799	102955799	0.0949928	10.2901
ENSBTAG00000005214	518599	lactase like	LCTL	0.00998004	-0.370468	0.53197	chr10	13396759	13396759	0.0496061	-7.93939
ENSBTAG00000005225	512897	RAD52 homolog, DNA repair protein	RAD52	0.00998004	0.217637	0.0619737	chr5	107721222	107721222	0.0117491	-9.17496
ENSBTAG00000005265	506049	zinc finger CCHC-type containing 9	ZCCHC9	0.00998004	0.204325	0.0941498	chr7	81308353	81308353	0.325378	-7.88788
ENSBTAG00000005287	510507	cytochrome P450, family 7, subfamily A, polypeptide 1	CYP7A1	0.00998004	-2.29683	5.18048e-05	chr14	24643650	24643650	0.393489	7.16804
ENSBTAG00000005299	281750	endothelin receptor type B	EDNRB	0.00998004	-0.825565	2.17976e-08	chr12	53334223	53334223	0.00144569	-17.4451
ENSBTAG00000005300	514936	transmembrane protein 51	TMEM51	0.00998004	0.203418	0.154946	chr16	52383802	52383802	0.00919715	-22.2466
ENSBTAG00000005326	282684	casein kinase 1 alpha 1	CSNK1A1	0.00998004	-0.480327	9.58035e-06	chr7	60888530	60888530	0.00469343	-20.7337
ENSBTAG00000005351	540760	regulatory factor X associated protein	RFXAP	0.00998004	-0.280911	0.289757	chr12	24827164	24827164	0.0371415	-10.2449
ENSBTAG00000005376	539435	F-box protein 30	FBXO30	0.00998004	-1.15987	2.78144e-07	chr9	83082254	83082254	0.153147	8.58186
ENSBTAG00000005403	615764	acireductone dioxygenase 1	ADI1	0.00998004	0.57911	2.32727e-05	chr8	111033447	111033447	0.0467274	-12.6667
ENSBTAG00000005434	524990	plasmalemma vesicle associated protein	PLVAP	0.00998004	0.254969	0.0156508	chr7	5775333	5775333	0.29525	-5.66667
ENSBTAG00000005453	505234	FYVE, RhoGEF and PH domain containing 4	FGD4	0.00998004	-0.401013	0.0656828	chr5	77594946	77594946	0.0124195	-22.0415
ENSBTAG00000005464	509936	adenylate cyclase 6	ADCY6	0.00998004	-0.402765	0.000438577	chr5	30992280	30992280	0.00961563	20.7131
ENSBTAG00000005499	654401	zona pellucida binding protein	ZPBP	0.00998004	-0.734735	0.446779	chr4	5920087	5920087	0.137724	-7.47541
ENSBTAG00000005517	507155	NOP58 ribonucleoprotein	NOP58	0.00998004	0.351368	0.00131333	chr2	90781752	90781752	0.961277	-0.2442
ENSBTAG00000005523	541295	xylosyltransferase 1	XYLT1	0.00998004	-1.49242	0.000549685	chr25	15488901	15488901	0.000126119	-20.7547
ENSBTAG00000005564	509231	protein inhibitor of activated STAT 1	PIAS1	0.00998004	-0.248523	0.0717906	chr10	14924457	14924457	0.00350612	-26.4646
ENSBTAG00000005574	280750	clusterin	CLU	0.00998004	0.419995	0.000110151	chr8	11233605	11233605	0.0752878	7.92402
ENSBTAG00000005595	616451	tRNA mitochondrial 2-thiouridylase	TRMU	0.00998004	0.348772	0.00374763	chr5	116713617	116713617	0.00280989	-18.482
ENSBTAG00000005617	524085	solute carrier family 41 member 3	SLC41A3	0.00998004	-0.299852	0.251612	chr22	60549714	60549714	0.000380226	34.1667
ENSBTAG00000005683	532568	elaC ribonuclease Z 1	ELAC1	0.00998004	0.248679	0.089973	chr24	50499726	50499726	0.0697564	-13.1909
ENSBTAG00000005694	529761	transmembrane p24 trafficking protein 10	TMED10	0.00998004	-0.270226	0.00601401	chr10	86445097	86445097	0.000648108	30.1261
ENSBTAG00000005709	539795	abhydrolase domain containing 3, phospholipase	ABHD3	0.00998004	0.294765	0.0163504	chr24	34547211	34547211	0.283383	-5.55355
ENSBTAG00000005712	614135	syntaxin 18	STX18	0.00998004	0.319498	0.0177307	chr6	104533340	104533340	1.57456e-07	-45.3241
ENSBTAG00000005735	337887	ATP synthase membrane subunit c locus 2	ATP5MC2	0.00998004	0.408614	2.57203e-05	chr5	26378723	26378723	0.321521	-7.45455
ENSBTAG00000005780	526472	LIM domain binding 1	LDB1	0.00998004	0.176212	0.0658666	chr26	22772593	22772593	0.00351123	-26.2712
ENSBTAG00000005799	781667	kirre like nephrin family adhesion molecule 1	KIRREL1	0.00998004	-1.27921	0.00185942	chr3	12383249	12383249	0.0319739	-11.5402
ENSBTAG00000005833	540705	ethanolamine kinase 1	ETNK1	0.00998004	-0.835534	0.000123069	chr5	86971048	86971048	0.0024447	22.4421
ENSBTAG00000005842	508399	ATP binding cassette subfamily C member 10	ABCC10	0.00998004	-0.383351	0.00497136	chr23	17000740	17000740	0.128217	10.7771
ENSBTAG00000005843	540139	RNA exonuclease 2	REXO2	0.00998004	0.215635	0.0831894	chr15	24996150	24996150	0.00908024	-11.6788
ENSBTAG00000005850	540262	delta like non-canonical Notch ligand 2	DLK2	0.00998004	0.423796	0.460177	chr23	17012172	17012172	0.0329126	16.3636
ENSBTAG00000005854	540493	COP9 signalosome subunit 8	COPS8	0.00998004	0.148174	0.108063	chr3	116512591	116512591	0.0199915	14.1159
ENSBTAG00000005863	541204	activating transcription factor 7	ATF7	0.00998004	-0.472947	0.16831	chr5	26410142	26410142	0.147803	5.63025
ENSBTAG00000005908	510922	radial spoke head 10 homolog B (Chlamydomonas)	RSPH10B	0.00998004	-0.510006	0.104297	chr25	38004832	38004832	0.00194663	-29.5019
ENSBTAG00000005912	508127	DNA methyltransferase 1 associated protein 1	DMAP1	0.00998004	0.415327	0.000296453	chr3	101822988	101822988	5.00544e-08	50.2642
ENSBTAG00000005937	529246	tubulin tyrosine ligase like 9	TTLL9	0.00998004	-0.759275	0.139597	chr13	61427214	61427214	0.0343419	-10.207
ENSBTAG00000005951	539541	HIC ZBTB transcriptional repressor 2	HIC2	0.00998004	-1.0364	0.00332487	chr17	72173904	72173904	0.0826943	17.0455
ENSBTAG00000005958	541008	protein tyrosine kinase 2 beta	PTK2B	0.00998004	-0.162962	0.186308	chr8	74422045	74422045	0.219709	8.72284
ENSBTAG00000005960	538959	erythrocyte membrane protein band 4.1 like 2	EPB41L2	0.00998004	-0.260868	0.0124298	chr9	69098006	69098006	0.160406	7.5592
ENSBTAG00000005963	541078	methionine adenosyltransferase 1A	MAT1A	0.00998004	-0.228982	0.00561693	chr28	35685639	35685639	0.0134553	-22.807
ENSBTAG00000005975	768056	O-acyl-ADP-ribose deacylase 1	OARD1	0.00998004	0.405495	0.000359096	chr23	14991758	14991758	0.317298	-7.74826
ENSBTAG00000005999	510595	fibronectin type III and SPRY domain containing 1	FSD1	0.00998004	-0.632112	0.120535	chr7	19770937	19770937	0.243118	-6.03742
ENSBTAG00000006003	535754	Sin3A associated protein 130	SAP130	0.00998004	-0.422341	0.0136197	chr2	4494966	4494966	6.35047e-11	43.8356
ENSBTAG00000006014	533207	golgi brefeldin A resistant guanine nucleotide exchange factor 1	GBF1	0.00998004	-0.286081	0.00195938	chr26	22925501	22925501	0.215063	-8.30039
ENSBTAG00000006016	513605	GTP binding protein 2	GTPBP2	0.00998004	-0.214459	0.106985	chr23	17142012	17142012	0.430503	4.9509
ENSBTAG00000006089	790064	chromosome 19 C17orf80 homolog	C19H17orf80	0.00998004	-0.252383	0.0502138	chr19	58093425	58093425	0.0421214	5.66038
ENSBTAG00000006104	767931	small nuclear ribonucleoprotein 13	SNU13	0.00998004	0.428477	3.46971e-05	chr5	112743557	112743557	5.32862e-05	38.5985
ENSBTAG00000006132	508078	DENN domain containing 3	DENND3	0.00998004	-0.52175	0.00625976	chr14	2772838	2772838	0.0329956	18.5345
ENSBTAG00000006140	515608	peroxisomal biogenesis factor 11 alpha	PEX11A	0.00998004	0.08575	0.711892	chr21	21107578	21107578	0.0352806	16.7065
ENSBTAG00000006142	509583	DEAH-box helicase 36	DHX36	0.00998004	-0.317405	0.00764196	chr1	113315076	113315076	0.000124698	36.7347
ENSBTAG00000006200	506631	solute carrier family 25 member 17	SLC25A17	0.00998004	0.156407	0.18081	chr5	112078635	112078635	0.050537	5.76923
ENSBTAG00000006214	532684	lysyl oxidase like 2	LOXL2	0.00998004	-0.424983	0.00457096	chr8	70516657	70516657	0.063203	16.7565
ENSBTAG00000006276	511774	C1q and TNF related 1	C1QTNF1	0.00998004	0.305585	0.0044687	chr19	53375265	53375265	0.00517059	-23.3507
ENSBTAG00000006288	100336454	V-set and transmembrane domain containing 4	VSTM4	0.00998004	0.431531	0.0103196	chr28	43364479	43364479	0.00180594	-16.8269
ENSBTAG00000006295	281552	thyroid stimulating hormone subunit beta	TSHB	0.00998004	1.9228	0.183441	chr3	28284851	28284851	0.0371815	-12.197
ENSBTAG00000006307	527592	hydroxysteroid 17-beta dehydrogenase 11	HSD17B11	0.00998004	0.324877	0.0118303	chr6	102245451	102245451	1.85455e-06	-39.6514
ENSBTAG00000006320	280759	dihydrolipoamide branched chain transacylase E2	DBT	0.00998004	-0.172525	0.0614518	chr3	43067429	43067429	0.770196	-1.4992
ENSBTAG00000006325	533678	NudC domain containing 3	NUDCD3	0.00998004	0.156289	0.0792325	chr4	76937697	76937697	0.378462	-8.35913
ENSBTAG00000006350	407224	solute carrier family 22 member 7	SLC22A7	0.00998004	0.632855	1.65277e-07	chr23	16895224	16895224	5.83129e-09	-43.8138
ENSBTAG00000006377	516513	myosin IG	MYO1G	0.00998004	0.0797231	0.649254	chr4	76628569	76628569	0.0450873	-17.8449
ENSBTAG00000006391	327702	NADH:ubiquinone oxidoreductase subunit AB1	NDUFAB1	0.00998004	0.386821	0.0015247	chr25	21264160	21264160	0.0406419	17.0238
ENSBTAG00000006416	523162	ER membrane protein complex subunit 4	EMC4	0.00998004	0.326119	0.00236599	chr10	28391402	28391402	0.123816	-3.77358
ENSBTAG00000006428	524106	zinc finger protein 354A	ZNF354A	0.00998004	-0.201071	0.253451	chr7	39824344	39824344	0.157497	13.0391
ENSBTAG00000006471	538576	oxysterol binding protein like 11	OSBPL11	0.00998004	-0.383475	0.0113863	chr1	70077825	70077825	0.0751293	8.33333
ENSBTAG00000006478	767897	chromosome 8 C9orf64 homolog	C8H9orf64	0.00998004	-0.260051	0.041989	chr8	77204394	77204394	0.590223	-3.46154
ENSBTAG00000006491	517397	amylo-alpha-1, 6-glucosidase, 4-alpha-glucanotransferase	AGL	0.00998004	-0.823194	1.33064e-05	chr3	43422674	43422674	0.392755	-5.1948
ENSBTAG00000006499	539211	phosphatidylinositol-5-phosphate 4-kinase type 2 beta	PIP4K2B	0.00998004	-0.419847	0.0214265	chr19	39377997	39377997	0.0627318	14.5455
ENSBTAG00000006515	104976499	espin	ESPN	0.00998004	0.897081	5.16333e-05	chr16	46942255	46942255	0.0966804	-11.0332
ENSBTAG00000006533	526612	NSFL1 cofactor	NSFL1C	0.00998004	0.329138	0.000337051	chr13	59706481	59706481	1.45438e-05	33.5069
ENSBTAG00000006542	511736	rabaptin, RAB GTPase binding effector protein 2	RABEP2	0.00998004	0.375248	0.00627587	chr25	25922509	25922509	0.0196807	-17.9785
ENSBTAG00000006546	281805	glutathione S-transferase alpha 2	GSTA2	0.00998004	0.355507	0.0353518	chr23	25102463	25102463	4.39115e-08	-43.886
ENSBTAG00000006589	281067	CF transmembrane conductance regulator	CFTR	0.00998004	-0.637238	0.00266784	chr4	50849609	50849609	0.000157279	35.7239
ENSBTAG00000006608	787326	gamma-glutamyltransferase 5	GGT5	0.00998004	0.218835	0.0344325	chr17	71441403	71441403	0.193281	-8.37912
ENSBTAG00000006613	514880	methyltransferase like 17	METTL17	0.00998004	-0.0565698	0.632399	chr10	26145574	26145574	0.00787793	12.6728
ENSBTAG00000006633	516979	interferon regulatory factor 3	IRF3	0.00998004	0.299194	0.000507208	chr18	56066630	56066630	0.208201	-9.87103
ENSBTAG00000006642	282322	protein kinase cAMP-activated catalytic subunit alpha	PRKACA	0.00998004	-0.00103307	0.99238	chr7	11589165	11589165	0.00660137	-14.9403
ENSBTAG00000006645	782518	lysophosphatidic acid receptor 6	LPAR6	0.00998004	0.023316	0.897335	chr12	18233645	18233645	0.00274073	12.2807
ENSBTAG00000006671	514567	DEAD-box helicase 27	DDX27	0.00998004	0.331579	0.0043823	chr13	77325504	77325504	0.0678937	-14.685
ENSBTAG00000006678	505039	GATA zinc finger domain containing 2B	GATAD2B	0.00998004	-0.708103	0.00175686	chr3	16538770	16538770	0.152806	7.20869
ENSBTAG00000006686	513362	nephronectin	NPNT	0.00998004	-0.248467	0.227977	chr6	19245702	19245702	0.23257	6
ENSBTAG00000006690	533078	archain 1	ARCN1	0.00998004	-0.369785	0.00275726	chr15	29225317	29225317	0.467035	-4.04803
ENSBTAG00000006695	539643	valosin containing protein interacting protein 1	VCPIP1	0.00998004	-1.00474	1.47074e-08	chr14	30906238	30906238	0.119734	5.8805
ENSBTAG00000006719	514391	zinc finger AN1-type containing 4	ZFAND4	0.00998004	-0.264061	0.259794	chr28	44144550	44144550	4.30575e-07	-47.5745
ENSBTAG00000006748	534524	Dmx like 1	DMXL1	0.00998004	-0.730014	0.00010956	chr7	34718097	34718097	0.0958795	-3.84615
ENSBTAG00000006795	317723	glycine cleavage system protein H	GCSH	0.00998004	0.398787	0.00345477	chr18	7804986	7804986	0.0566309	-11.5254
ENSBTAG00000006801	508269	transmembrane protein 106A	TMEM106A	0.00998004	-0.354108	0.00490447	chr19	43165850	43165850	0.0144484	15.501
ENSBTAG00000006837	518834	ubiquitin like modifier activating enzyme 6	UBA6	0.00998004	-0.429345	0.0115758	chr6	83371259	83371259	0.449231	-4.74074
ENSBTAG00000006841	539607	leucine rich repeat containing 4B	LRRC4B	0.00998004	1.38453	0.00573708	chr18	56689284	56689284	0.0857806	-16.4835
ENSBTAG00000006886	509931	family with sequence similarity 117 member A	FAM117A	0.00998004	-0.285224	0.0497494	chr19	36875701	36875701	0.711284	-3.64146
ENSBTAG00000006898	538357	glutamyl-prolyl-tRNA synthetase 1	EPRS1	0.00998004	0.299709	0.00420742	chr16	23507005	23507005	0.0118956	-8.69565
ENSBTAG00000006951	614876	LIM domain only 2	LMO2	0.00998004	0.292926	0.0107719	chr15	64508547	64508547	0.0257991	-21
ENSBTAG00000006958	538804	chromosome 23 C6orf136 homolog	C23H6orf136	0.00998004	0.161652	0.367713	chr23	28355859	28355859	0.538474	3.84615
ENSBTAG00000006960	506405	DEAH-box helicase 16	DHX16	0.00998004	0.221586	0.0555747	chr23	28338818	28338818	0.0802353	-4.16667
ENSBTAG00000006971	615865	bromodomain containing 9	BRD9	0.00998004	0.34514	0.000168826	chr20	71398969	71398969	0.0883056	9.36768
ENSBTAG00000006982	613749	RAB5C, member RAS oncogene family	RAB5C	0.00998004	0.18915	0.0110342	chr19	42289077	42289077	0.0084441	19.5969
ENSBTAG00000007061	505915	protein phosphatase 2 regulatory subunit B'beta	PPP2R5B	0.00998004	-0.24895	0.0535678	chr29	43145912	43145912	0.0900674	12.1961
ENSBTAG00000007066	539972	transmembrane O-mannosyltransferase targeting cadherins 4	TMTC4	0.00998004	-0.450103	0.00729156	chr12	77247034	77247034	0.154008	-8.62534
ENSBTAG00000007071	525869	retinoic acid induced 14	RAI14	0.00998004	-0.364996	0.0177886	chr20	39432181	39432181	0.0245852	-5.35714
ENSBTAG00000007089	512533	FSHD region gene 1	FRG1	0.00998004	0.455664	0.000852093	chr27	19168819	19168819	0.0258762	-6.77966
ENSBTAG00000007097	282090	thiamine triphosphatase	THTPA	0.00998004	-0.218508	0.137816	chr10	21392204	21392204	0.956183	-0.148148
ENSBTAG00000007133	535219	cullin 2	CUL2	0.00998004	-0.181876	0.132493	chr13	18317868	18317868	0.091034	12.0968
ENSBTAG00000007153	534961	complement C1q A chain	C1QA	0.00998004	0.560205	6.79374e-05	chr2	130192164	130192164	0.0374815	14.0767
ENSBTAG00000007169	514898	purinergic receptor P2X 1	P2RX1	0.00998004	-0.741794	0.346763	chr19	24565001	24565001	0.0272373	-17.116
ENSBTAG00000007202	532527	EI24 autophagy associated transmembrane protein	EI24	0.00998004	0.352719	0.00733031	chr29	28993087	28993087	0.0658145	-9.5952
ENSBTAG00000007204	522400	keratin 80	KRT80	0.00998004	-0.679308	0.276911	chr5	27728557	27728557	0.0437298	-12.8679
ENSBTAG00000007245	100139697	intraflagellar transport 140	IFT140	0.00998004	-0.7213	0.0150044	chr25	1222473	1222473	0.00209725	15.6684
ENSBTAG00000007246	615464	transmembrane protein 204	TMEM204	0.00998004	0.391673	0.00164124	chr25	1219184	1219184	0.0101903	17.1429
ENSBTAG00000007272	338038	ATPase H+ transporting V0 subunit a2	ATP6V0A2	0.00998004	-0.432282	0.00162583	chr17	51991182	51991182	0.278594	-10.094
ENSBTAG00000007288	511802	cyclin dependent kinase 19	CDK19	0.00998004	-1.0269	2.86853e-05	chr9	39465902	39465902	0.0317145	-10.2807
ENSBTAG00000007304	505499	CDC like kinase 3	CLK3	0.00998004	0.199708	0.0631131	chr21	34092392	34092392	0.0290814	12.2253
ENSBTAG00000007305	528654	VPS41 subunit of HOPS complex	VPS41	0.00998004	-0.140858	0.168068	chr4	82009382	82009382	0.016868	-14.75
ENSBTAG00000007462	101905341	asteroid homolog 1	ASTE1	0.00998004	-0.197283	0.325877	chr1	138844200	138844200	0.0131592	11.9231
ENSBTAG00000007476	534072	beta-transducin repeat containing E3 ubiquitin protein ligase	BTRC	0.00998004	-0.229092	0.12824	chr26	22152922	22152922	0.0706688	-9.31768
ENSBTAG00000007483	617896	unc-119 lipid binding chaperone B	UNC119B	0.00998004	-0.40667	0.00788059	chr17	62962267	62962267	0.446213	-4.58461
ENSBTAG00000007515	505133	ubiquitin conjugating enzyme E2 Q1	UBE2Q1	0.00998004	0.173742	0.0304875	chr3	16036294	16036294	0.199073	-6.82616
ENSBTAG00000007520	510159	microtubule associated protein RP/EB family member 2	MAPRE2	0.00998004	-0.15238	0.145621	chr24	21941456	21941456	1.70093e-10	-57.1053
ENSBTAG00000007544	533131	MARVEL domain containing 3	MARVELD3	0.00998004	1.03071	0.00549447	chr18	39405226	39405226	0.0818921	-8.61017
ENSBTAG00000007558	618294	interleukin 9 receptor	IL9R	0.00998004	-0.310067	0.644989	chr25	93050	93050	0.185123	10.6403
ENSBTAG00000007589	540806	SMAD family member 9	SMAD9	0.00998004	-0.968748	0.000165742	chr12	24757258	24757258	0.111909	-12.3009
ENSBTAG00000007602	511976	integrin subunit alpha 8	ITGA8	0.00998004	-1.00028	0.116076	chr13	30229193	30229193	0.0139706	-23.9245
ENSBTAG00000007609	282275	integrin alpha FG-GAP repeat containing 2	ITFG2	0.00998004	0.149297	0.194127	chr5	106937068	106937068	0.00186855	-26.28
ENSBTAG00000007617	506501	telomeric repeat binding factor 2	TERF2	0.00998004	-0.153657	0.195304	chr18	36523869	36523869	0.109715	-6.17647
ENSBTAG00000007622	282883	cathepsin D	CTSD	0.00998004	0.231265	0.0188532	chr29	49692450	49692450	0.0600531	8.13131
ENSBTAG00000007649	512588	TM2 domain containing 3	TM2D3	0.00998004	0.322439	0.0319588	chr21	28808525	28808525	0.040592	-18.6738
ENSBTAG00000007658	282421	catenin beta like 1	CTNNBL1	0.00998004	0.275133	0.00241357	chr13	66552927	66552927	0.135804	13.9163
ENSBTAG00000007661	532964	myosin IF	MYO1F	0.00998004	0.132242	0.361885	chr7	17155401	17155401	0.00219362	27.6681
ENSBTAG00000007666	519028	insulin like growth factor 2 mRNA binding protein 2	IGF2BP2	0.00998004	-0.46869	0.183378	chr1	81435881	81435881	0.0249549	-12.6202
ENSBTAG00000007681	508809	dihydrofolate reductase	DHFR	0.00998004	-0.311336	0.00366549	chr7	80747488	80747488	0.0420699	-18.4211
ENSBTAG00000007685	514237	proteasome 20S subunit beta 1	PSMB1	0.00998004	0.404889	6.12143e-05	chr9	104032166	104032166	8.43083e-05	-33.2842
ENSBTAG00000007696	538805	trafficking protein particle complex subunit 8	TRAPPC8	0.00998004	-0.198417	0.039111	chr24	25295276	25295276	0.0619467	-15.103
ENSBTAG00000007700	281400	phytanoyl-CoA 2-hydroxylase	PHYH	0.00998004	0.378676	0.000909454	chr13	27969054	27969054	0.0115929	-23.25
ENSBTAG00000007718	510050	TGFB induced factor homeobox 1	TGIF1	0.00998004	0.567831	2.14108e-06	chr24	37475469	37475469	0.0095459	8.19672
ENSBTAG00000007725	338058	ADP ribosylation factor 1	ARF1	0.00998004	0.205218	0.0265936	chr7	3028484	3028484	0.00378016	-25.6203
ENSBTAG00000007784	517211	N-alpha-acetyltransferase 50, NatE catalytic subunit	NAA50	0.00998004	-0.225389	0.025008	chr1	58409210	58409210	0.238791	7.51519
ENSBTAG00000007787	535883	3-hydroxyisobutyryl-CoA hydrolase	HIBCH	0.00998004	0.255611	0.00784363	chr2	6028917	6028917	0.046596	-5.45455
ENSBTAG00000007812	338084	NADH:ubiquinone oxidoreductase subunit A13	NDUFA13	0.00998004	0.316522	0.118109	chr7	3806483	3806483	0.0151819	15.2585
ENSBTAG00000007833	533403	protein inhibitor of activated STAT 2	PIAS2	0.00998004	-0.395416	0.0107427	chr24	46575252	46575252	0.031155	-5.76923
ENSBTAG00000007841	505059	WT1 interacting protein	WTIP	0.00998004	-0.374116	0.0845751	chr18	44913655	44913655	0.00210414	-25.539
ENSBTAG00000007895	514255	solute carrier family 20 member 1	SLC20A1	0.00998004	0.379026	0.00637297	chr11	46334307	46334307	0.0477002	14.5507
ENSBTAG00000007930	508899	nuclear receptor coactivator 6	NCOA6	0.00998004	-0.448469	9.96706e-05	chr13	64102008	64102008	0.22872	4.21569
ENSBTAG00000007942	789894	terminal nucleotidyltransferase 4B	TENT4B	0.00998004	-0.762584	1.31035e-05	chr18	18576679	18576679	0.0502375	-18.7119
ENSBTAG00000007976	615690	FAM3 metabolism regulating signaling molecule C	FAM3C	0.00998004	-0.305961	0.0288415	chr4	85915321	85915321	0.00497321	11.1111
ENSBTAG00000007979	767620	transportin 1	TNPO1	0.00998004	-0.477718	0.00093532	chr20	8806163	8806163	0.0319527	16.8487
ENSBTAG00000007988	519148	syntaxin 2	STX2	0.00998004	0.128773	0.234497	chr17	46304912	46304912	0.0355408	-15.812
ENSBTAG00000008022	538209	prostaglandin F2 receptor inhibitor	PTGFRN	0.00998004	-0.391456	0.0108187	chr3	26350307	26350307	0.104811	6.33333
ENSBTAG00000008025	508513	ubiquitin protein ligase E3C	UBE3C	0.00998004	-0.303027	0.00443946	chr4	118447337	118447337	0.00331849	-24.6318
ENSBTAG00000008060	512142	small nuclear ribonucleoprotein U11/U12 subunit 35	SNRNP35	0.00998004	0.472933	0.0056657	chr17	52157235	52157235	0.127768	3.50877
ENSBTAG00000008074	506413	C1q and TNF related 6	C1QTNF6	0.00998004	0.595111	0.00882085	chr5	75626768	75626768	0.0282474	-21.6912
ENSBTAG00000008078	540154	tripartite motif containing 59	TRIM59	0.00998004	-1.41926	0.0024401	chr1	107043708	107043708	0.0346927	5.45455
ENSBTAG00000008092	613954	RAB37, member RAS oncogene family	RAB37	0.00998004	0.184019	0.510294	chr19	56683777	56683777	0.0124946	-16.6311
ENSBTAG00000008097	493729	Wnt family member 2	WNT2	0.00998004	0.366763	0.145501	chr4	51163681	51163681	0.000145778	33.0303
ENSBTAG00000008101	528098	proprotein convertase subtilisin/kexin type 5	PCSK5	0.00998004	-0.573414	0.00717623	chr8	52172903	52172903	5.2942e-06	-24.1935
ENSBTAG00000008139	509991	homeobox A3	HOXA3	0.00998004	0.402273	0.0306269	chr4	68902644	68902644	0.0366368	21.7021
ENSBTAG00000008145	509018	sphingomyelin phosphodiesterase 2	SMPD2	0.00998004	0.415121	0.00650824	chr9	40711689	40711689	0.0802805	7.01754
ENSBTAG00000008182	540819	FosB proto-oncogene, AP-1 transcription factor subunit	FOSB	0.00998004	1.74433	1.13477e-05	chr18	53072236	53072236	0.0036971	-18.6157
ENSBTAG00000008232	541268	DAB2 interacting protein	DAB2IP	0.00998004	-0.369995	0.0165206	chr11	92557576	92557576	0.00261495	-17.567
ENSBTAG00000008301	506520	WNK lysine deficient protein kinase 2	WNK2	0.00998004	-0.375377	0.205819	chr8	84605926	84605926	0.107587	13.3559
ENSBTAG00000008306	514986	makorin ring finger protein 1	MKRN1	0.00998004	-0.171748	0.0709945	chr4	103850476	103850476	0.0306461	-6.66667
ENSBTAG00000008339	536093	DEAH-box helicase 8	DHX8	0.00998004	-0.5893	4.89478e-09	chr19	43427181	43427181	0.202378	-5.17202
ENSBTAG00000008347	615873	mitochondrial ribosomal protein L48	MRPL48	0.00998004	0.514289	0.00176211	chr15	53301123	53301123	0.0792292	-3.92157
ENSBTAG00000008378	540252	fem-1 homolog B	FEM1B	0.00998004	-0.733863	2.79093e-07	chr10	15154515	15154515	0.00252701	-30.3495
ENSBTAG00000008411	613696	pleckstrin homology domain containing O2	PLEKHO2	0.00998004	0.323984	0.000448222	chr10	45208014	45208014	0.0367884	-15.6085
ENSBTAG00000008414	538494	zinc finger RNA binding protein	ZFR	0.00998004	-0.374449	0.00161743	chr20	41163496	41163496	0.105267	-13.2867
ENSBTAG00000008443	505690	La ribonucleoprotein 1, translational regulator	LARP1	0.00998004	-0.106202	0.371639	chr7	65964772	65964772	0.0635999	10.3642
ENSBTAG00000008480	513131	C-terminal binding protein 1	CTBP1	0.00998004	0.370616	0.000380279	chr6	117204939	117204939	0.0574191	-18.4211
ENSBTAG00000008570	282050	ribosomal protein S14	RPS14	0.00998004	0.634179	3.27564e-07	chr7	61776857	61776857	0.00204297	18.6102
ENSBTAG00000008585	100138303	Rho guanine nucleotide exchange factor 10	ARHGEF10	0.00998004	-0.634836	0.00082985	chr27	1372022	1372022	0.0127079	-16.1528
ENSBTAG00000008607	511283	AT-rich interaction domain 3A	ARID3A	0.00998004	-0.101629	0.576754	chr7	43461903	43461903	0.235852	-4.83871
ENSBTAG00000008613	508910	t-complex 11 like 1	TCP11L1	0.00998004	-0.440363	0.0153111	chr15	63673864	63673864	0.0815328	15.051
ENSBTAG00000008625	782309	pleckstrin homology and FYVE domain containing 1	PLEKHF1	0.00998004	0.379019	0.0183592	chr18	40269473	40269473	0.0463579	8.92323
ENSBTAG00000008634	507060	WW domain binding protein 2	WBP2	0.00998004	0.0665218	0.527437	chr19	55762271	55762271	0.137006	13.551
ENSBTAG00000008646	507833	tRNA methyltransferase activator subunit 11-2	TRMT112	0.00998004	0.370681	0.025791	chr29	42613038	42613038	0.54226	-2.08163
ENSBTAG00000008650	526873	calcium/calmodulin dependent protein kinase ID	CAMK1D	0.00998004	-0.60166	0.0502756	chr13	12056834	12056834	6.01213e-11	-51.6761
ENSBTAG00000008703	347700	eukaryotic translation initiation factor 2 alpha kinase 2	EIF2AK2	0.00998004	-0.787145	0.00017379	chr11	19596448	19596448	0.162953	11.4439
ENSBTAG00000008710	281881	potassium voltage-gated channel subfamily H member 1	KCNH1	0.00998004	-1.24982	0.0120073	chr16	72288790	72288790	0.00525454	-17.5568
ENSBTAG00000008711	504851	BCL2 family apoptosis regulator BOK	BOK	0.00998004	0.715974	9.3939e-11	chr3	120670971	120670971	0.000145872	31.2542
ENSBTAG00000008736	407228	cullin 1	CUL1	0.00998004	0.0727798	0.403315	chr4	111897163	111897163	9.84099e-07	-33.9972
ENSBTAG00000008773	282245	guanylate cyclase 2D, retinal	GUCY2D	0.00998004	-1.16406	0.00232196	chr19	27664803	27664803	0.0887389	9.20755
ENSBTAG00000008779	286820	arachidonate 15-lipoxygenase type B	ALOX15B	0.00998004	-0.707866	0.000166242	chr19	27699837	27699837	0.166707	9.76536
ENSBTAG00000008789	507723	high mobility group 20B	HMG20B	0.00998004	0.0469133	0.653873	chr7	20359516	20359516	0.160234	8.37814
ENSBTAG00000008797	618404	Rho guanine nucleotide exchange factor 38	ARHGEF38	0.00998004	-0.44774	0.171372	chr6	19554993	19554993	0.049094	10.6494
ENSBTAG00000008852	504258	sialic acid binding Ig like lectin 10	SIGLEC10	0.00998004	0.680273	0.00360741	chr18	57475128	57475128	0.0405671	-17.6056
ENSBTAG00000008860	100336872	RHO family interacting cell polarization regulator 1	RIPOR1	0.00998004	-0.285586	0.00979277	chr18	35113732	35113732	0.0254969	-5.7971
ENSBTAG00000008862	532923	golgin B1	GOLGB1	0.00998004	-0.342008	0.000509098	chr1	66233421	66233421	0.764613	2.17391
ENSBTAG00000008908	525199	GDNF inducible zinc finger protein 1	GZF1	0.00998004	-0.358424	0.0309768	chr13	42027555	42027555	0.77046	2.37838
ENSBTAG00000008933	507921	major facilitator superfamily domain containing 5	MFSD5	0.00998004	0.300042	0.0182522	chr5	26758593	26758593	0.124182	5.85226
ENSBTAG00000008977	505031	translocase of outer mitochondrial membrane 6	TOMM6	0.00998004	0.563839	4.86832e-05	chr23	15613464	15613464	0.0553841	-11.1111
ENSBTAG00000008978	509694	ubiquitin specific peptidase 22	USP22	0.00998004	-0.198877	0.0168213	chr19	35120293	35120293	2.58477e-14	-64.7701
ENSBTAG00000008991	514108	eukaryotic translation initiation factor 4E nuclear import factor 1	EIF4ENIF1	0.00998004	-0.0976482	0.330591	chr17	70210711	70210711	0.0533953	-8.85417
ENSBTAG00000009014	282113	uroplakin 1B	UPK1B	0.00998004	-1.8496	0.0390219	chr1	63979369	63979369	0.550973	3.36557
ENSBTAG00000009021	100299092	fasciculation and elongation protein zeta 2	FEZ2	0.00998004	0.289516	0.0100801	chr11	19069596	19069596	0.0389478	14.5628
ENSBTAG00000009023	522132	transmembrane O-mannosyltransferase targeting cadherins 3	TMTC3	0.00998004	-1.22352	0.000473649	chr5	18092475	18092475	0.0292444	-20.9936
ENSBTAG00000009051	533203	matrix metallopeptidase 19	MMP19	0.00998004	0.21797	0.041157	chr5	57429235	57429235	0.0344292	14.7567
ENSBTAG00000009064	528530	colony stimulating factor 2 receptor subunit beta	CSF2RB	0.00998004	-0.835532	4.6166e-05	chr5	75360620	75360620	2.22118e-10	44.7742
ENSBTAG00000009079	616314	RAB4B, member RAS oncogene family	RAB4B	0.00998004	0.279422	0.0920109	chr18	50039299	50039299	0.0412671	13.78
ENSBTAG00000009086	281903	lysyl oxidase like 1	LOXL1	0.00998004	0.0329729	0.699751	chr21	34673979	34673979	0.0763861	-16.7862
ENSBTAG00000009151	527394	pygopus family PHD finger 1	PYGO1	0.00998004	-0.75527	0.0107654	chr10	54815462	54815462	0.351599	-7.60088
ENSBTAG00000009156	616227	calcium/calmodulin dependent protein kinase II inhibitor 1	CAMK2N1	0.00998004	0.512805	2.44457e-05	chr2	132127793	132127793	0.0138858	-23.4694
ENSBTAG00000009188	281183	phosphoribosylglycinamide formyltransferase, phosphoribosylglycinamide synthetase, phosphoribosylaminoimidazole synthetase	GART	0.00998004	-0.341936	0.00208392	chr1	1991996	1991996	0.432924	3.01587
ENSBTAG00000009213	505393	translocase of outer mitochondrial membrane 40 like	TOMM40L	0.00998004	0.353177	0.0144729	chr3	8280930	8280930	0.138073	12.4224
ENSBTAG00000009214	281148	ETS proto-oncogene 2, transcription factor	ETS2	0.00998004	0.182839	0.0391148	chr1	151188755	151188755	0.0562746	-13.0378
ENSBTAG00000009235	539609	potassium calcium-activated channel subfamily M regulatory beta subunit 3	KCNMB3	0.00998004	-0.472922	0.171291	chr1	87830835	87830835	0.0793207	11.5984
ENSBTAG00000009298	493989	xylosyltransferase 2	XYLT2	0.00998004	0.162491	0.0963233	chr19	36337409	36337409	0.11086	-15.2468
ENSBTAG00000009304	509123	programmed cell death 5	PDCD5	0.00998004	0.493426	0.0027603	chr18	43103110	43103110	0.0329419	6
ENSBTAG00000009305	784749	ankyrin repeat domain 27	ANKRD27	0.00998004	-0.146969	0.182421	chr18	43119941	43119941	0.055516	-14.1447
ENSBTAG00000009306	617176	MORN repeat containing 1	MORN1	0.00998004	-0.452392	0.377767	chr16	50467901	50467901	0.00377575	-13.5316
ENSBTAG00000009338	538844	leucine rich repeat containing 7	LRRC7	0.00998004	1.47824	0.402357	chr3	75623632	75623632	1.16581e-05	-41.4915
ENSBTAG00000009345	515126	archaelysin family metallopeptidase 2	AMZ2	0.00998004	0.222036	0.0290048	chr19	61926821	61926821	0.0825513	-10.6991
ENSBTAG00000009350	100337447	phospholipase A2 group XIIB	PLA2G12B	0.00998004	0.264757	0.0160203	chr28	28941734	28941734	0.00603219	20.3409
ENSBTAG00000009384	508521	angiotensin II receptor associated protein	AGTRAP	0.00998004	0.435987	0.000578607	chr16	41940526	41940526	0.11522	15.4615
ENSBTAG00000009396	506390	exonuclease 1	EXO1	0.00998004	-1.21683	0.122295	chr16	35023101	35023101	0.000666884	-30.6284
ENSBTAG00000009400	513260	FAST kinase domains 3	FASTKD3	0.00998004	-0.284346	0.0835077	chr20	65354197	65354197	0.270567	1.72414
ENSBTAG00000009475	515731	plexin domain containing 2	PLXDC2	0.00998004	-0.143978	0.251578	chr13	21439985	21439985	0.0242043	-12.5451
ENSBTAG00000009479	286885	ubiquinol-cytochrome c reductase complex III subunit VII	UQCRQ	0.00998004	0.565066	1.39962e-05	chr7	44447885	44447885	0.0904133	-4.65116
ENSBTAG00000009495	282862	basal cell adhesion molecule	BCAM	0.00998004	0.312108	0.0146616	chr18	52560885	52560885	0.0899956	-9.63106
ENSBTAG00000009508	506149	single-pass membrane protein with aspartate rich tail 1	SMDT1	0.00998004	0.392224	0.00235807	chr5	113043522	113043522	0.000608865	18.8921
ENSBTAG00000009518	514579	alkB homolog 3, alpha-ketoglutarate dependent dioxygenase	ALKBH3	0.00998004	0.283141	0.02752	chr15	74008578	74008578	0.112278	-8.22642
ENSBTAG00000009541	537713	succinate-CoA ligase GDP-forming subunit beta	SUCLG2	0.00998004	0.240236	0.00383356	chr22	33901673	33901673	0.000569909	32.5814
ENSBTAG00000009542	507466	zinc finger CCCH-type containing 10	ZC3H10	0.00998004	0.423599	0.00238021	chr5	57209904	57209904	0.0837384	7.37247
ENSBTAG00000009560	507007	nucleotide binding protein 1	NUBP1	0.00998004	0.359818	0.0765416	chr25	9470318	9470318	0.0737852	9.87903
ENSBTAG00000009562	508477	zinc finger protein 593	ZNF593	0.00998004	0.455638	0.0272149	chr2	126927389	126927389	0.962046	-0.289296
ENSBTAG00000009575	518886	TBC1 domain family member 32	TBC1D32	0.00998004	-0.315852	0.4333	chr9	29837928	29837928	0.00373447	-8.4507
ENSBTAG00000009581	515112	UBX domain protein 11	UBXN11	0.00998004	0.353196	0.216997	chr2	126811526	126811526	0.0217358	-21.0615
ENSBTAG00000009584	515218	protein phosphatase 6 regulatory subunit 3	PPP6R3	0.00998004	-0.178143	0.0404779	chr29	45964530	45964530	0.000479676	28.0342
ENSBTAG00000009615	282689	annexin A2	ANXA2	0.00998004	0.103663	0.294427	chr10	49804284	49804284	0.0188948	-21.6928
ENSBTAG00000009636	512543	solute carrier family 7 member 6 opposite strand	SLC7A6OS	0.00998004	0.296196	0.0208276	chr18	35676058	35676058	0.0659827	6.27706
ENSBTAG00000009680	100125286	family with sequence similarity 177 member A1	FAM177A1	0.00998004	0.239429	0.0965905	chr21	45346700	45346700	0.424984	-4.16667
ENSBTAG00000009689	541216	RWD domain containing 1	RWDD1	0.00998004	0.509821	8.36876e-07	chr9	34148241	34148241	0.170595	-8.39002
ENSBTAG00000009711	504844	replication protein A1	RPA1	0.00998004	-0.211281	0.0521201	chr19	22901421	22901421	1.283e-05	32.1572
ENSBTAG00000009715	526867	programmed cell death 11	PDCD11	0.00998004	-0.148172	0.128076	chr26	23993231	23993231	0.00728472	-17.3303
ENSBTAG00000009734	537958	XPA, DNA damage recognition and repair factor	XPA	0.00998004	0.148219	0.175334	chr8	62909060	62909060	0.181	-8.2684
ENSBTAG00000009765	514596	myotubularin related protein 14	MTMR14	0.00998004	0.0875453	0.430058	chr22	17053696	17053696	0.00340508	12
ENSBTAG00000009778	541140	KRAS proto-oncogene, GTPase	KRAS	0.00998004	-0.71716	0.000200649	chr5	84611282	84611282	0.117932	8.32333
ENSBTAG00000009780	534669	general transcription factor IIi	GTF2I	0.00998004	-0.265831	0.00192876	chr25	32883994	32883994	0.0459853	7.8955
ENSBTAG00000009789	536654	G protein subunit alpha q	GNAQ	0.00998004	-0.929936	0.00144615	chr8	53949024	53949024	0.0290541	11.8135
ENSBTAG00000009806	529698	inversin	INVS	0.00998004	-0.280363	0.0298414	chr8	65195889	65195889	0.104354	7.59398
ENSBTAG00000009830	511885	pleckstrin homology domain containing B1	PLEKHB1	0.00998004	0.179549	0.326147	chr15	53180085	53180085	3.79294e-05	-37.0508
ENSBTAG00000009854	531149	M-phase phosphoprotein 10	MPHOSPH10	0.00998004	0.62852	2.61306e-06	chr21	27399855	27399855	0.561586	4.73164
ENSBTAG00000009894	517172	serpin family A member 10	SERPINA10	0.00998004	-0.3765	0.00270045	chr21	58916654	58916654	0.024992	14.5672
ENSBTAG00000009897	613679	alkylglycerone phosphate synthase	AGPS	0.00998004	-0.171374	0.125764	chr2	19419986	19419986	0.0843686	6.3236
ENSBTAG00000009903	520994	patched 1	PTCH1	0.00998004	-0.447035	0.0122355	chr8	82204052	82204052	0.0203495	17.1061
ENSBTAG00000009982	519266	immunoglobulin superfamily member 8	IGSF8	0.00998004	0.37767	0.00528126	chr3	9570567	9570567	0.02482	15.8128
ENSBTAG00000009984	522515	sphingosine-1-phosphate lyase 1	SGPL1	0.00998004	-0.373004	0.00158333	chr28	26988669	26988669	0.00658303	-26.5764
ENSBTAG00000010002	337916	interferon regulatory factor 2	IRF2	0.00998004	0.166841	0.100006	chr27	14924478	14924478	0.00919243	25.3409
ENSBTAG00000010006	616813	ER membrane protein complex subunit 2	EMC2	0.00998004	0.270109	0.0157062	chr14	55929335	55929335	3.91777e-05	-40.3912
ENSBTAG00000010126	535479	phosphorylated CTD interacting factor 1	PCIF1	0.00998004	0.15575	0.108043	chr13	74680734	74680734	0.0202475	-13.103
ENSBTAG00000010138	539996	semaphorin 3B	SEMA3B	0.00998004	-0.201191	0.419644	chr22	50096187	50096187	0.0139951	-22.6125
ENSBTAG00000010156	326599	tumor protein, translationally-controlled 1	TPT1	0.00998004	0.619774	1.68501e-07	chr12	15499527	15499527	0.0249802	-10.0698
ENSBTAG00000010180	514623	URB2 ribosome biogenesis homolog	URB2	0.00998004	-0.363037	0.00646653	chr28	1807937	1807937	0.000120804	24.3158
ENSBTAG00000010191	533729	p21 (RAC1) activated kinase 1	PAK1	0.00998004	0.166665	0.262278	chr29	18617473	18617473	0.126747	12.7826
ENSBTAG00000010256	101906104	transmembrane protein 170B	TMEM170B	0.00998004	-0.47296	0.447665	chr23	44812791	44812791	0.014566	-7.69231
ENSBTAG00000010264	789838	F-box and leucine rich repeat protein 18	FBXL18	0.00998004	-0.438354	0.0170269	chr25	38809766	38809766	0.0522238	7.34232
ENSBTAG00000010291	789791	RB associated KRAB zinc finger	RBAK	0.00998004	-0.250991	0.120967	chr25	38537753	38537753	0.135929	-9.04462
ENSBTAG00000010293	535378	par-3 family cell polarity regulator beta	PARD3B	0.00998004	0.683572	0.00231783	chr2	93220153	93220153	0.0366181	-17.9864
ENSBTAG00000010297	510264	dehydrogenase/reductase 11	DHRS11	0.00998004	0.409466	0.00190431	chr19	12916600	12916600	0.0202407	-11.154
ENSBTAG00000010303	281839	intercellular adhesion molecule 1	ICAM1	0.00998004	0.131983	0.128926	chr7	14795730	14795730	0.146333	-12.7049
ENSBTAG00000010311	526282	mitochondrial rRNA methyltransferase 1	MRM1	0.00998004	0.694764	0.000142136	chr19	12948567	12948567	0.000519342	29.8438
ENSBTAG00000010339	510109	abhydrolase domain containing 11	ABHD11	0.00998004	0.349938	0.113259	chr25	33521865	33521865	0.192471	12.334
ENSBTAG00000010376	504966	transmembrane protein 184C	TMEM184C	0.00998004	-0.0264416	0.798673	chr17	10555411	10555411	0.0395916	-11.7828
ENSBTAG00000010384	515301	cell division cycle 6	CDC6	0.00998004	-1.83276	0.00246537	chr19	40523936	40523936	0.00112238	-18.952
ENSBTAG00000010390	508319	sorcin	SRI	0.00998004	0.504606	4.78663e-06	chr4	72357739	72357739	0.189041	-6.42361
ENSBTAG00000010394	100139125	MCF.2 cell line derived transforming sequence-like 2	MCF2L2	0.00998004	-0.885757	0.101799	chr1	83700894	83700894	0.0381568	12.3724
ENSBTAG00000010402	404108	myosin heavy chain 9	MYH9	0.00998004	-0.442355	9.38504e-08	chr5	74770163	74770163	0.0546239	15.4545
ENSBTAG00000010413	617045	transmembrane protein 169	TMEM169	0.00998004	-0.752391	0.00557507	chr2	104075785	104075785	0.000142182	25.1648
ENSBTAG00000010428	538284	ubiquitin specific peptidase 15	USP15	0.00998004	-0.243947	0.0218177	chr5	51232719	51232719	6.84304e-07	40.1399
ENSBTAG00000010450	535200	WIZ zinc finger	WIZ	0.00998004	-0.368577	0.00911251	chr7	7710359	7710359	0.0153163	7.69231
ENSBTAG00000010452	616366	podocalyxin like	PODXL	0.00998004	-0.967296	0.00404103	chr4	95300095	95300095	0.00134782	-26.8797
ENSBTAG00000010457	519892	NUAK family kinase 1	NUAK1	0.00998004	-0.943755	0.00194384	chr5	69365672	69365672	0.00196725	-19.7479
ENSBTAG00000010458	613822	SLAM family member 9	LOC613822	0.00998004	0.338431	0.236945	chr3	8798118	8798118	0.0746115	-11.3761
ENSBTAG00000010481	506676	UBX domain protein 1	UBXN1	0.00998004	0.596966	5.52066e-08	chr29	41007287	41007287	0.0257216	-6.66667
ENSBTAG00000010482	533859	phosphatidylinositol transfer protein membrane associated 1	PITPNM1	0.00998004	-0.241734	0.0708442	chr29	45381170	45381170	0.0369564	-10.4592
ENSBTAG00000010502	767935	SERTA domain containing 3	SERTAD3	0.00998004	0.325816	0.013104	chr18	49776445	49776445	0.351696	7.77489
ENSBTAG00000010518	520256	Mtr4 exosome RNA helicase	MTREX	0.00998004	-0.406019	0.000435944	chr20	23811931	23811931	4.31507e-17	-67.8571
ENSBTAG00000010542	519030	spire type actin nucleation factor 1	SPIRE1	0.00998004	-0.565351	0.0778885	chr24	43003443	43003443	0.0891892	15.281
ENSBTAG00000010552	533993	proteasome assembly chaperone 2	PSMG2	0.00998004	0.342252	0.00913983	chr24	43074326	43074326	0.231281	9.52966
ENSBTAG00000010559	522283	dehydrogenase/reductase 7B	DHRS7B	0.00998004	0.565244	1.13532e-05	chr19	35169298	35169298	0.103858	-11.1111
ENSBTAG00000010581	783484	membrane associated guanylate kinase, WW and PDZ domain containing 1	MAGI1	0.00998004	-0.699187	1.47455e-05	chr22	35397920	35397920	8.42976e-12	-50.8772
ENSBTAG00000010584	536553	adaptor related protein complex 2 subunit sigma 1	AP2S1	0.00998004	0.646093	2.2778e-07	chr18	53919720	53919720	0.47682	-3.66473
ENSBTAG00000010599	613457	chromosome 2 C2orf76 homolog	C2H2orf76	0.00998004	0.595207	0.0320543	chr2	71166669	71166669	0.00332518	-28.0769
ENSBTAG00000010612	508729	transmembrane p24 trafficking protein 4	TMED4	0.00998004	0.253737	0.00576918	chr4	76849751	76849751	0.217705	10.2041
ENSBTAG00000010613	504307	nucleoporin 188	NUP188	0.00998004	-0.431459	5.65903e-05	chr11	99446698	99446698	0.157741	-7.57576
ENSBTAG00000010619	282321	protein phosphatase 3 regulatory subunit B, alpha	PPP3R1	0.00998004	-0.108683	0.213467	chr11	66660492	66660492	0.0119296	-17.1429
ENSBTAG00000010653	535315	mitoguardin 2	MIGA2	0.00998004	0.115306	0.269468	chr11	99514596	99514596	0.0118803	-13.7879
ENSBTAG00000010689	783452	neuregulin 2	NRG2	0.00998004	-0.33204	0.027784	chr7	51131015	51131015	0.00924558	-16.4783
ENSBTAG00000010718	789713	Ral GEF with PH domain and SH3 binding motif 2	RALGPS2	0.00998004	-0.436288	0.0295908	chr16	60180942	60180942	0.0406972	5.66038
ENSBTAG00000010740	281698	clathrin light chain B	CLTB	0.00998004	0.357907	0.00137621	chr7	37871151	37871151	0.000360403	33.6275
ENSBTAG00000010756	280933	suppression of tumorigenicity 7	ST7	0.00998004	0.179025	0.1067	chr4	51368722	51368722	0.000142863	35.3768
ENSBTAG00000010805	617609	protein O-mannosyltransferase 1	POMT1	0.00998004	0.0621071	0.545788	chr11	101620151	101620151	0.000468339	-28.4781
ENSBTAG00000010858	101909228	ATP binding cassette subfamily C member 11	ABCC11	0.00998004	-0.49945	0.207152	chr18	16691122	16691122	0.0457357	-8.53741
ENSBTAG00000010867	541085	lon peptidase 2, peroxisomal	LONP2	0.00998004	-0.0294279	0.738715	chr18	16642589	16642589	0.00471299	-24.4654
ENSBTAG00000010898	518111	solute carrier family 30 member 6	SLC30A6	0.00998004	-0.395394	0.0285756	chr11	14773331	14773331	0.034083	6
ENSBTAG00000010909	522265	solute carrier family 30 member 1	SLC30A1	0.00998004	-0.753395	8.51743e-07	chr16	71897164	71897164	0.286108	6.16393
ENSBTAG00000010919	511121	ubiquitin specific peptidase 47	USP47	0.00998004	-0.0103431	0.91175	chr15	40884532	40884532	0.0356424	10.4598
ENSBTAG00000010932	281259	DnaJ heat shock protein family (Hsp40) member C12	DNAJC12	0.00998004	0.528915	4.92563e-05	chr28	24327985	24327985	0.295706	-7.21884
ENSBTAG00000010945	532862	SEC24 homolog B, COPII coat complex component	SEC24B	0.00998004	-0.326234	0.000490671	chr6	15890003	15890003	0.0032333	11.1111
ENSBTAG00000010952	529823	C2 calcium-dependent domain-containing protein 4A	LOC529823	0.00998004	-0.780881	0.158133	chr10	48017549	48017549	0.152816	11.6406
ENSBTAG00000010959	327693	histidine triad nucleotide binding protein 1	HINT1	0.00998004	0.484206	0.000330655	chr7	23301045	23301045	0.00575538	-10.4167
ENSBTAG00000010968	538144	transmembrane p24 trafficking protein 1	TMED1	0.00998004	0.437251	0.000803048	chr7	15302898	15302898	0.272544	-6.92168
ENSBTAG00000010977	281170	frizzled related protein	FRZB	0.00998004	-0.6387	0.00205206	chr2	13669035	13669035	0.214872	-2.08333
ENSBTAG00000010984	512206	CDKN2A interacting protein N-terminal like	CDKN2AIPNL	0.00998004	0.367072	0.00805277	chr7	45982873	45982873	0.263609	10.4681
ENSBTAG00000010988	614390	mortality factor 4 like 1	MORF4L1	0.00998004	0.10576	0.160508	chr21	25163993	25163993	0.0186426	11.071
ENSBTAG00000011022	282658	cAMP regulated phosphoprotein 19	ARPP19	0.00998004	-0.351067	0.00399159	chr10	57778246	57778246	0.736068	-2.36364
ENSBTAG00000011067	525040	interleukin 17 receptor A	IL17RA	0.00998004	0.129523	0.113841	chr5	108806042	108806042	0.0157924	-16.8828
ENSBTAG00000011081	530516	kelch repeat and BTB domain containing 8	KBTBD8	0.00998004	-0.384724	0.206822	chr22	34456871	34456871	2.72102e-18	71.8254
ENSBTAG00000011087	517876	AT-rich interaction domain 2	ARID2	0.00998004	-0.681542	0.000596606	chr5	34709736	34709736	0.00474689	23.1327
ENSBTAG00000011091	100139116	SH3GL interacting endocytic adaptor 1	SGIP1	0.00998004	-0.77397	0.151514	chr3	78848404	78848404	0.216194	7.54717
ENSBTAG00000011102	510830	two pore segment channel 1	TPCN1	0.00998004	-0.59081	0.000751003	chr17	61259964	61259964	0.0137152	-22.2775
ENSBTAG00000011145	327704	NDUFA4 mitochondrial complex associated	NDUFA4	0.00998004	0.430992	0.000194181	chr4	19024811	19024811	0.0587225	-14.3158
ENSBTAG00000011149	531801	single Ig and TIR domain containing	SIGIRR	0.00998004	0.426093	0.0006949	chr29	50868920	50868920	0.00687665	8.06452
ENSBTAG00000011150	539034	profilin 2	PFN2	0.00998004	-0.358219	0.0708027	chr1	118188369	118188369	0.102966	-7.77778
ENSBTAG00000011184	281173	ferritin heavy chain 1	FTH1	0.00998004	0.219268	0.00616012	chr29	40520543	40520543	0.00292373	-23.4472
ENSBTAG00000011197	615135	inositol polyphosphate multikinase	IPMK	0.00998004	-0.908754	0.00577113	chr26	1373241	1373241	0.0177488	21.7586
ENSBTAG00000011229	539388	transmembrane and ubiquitin like domain containing 1	TMUB1	0.00998004	0.0665374	0.625745	chr4	113658287	113658287	0.0194641	-22.82
ENSBTAG00000011237	537895	PKHD1 ciliary IPT domain containing fibrocystin/polyductin	PKHD1	0.00998004	-1.30656	1.47032e-06	chr23	24475631	24475631	2.94082e-10	-59.7613
ENSBTAG00000011242	513051	mutY DNA glycosylase	MUTYH	0.00998004	0.377204	0.0273075	chr3	100692076	100692076	0.17515	6.036
ENSBTAG00000011311	617519	coiled-coil domain containing 12	CCDC12	0.00998004	0.609652	0.000451115	chr22	52549326	52549326	0.120399	-3.38983
ENSBTAG00000011322	512233	homeodomain interacting protein kinase 1	HIPK1	0.00998004	-1.09445	1.02731e-05	chr3	29420841	29420841	0.0662934	-7.53512
ENSBTAG00000011354	517589	nudix hydrolase 9	NUDT9	0.00998004	-0.271255	0.00399949	chr6	102305517	102305517	0.344232	-3.51474
ENSBTAG00000011359	510073	CD7 molecule	CD7	0.00998004	0.864256	0.000544016	chr19	50548868	50548868	0.498991	6.28931
ENSBTAG00000011360	528991	XPA binding protein 2	XAB2	0.00998004	0.299586	0.00426794	chr7	16473845	16473845	0.0314826	13.3987
ENSBTAG00000011382	505242	SLC9A3 regulator 1	SLC9A3R1	0.00998004	0.501076	7.83713e-07	chr19	56667528	56667528	0.000453289	32.9719
ENSBTAG00000011383	519597	sorting nexin 4	SNX4	0.00998004	-0.177174	0.103391	chr1	69995161	69995161	0.306213	-4.03912
ENSBTAG00000011395	540892	dynamin 1 like	DNM1L	0.00998004	-0.226173	0.0574039	chr5	77229836	77229836	0.252781	-1.69491
ENSBTAG00000011414	783760	eukaryotic translation initiation factor 2B subunit epsilon	EIF2B5	0.00998004	0.152038	0.212824	chr1	83012518	83012518	0.123937	3.44828
ENSBTAG00000011484	506728	zinc finger DHHC-type palmitoyltransferase 3	ZDHHC3	0.00998004	0.098844	0.275937	chr22	54221027	54221027	0.00641883	10.6383
ENSBTAG00000011488	507371	pre-mRNA processing factor 8	PRPF8	0.00998004	-0.177957	0.061322	chr19	22770898	22770898	0.000852132	-26.5385
ENSBTAG00000011562	524218	serine/threonine kinase 32C	STK32C	0.00998004	0.160439	0.457514	chr26	51922731	51922731	0.0298791	-18.1894
ENSBTAG00000011569	519557	arylacetamide deacetylase (esterase)	AADAC	0.00998004	-0.511509	4.70615e-05	chr1	116052993	116052993	0.00583311	19.076
ENSBTAG00000011613	505687	plastin 3	PLS3	0.00998004	-0.237764	0.0209269	chrX	64362691	64362691	0.729686	-2.5128
ENSBTAG00000011628	407217	epidermal growth factor receptor	EGFR	0.00998004	-1.07668	1.42655e-07	chr22	1099263	1099263	0.0112938	-23.3871
ENSBTAG00000011643	537682	SOS Ras/Rac guanine nucleotide exchange factor 1	SOS1	0.00998004	-0.553725	0.00070156	chr11	21437144	21437144	0.0193944	-16.0466
ENSBTAG00000011658	617215	protein tyrosine phosphatase non-receptor type 18	PTPN18	0.00998004	0.511059	0.00129931	chr2	1329099	1329099	0.235248	4.85806
ENSBTAG00000011659	104968672	phosphatidylinositol glycan anchor biosynthesis class Z	PIGZ	0.00998004	-0.128513	0.493123	chr1	71463775	71463775	0.0158756	-16.7391
ENSBTAG00000011698	512484	tyrosine kinase 2	TYK2	0.00998004	-0.249787	0.0171173	chr7	14913591	14913591	0.0697031	-12.1937
ENSBTAG00000011699	520883	cell division cycle 37, HSP90 cochaperone	CDC37	0.00998004	0.357482	0.00102829	chr7	14937324	14937324	0.0532609	-8.93894
ENSBTAG00000011721	524868	mediator complex subunit 13	MED13	0.00998004	-0.884669	1.18406e-06	chr19	11048132	11048132	0.0107655	-22.7826
ENSBTAG00000011723	537698	glutamate ionotropic receptor kainate type subunit 5	GRIK5	0.00998004	0.126549	0.653159	chr18	51191198	51191198	0.0148116	-14.0475
ENSBTAG00000011753	513273	RCC1 like	RCC1L	0.00998004	0.231692	0.0349592	chr25	32688009	32688009	0.0895584	-15.3144
ENSBTAG00000011754	616375	late endosomal/lysosomal adaptor, MAPK and MTOR activator 2	LAMTOR2	0.00998004	0.638595	3.41659e-06	chr3	14712703	14712703	0.243301	1.63934
ENSBTAG00000011766	507339	complement C7	C7	0.00998004	-0.382373	0.000138347	chr20	33544211	33544211	0.0930902	-13.7618
ENSBTAG00000011786	531049	clustered mitochondria homolog	CLUH	0.00998004	-0.112492	0.188038	chr19	23569531	23569531	0.0378379	6
ENSBTAG00000011793	281157	ferredoxin 1	FDX1	0.00998004	0.281314	0.00118594	chr15	20559948	20559948	0.0698484	-15.2381
ENSBTAG00000011795	319097	thioredoxin reductase 3	TXNRD3	0.00998004	0.126109	0.258845	chr22	60402655	60402655	0.00447611	16.7454
ENSBTAG00000011798	514787	serine/threonine kinase 38 like	STK38L	0.00998004	-0.729129	3.1926e-05	chr5	82707817	82707817	0.029941	19.1327
ENSBTAG00000011820	529131	death associated protein kinase 2	DAPK2	0.00998004	0.718828	1.23852e-05	chr10	46012840	46012840	0.00206444	-28.4711
ENSBTAG00000011831	530325	signal peptide peptidase like 2A	SPPL2A	0.00998004	-0.299225	0.00279209	chr10	59575470	59575470	0.0247831	-12.5901
ENSBTAG00000011836	280885	osteomodulin	OMD	0.00998004	-1.07372	0.362064	chr8	84066445	84066445	0.0105576	16.561
ENSBTAG00000011847	507990	asporin	ASPN	0.00998004	-0.505891	1.65935e-05	chr8	84111401	84111401	0.244028	-5.2005
ENSBTAG00000011850	506566	ALG5 dolichyl-phosphate beta-glucosyltransferase	ALG5	0.00998004	0.24486	0.0419443	chr12	24700425	24700425	0.50094	-3.60697
ENSBTAG00000011866	530736	pterin-4 alpha-carbinolamine dehydratase 1	PCBD1	0.00998004	0.263071	0.0649245	chr28	27080885	27080885	0.0079391	-15.2711
ENSBTAG00000011885	280878	nicotinamide nucleotide transhydrogenase	NNT	0.00998004	-0.414893	0.00221095	chr20	31235015	31235015	0.00247876	19.4203
ENSBTAG00000011950	508439	ER membrane protein complex subunit 1	EMC1	0.00998004	-0.537688	0.000334226	chr2	133412400	133412400	0.00976499	-16.6667
ENSBTAG00000011957	537195	cAMP responsive element binding protein like 2	CREBL2	0.00998004	-0.102473	0.277742	chr5	97202507	97202507	0.012698	-7.40741
ENSBTAG00000011963	516063	ribosomal protein S19	RPS19	0.00998004	0.6026	4.83495e-05	chr18	51359976	51359976	0.000373593	-24.6528
ENSBTAG00000011971	541004	neuropilin 2	NRP2	0.00998004	-0.73658	0.00044721	chr2	93887187	93887187	0.000558753	-30.2832
ENSBTAG00000011986	539290	phospholipid scramblase 4	PLSCR4	0.00998004	-0.426763	0.000779668	chr1	122199215	122199215	0.156999	9.51588
ENSBTAG00000012004	538957	transforming growth factor beta 3	TGFB3	0.00998004	-0.477624	0.0459007	chr10	87251200	87251200	0.0321712	5.76923
ENSBTAG00000012030	539530	tubulin tyrosine ligase like 1	TTLL1	0.00998004	0.269957	0.108503	chr5	113862748	113862748	0.0167805	-20.9121
ENSBTAG00000012036	785815	HR lysine demethylase and nuclear receptor corepressor	HR	0.00998004	-0.498278	0.172177	chr8	69451895	69451895	0.0121078	-16.7592
ENSBTAG00000012044	508221	ribosomal protein L13	RPL13	0.00998004	0.515649	3.05195e-05	chr18	14489314	14489314	0.0715324	-12.5806
ENSBTAG00000012049	512685	WD repeat domain, phosphoinositide interacting 2	WIPI2	0.00998004	0.294641	0.00756791	chr25	39044343	39044343	0.0202174	13.75
ENSBTAG00000012050	511233	ORAI calcium release-activated calcium modulator 2	ORAI2	0.00998004	0.208471	0.313916	chr25	34613666	34613666	0.0761073	13.1592
ENSBTAG00000012061	617830	POU class 3 homeobox 1	POU3F1	0.00998004	3.91503	0.0053174	chr3	107693884	107693884	0.00323381	-15.0273
ENSBTAG00000012072	287027	NADH:ubiquinone oxidoreductase core subunit S8	NDUFS8	0.00998004	0.582014	2.8986e-06	chr29	45558164	45558164	0.862797	-0.422323
ENSBTAG00000012077	541239	SMC5-SMC6 complex localization factor 2	SLF2	0.00998004	-0.851989	2.70834e-07	chr26	21713068	21713068	7.42366e-05	-36.4007
ENSBTAG00000012078	404082	transmembrane protein 176A	TMEM176A	0.00998004	0.494611	0.0228718	chr4	113417412	113417412	0.019189	-15.8991
ENSBTAG00000012088	514588	fibulin 1	FBLN1	0.00998004	-0.394484	0.00869458	chr5	115917158	115917158	0.00318035	-12
ENSBTAG00000012095	533444	gem nuclear organelle associated protein 5	GEMIN5	0.00998004	-0.502781	0.000342059	chr7	66101687	66101687	0.0202677	-19.2674
ENSBTAG00000012099	617988	transmembrane protein 87B	TMEM87B	0.00998004	-0.832071	0.000348368	chr11	359149	359149	0.031743	-8.73349
ENSBTAG00000012100	281969	phosphodiesterase 1A	PDE1A	0.00998004	-0.58635	0.0125199	chr2	14175668	14175668	0.00396272	21.1331
ENSBTAG00000012146	516175	protein phosphatase 1 catalytic subunit alpha	PPP1CA	0.00998004	0.212248	0.0397863	chr29	45293987	45293987	0.572929	-2.72142
ENSBTAG00000012213	534322	WAPL cohesin release factor	WAPL	0.00998004	-0.480673	1.10292e-06	chr28	41229030	41229030	0.00231109	11.7647
ENSBTAG00000012239	506910	solute carrier family 37 member 3	SLC37A3	0.00998004	-0.0809443	0.471032	chr4	103750210	103750210	0.014746	-19.8306
ENSBTAG00000012241	281991	DNA polymerase delta 2, accessory subunit	POLD2	0.00998004	0.164103	0.211475	chr4	77195068	77195068	0.0274447	-12.5439
ENSBTAG00000012251	280869	5-methyltetrahydrofolate-homocysteine methyltransferase	MTR	0.00998004	-0.610197	0.00106244	chr28	9422560	9422560	0.0184048	12.5721
ENSBTAG00000012288	509349	tuftelin interacting protein 11	TFIP11	0.00998004	-0.160412	0.210915	chr17	66181901	66181901	0.207912	12.693
ENSBTAG00000012291	618784	TBC1 domain family member 22A	TBC1D22A	0.00998004	0.477733	0.00114175	chr5	116968373	116968373	0.0298896	14.6751
ENSBTAG00000012293	540689	sperm associated antigen 9	SPAG9	0.00998004	-0.550568	8.24683e-06	chr19	35690980	35690980	0.0918803	-3.38983
ENSBTAG00000012317	493724	purine nucleoside phosphorylase	PNP	0.00998004	0.512751	1.98122e-08	chr10	26633476	26633476	0.210091	7.36046
ENSBTAG00000012330	280729	beta-2-microglobulin	B2M	0.00998004	0.359194	0.00363275	chr10	103087275	103087275	0.162921	11.0605
ENSBTAG00000012361	511220	Rho guanine nucleotide exchange factor 11	ARHGEF11	0.00998004	-0.358413	0.00961415	chr3	13837685	13837685	0.0373345	-12.4026
ENSBTAG00000012366	515228	mitochondrial ribosomal protein S23	MRPS23	0.00998004	0.245248	0.0404586	chr19	8655465	8655465	0.0211447	-23.913
ENSBTAG00000012408	618035	RAB27A, member RAS oncogene family	RAB27A	0.00998004	-0.142749	0.419261	chr10	55012184	55012184	9.36757e-05	-26.3612
ENSBTAG00000012423	538091	SUMO specific peptidase 1	SENP1	0.00998004	-0.667548	0.00547747	chr5	32210378	32210378	0.0757785	-11.8456
ENSBTAG00000012426	533426	INO80 complex subunit C	INO80C	0.00998004	0.506925	0.00146707	chr24	21610957	21610957	0.0148118	-11.3485
ENSBTAG00000012448	530230	coiled-coil domain containing 91	CCDC91	0.00998004	0.438534	0.000341505	chr5	81702633	81702633	0.0840842	-14.6219
ENSBTAG00000012451	282491	major histocompatibility complex, class II, DM beta	BOLA-DMB	0.00998004	0.554548	3.5372e-05	chr23	7258615	7258615	0.28638	8.23137
ENSBTAG00000012482	540622	CUB domain containing protein 1	CDCP1	0.00998004	-0.879405	0.158854	chr22	54112203	54112203	0.00206184	-12.766
ENSBTAG00000012484	327707	endonuclease G	ENDOG	0.00998004	0.449234	0.00052192	chr11	99295321	99295321	0.601501	-2.54545
ENSBTAG00000012485	100138783	SPOUT domain containing methyltransferase 1	SPOUT1	0.00998004	0.199907	0.121131	chr11	99302911	99302911	0.00020024	31.746
ENSBTAG00000012504	518935	growth arrest specific 2 like 1	GAS2L1	0.00998004	0.270628	0.0117943	chr17	68581118	68581118	0.100596	-14.2081
ENSBTAG00000012519	280960	xanthine dehydrogenase	XDH	0.00998004	-0.149244	0.362488	chr11	14259072	14259072	0.00404296	26.7974
ENSBTAG00000012537	538409	caspase 6	CASP6	0.00998004	0.159056	0.133417	chr6	15704374	15704374	0.429025	4.87421
ENSBTAG00000012540	112441481	glycine N-phenylacetyltransferase-like	LOC112441481	0.00998004	0.817685	0.0149521	chr15	82151804	82151804	0.283616	-9.73639
ENSBTAG00000012544	508619	interferon gamma receptor 1	IFNGR1	0.00998004	0.267022	0.00951028	chr9	75093258	75093258	0.000265615	28.7194
ENSBTAG00000012545	540780	golgi membrane protein 2	GOLM2	0.00998004	-0.16337	0.0570893	chr10	102788256	102788256	0.0154512	-20.8535
ENSBTAG00000012564	535946	KAT8 regulatory NSL complex subunit 1	KANSL1	0.00998004	-0.212971	0.0771997	chr19	46041621	46041621	0.0560524	9.54333
ENSBTAG00000012581	507206	translocase of inner mitochondrial membrane domain containing 1	TIMMDC1	0.00998004	0.0740254	0.591639	chr1	64272997	64272997	0.0787287	9.47769
ENSBTAG00000012620	507475	reticulophagy regulator family member 2	RETREG2	0.00998004	0.282277	0.00113149	chr2	107135782	107135782	0.0515322	-16.6531
ENSBTAG00000012712	537445	aquarius intron-binding spliceosomal factor	AQR	0.00998004	-0.366992	0.00713674	chr10	30433733	30433733	0.485787	-2.81525
ENSBTAG00000012726	534640	proteasome 20S subunit beta 5	PSMB5	0.00998004	0.319292	0.00179121	chr10	21822684	21822684	0.264946	-6.98052
ENSBTAG00000012762	538535	chromosome 7 C5orf24 homolog	C7H5orf24	0.00998004	-0.817134	0.00211949	chr7	46293536	46293536	0.0819625	-4.25532
ENSBTAG00000012771	509418	colony stimulating factor 1 receptor	CSF1R	0.00998004	0.24961	0.00448172	chr7	61424651	61424651	0.00294206	-10.6061
ENSBTAG00000012781	514474	tumor protein p53 binding protein 2	TP53BP2	0.00998004	-0.219199	0.0289215	chr16	27151613	27151613	0.00267108	13.3333
ENSBTAG00000012787	534664	SDE2 telomere maintenance homolog	SDE2	0.00998004	0.199984	0.293295	chr16	29016825	29016825	0.121451	-6.67421
ENSBTAG00000012788	282199	cytochrome c oxidase subunit VIa polypeptide 1	COX6A1	0.00998004	0.380252	0.00059242	chr17	62721134	62721134	0.78185	1.94444
ENSBTAG00000012822	768024	uncharacterized protein MGC137036	MGC137036	0.00998004	0.465181	0.0114585	chr23	15885969	15885969	0.0584237	-16.3121
ENSBTAG00000012881	444858	eukaryotic translation initiation factor 4 gamma 1	EIF4G1	0.00998004	-0.366165	5.15711e-06	chr1	82875019	82875019	0.066281	-15.9556
ENSBTAG00000012898	101903478	40S ribosomal protein S27-like	LOC101903478	0.00998004	0.350168	0.00226089	chr3	100749657	100749657	0.237215	9.43396
ENSBTAG00000012902	511009	ADP ribosylation factor like GTPase 8B	ARL8B	0.00998004	-0.268486	0.0379996	chr22	21306668	21306668	0.00243645	17.2621
ENSBTAG00000012904	511008	ER degradation enhancing alpha-mannosidase like protein 1	EDEM1	0.00998004	-0.786648	1.43097e-05	chr22	21103670	21103670	0.0130104	16.9643
ENSBTAG00000012940	504393	transmembrane protein 25	TMEM25	0.00998004	0.548819	5.90794e-10	chr15	29198938	29198938	0.627066	-2.26642
ENSBTAG00000012957	539060	SERPINE1 mRNA binding protein 1	SERBP1	0.00998004	0.0470338	0.507731	chr3	77805716	77805716	0.000752648	-27.541
ENSBTAG00000012966	511983	secernin 3	SCRN3	0.00998004	-0.51489	0.0252954	chr2	22417395	22417395	0.00719054	9.09091
ENSBTAG00000013001	784914	zinc finger protein 26	LOC784914	0.00998004	-0.501791	0.0514639	chr17	44021811	44021811	0.00344377	-11.1111
ENSBTAG00000013042	531907	exocyst complex component 5	EXOC5	0.00998004	-0.29866	0.0141208	chr10	69516419	69516419	0.0307907	-13.4683
ENSBTAG00000013063	513531	integrin subunit beta 1 binding protein 1	ITGB1BP1	0.00998004	0.205992	0.0831452	chr11	88043184	88043184	0.0143919	-8.69565
ENSBTAG00000013071	518906	G protein-coupled receptor 153	GPR153	0.00998004	-0.697971	0.0794354	chr16	47069066	47069066	0.0475858	-11.6858
ENSBTAG00000013084	518407	NSF attachment protein alpha	NAPA	0.00998004	0.434865	1.13063e-05	chr18	54482759	54482759	0.516704	4.28272
ENSBTAG00000013105	538513	synaptotagmin 3	SYT3	0.00998004	0.656692	0.0032952	chr18	56726819	56726819	0.218569	10.4595
ENSBTAG00000013118	414345	CD86 molecule	CD86	0.00998004	0.246399	0.0459285	chr1	66560523	66560523	0.0424739	-9.39768
ENSBTAG00000013126	515362	EMG1 N1-specific pseudouridine methyltransferase	EMG1	0.00998004	0.52109	0.0138072	chr5	103473504	103473504	0.234747	-11.6667
ENSBTAG00000013169	618021	leucine carboxyl methyltransferase 1	LCMT1	0.00998004	0.151678	0.176065	chr25	22741163	22741163	0.0151996	-6.17284
ENSBTAG00000013175	617808	granule associated Rac and RHOG effector 1	GARRE1	0.00998004	-0.426986	0.00630473	chr18	44718150	44718150	0.196955	5.4337
ENSBTAG00000013196	511373	serine/threonine kinase 17b	STK17B	0.00998004	-0.59696	0.00675883	chr2	84729674	84729674	0.1817	5.40741
ENSBTAG00000013211	508280	cilia and flagella associated protein 97	CFAP97	0.00998004	-0.165031	0.147957	chr27	15519182	15519182	0.314872	3.50529
ENSBTAG00000013212	338055	COPI coat complex subunit gamma 1	COPG1	0.00998004	0.167122	0.157478	chr22	59127563	59127563	0.00468957	-21.4118
ENSBTAG00000013222	534043	CD109 molecule	CD109	0.00998004	-1.1009	0.0411376	chr9	13277567	13277567	0.000778808	-26.5151
ENSBTAG00000013253	507503	THAP domain containing 4	THAP4	0.00998004	0.341997	0.00611795	chr3	120711262	120711262	0.00304947	-26.6923
ENSBTAG00000013275	506605	mitotic arrest deficient 2 like 2	MAD2L2	0.00998004	0.246714	0.0492938	chr16	42000936	42000936	0.0885023	8.29298
ENSBTAG00000013300	282573	potassium calcium-activated channel subfamily M alpha 1	KCNMA1	0.00998004	-0.765841	0.000173152	chr28	33252359	33252359	1.67407e-06	42.2581
ENSBTAG00000013302	533850	R3H domain containing 1	R3HDM1	0.00998004	-0.2606	0.0605185	chr2	61707736	61707736	0.364505	3.67495
ENSBTAG00000013369	781493	collagen type XIV alpha 1 chain	COL14A1	0.00998004	-0.316912	0.0125002	chr14	81506063	81506063	4.15218e-06	28.5758
ENSBTAG00000013387	616164	charged multivesicular body protein 4B	CHMP4B	0.00998004	0.300639	0.00366492	chr13	63218671	63218671	0.0243519	11.2075
ENSBTAG00000013390	510069	proteasome 20S subunit beta 6	PSMB6	0.00998004	0.459094	9.26556e-06	chr19	26566743	26566743	0.210513	-1.63934
ENSBTAG00000013408	506017	RNA binding motif protein 12B	RBM12B	0.00998004	-0.23507	0.0767766	chr14	70534432	70534432	0.0951683	11.4951
ENSBTAG00000013411	281141	enolase 1	ENO1	0.00998004	0.280713	0.0030803	chr16	44522106	44522106	0.446239	4.09483
ENSBTAG00000013412	538523	nuclear factor of activated T cells 5	NFAT5	0.00998004	-1.21114	0.00483471	chr18	36672966	36672966	0.0571584	-6.57731
ENSBTAG00000013436	510660	HAUS augmin like complex subunit 5	HAUS5	0.00998004	-0.110902	0.182508	chr18	46329885	46329885	0.024266	-20.4918
ENSBTAG00000013454	540203	TGF-beta activated kinase 1 (MAP3K7) binding protein 2	TAB2	0.00998004	-0.384791	0.00602378	chr9	86417129	86417129	0.00658768	20.6699
ENSBTAG00000013479	768005	SLC9A3 regulator 2	SLC9A3R2	0.00998004	0.467693	4.50988e-05	chr25	1586041	1586041	0.103049	7.0414
ENSBTAG00000013523	508936	oxysterol binding protein like 7	OSBPL7	0.00998004	0.138645	0.272371	chr19	38680350	38680350	0.0356285	-16.4407
ENSBTAG00000013587	535457	thioredoxin like 4A	TXNL4A	0.00998004	0.325862	0.0238875	chr24	545216	545216	0.0238393	15.3096
ENSBTAG00000013588	533847	zinc finger protein 532	ZNF532	0.00998004	-0.641999	0.00386873	chr24	58004500	58004500	0.0208532	-12.4557
ENSBTAG00000013591	533608	cytochrome b5 reductase 4	CYB5R4	0.00998004	0.0903708	0.569064	chr9	65531686	65531686	0.00983608	21.0714
ENSBTAG00000013607	533223	WD repeat domain 1	WDR1	0.00998004	0.101704	0.300489	chr6	105320167	105320167	0.0145595	-21.1704
ENSBTAG00000013616	536144	adaptor related protein complex 4 subunit epsilon 1	AP4E1	0.00998004	-0.584313	0.0113151	chr10	59405638	59405638	0.199073	6.82616
ENSBTAG00000013621	531435	dpy-19 like 4	DPY19L4	0.00998004	-1.01788	0.00233145	chr14	69549256	69549256	0.0206906	10.7022
ENSBTAG00000013650	512930	solute carrier family 66 member 1	SLC66A1	0.00998004	0.301979	0.0256437	chr2	133290753	133290753	0.00099108	12.963
ENSBTAG00000013651	533603	DnaJ heat shock protein family (Hsp40) member B12	DNAJB12	0.00998004	0.206793	0.0554087	chr28	28395416	28395416	0.120159	-8.49812
ENSBTAG00000013664	504954	filamin A interacting protein 1 like	FILIP1L	0.00998004	-0.837239	3.05026e-07	chr1	44246623	44246623	1.5946e-06	25.8621
ENSBTAG00000013706	533820	multiple EGF like domains 9	MEGF9	0.00998004	-0.826585	0.0129897	chr8	110098001	110098001	0.331729	-7.03704
ENSBTAG00000013708	614344	sorting nexin 8	SNX8	0.00998004	0.284604	0.0235728	chr25	40944300	40944300	0.131227	13.7365
ENSBTAG00000013722	786099	alanyl-tRNA synthetase 2, mitochondrial	AARS2	0.00998004	0.382258	0.000278209	chr23	17819615	17819615	1.99407e-09	-50.3297
ENSBTAG00000013723	533011	mitochondrial ribosomal protein S25	MRPS25	0.00998004	0.52548	0.000265449	chr22	57198393	57198393	0.0833957	-10.4432
ENSBTAG00000013848	528174	adhesion G protein-coupled receptor D1	ADGRD1	0.00998004	-1.09776	0.0192552	chr17	46224269	46224269	0.00758872	20.2186
ENSBTAG00000013858	538487	chromosome 25 C16orf72 homolog	C25H16orf72	0.00998004	-0.47077	0.00173281	chr25	8100432	8100432	9.9303e-08	-51.0582
ENSBTAG00000013889	514305	transmembrane protein 141	TMEM141	0.00998004	0.352621	0.0356481	chr11	105892279	105892279	0.611457	-5.31915
ENSBTAG00000013953	281660	caldesmon 1	CALD1	0.00998004	0.231844	0.0080474	chr4	98429101	98429101	0.0100543	18.3728
ENSBTAG00000013999	539755	FAM20B glycosaminoglycan xylosylkinase	FAM20B	0.00998004	-0.733761	0.00043756	chr16	60355722	60355722	0.0878472	7.47318
ENSBTAG00000014041	539249	G3BP stress granule assembly factor 2	G3BP2	0.00998004	-0.349123	0.00559096	chr6	90550200	90550200	0.133754	-7.24847
ENSBTAG00000014048	615129	shieldin complex subunit 1	SHLD1	0.00998004	0.263416	0.437311	chr13	47884059	47884059	0.0294963	16.7505
ENSBTAG00000014068	282716	voltage dependent anion channel 3	VDAC3	0.00998004	0.169918	0.0439211	chr27	37240211	37240211	0.037533	-11.1351
ENSBTAG00000014074	532001	sorting nexin 13	SNX13	0.00998004	-0.584247	0.00107162	chr4	26490707	26490707	0.00800062	-22.9467
ENSBTAG00000014099	541024	YTH domain containing 2	YTHDC2	0.00998004	-0.534873	0.00249237	chr10	2380888	2380888	0.000200351	-28.3333
ENSBTAG00000014112	537690	exocyst complex component 4	EXOC4	0.00998004	-0.514571	0.0018067	chr4	96871036	96871036	0.0399849	11.0746
ENSBTAG00000014118	508713	N-acetylglucosamine-1-phosphate transferase subunit gamma	GNPTG	0.00998004	0.0912145	0.525068	chr25	1078538	1078538	0.0948064	8.95034
ENSBTAG00000014130	614700	cytochrome c oxidase subunit 6C	MGC148714	0.00998004	0.480117	7.71692e-05	chr14	64489641	64489641	0.0072144	-7.93651
ENSBTAG00000014146	767917	signal peptidase complex subunit 3	SPCS3	0.00998004	0.26256	0.031984	chr27	7814960	7814960	0.000861287	-15.3846
ENSBTAG00000014197	527476	solute carrier family 38 member 4	SLC38A4	0.00998004	-0.820456	4.06065e-06	chr5	33446224	33446224	0.0224491	12.3298
ENSBTAG00000014204	505679	S100 calcium binding protein A16	S100A16	0.00998004	0.394088	0.000266589	chr3	16782100	16782100	0.47173	-5.04043
ENSBTAG00000014225	526890	solute carrier family 5 member 9	SLC5A9	0.00998004	-0.447625	0.000380043	chr3	97997093	97997093	0.0156134	-15.6522
ENSBTAG00000014227	512310	Nedd4 family interacting protein 2	NDFIP2	0.00998004	-0.264998	0.00425541	chr12	54606401	54606401	0.227368	8.73227
ENSBTAG00000014238	287017	ATPase H+ transporting V1 subunit E1	ATP6V1E1	0.00998004	0.289583	0.0141948	chr5	109047726	109047726	0.0332974	-14.2614
ENSBTAG00000014252	100336940	serine palmitoyltransferase long chain base subunit 3	SPTLC3	0.00998004	-0.628205	0.00364699	chr13	6282479	6282479	0.00224726	-13.805
ENSBTAG00000014370	520056	neuropilin and tolloid like 2	NETO2	0.00998004	-0.538811	0.144084	chr18	15517002	15517002	0.186364	12.0464
ENSBTAG00000014382	519027	KN motif and ankyrin repeat domains 4	KANK4	0.00998004	0.738702	0.191692	chr3	83227012	83227012	0.0154729	-18.3846
ENSBTAG00000014399	537018	glutamine and serine rich 1	QSER1	0.00998004	-0.474211	0.000678787	chr15	63594484	63594484	0.40764	2.57937
ENSBTAG00000014401	507914	sorbin and SH3 domain containing 3	SORBS3	0.00998004	0.260261	0.0260821	chr8	69844352	69844352	0.012193	-8.06452
ENSBTAG00000014440	510423	proteasome 20S subunit alpha 4	PSMA4	0.00998004	0.701559	1.66084e-09	chr21	30918027	30918027	0.606194	2.35796
ENSBTAG00000014450	511234	nitric oxide synthase interacting protein	NOSIP	0.00998004	0.404461	0.0028816	chr18	55999797	55999797	0.12206	-6.21429
ENSBTAG00000014461	614347	anaphase promoting complex subunit 13	ANAPC13	0.00998004	0.40496	0.00271705	chr1	134872252	134872252	0.00364349	-19.333
ENSBTAG00000014468	768053	adaptor related protein complex 1 subunit sigma 1	AP1S1	0.00998004	0.0906905	0.393794	chr25	35585865	35585865	0.00246832	23.8172
ENSBTAG00000014472	538825	leucine carboxyl methyltransferase 2	LCMT2	0.00998004	-0.36926	0.142324	chr21	55086884	55086884	0.0106866	-11.6384
ENSBTAG00000014494	508245	ribonuclease T2	RNASET2	0.00998004	0.268608	0.00259326	chr9	101756678	101756678	0.00115848	27.2569
ENSBTAG00000014498	613535	unc-93 homolog A	UNC93A	0.00998004	0.667672	0.139673	chr9	102044887	102044887	0.00258492	15.3693
ENSBTAG00000014501	616981	FERM domain containing kindlin 2	FERMT2	0.00998004	-0.116254	0.177478	chr10	65644070	65644070	4.00773e-05	19.1176
ENSBTAG00000014505	508115	neugrin, neurite outgrowth associated	NGRN	0.00998004	0.339122	0.00186386	chr21	21633048	21633048	0.0358117	-4.47761
ENSBTAG00000014512	533633	WD repeat domain 19	WDR19	0.00998004	-0.275794	0.0398424	chr6	58362669	58362669	0.305262	6.19412
ENSBTAG00000014540	520080	PPARGC1 and ESRR induced regulator, muscle 1	PERM1	0.00998004	0.308756	0.579021	chr16	51495541	51495541	0.00460767	9.23077
ENSBTAG00000014546	532865	C-type lectin domain containing 7A	CLEC7A	0.00998004	0.0898666	0.801129	chr5	99848862	99848862	0.00365439	-11.7647
ENSBTAG00000014560	519165	H2.0 like homeobox	HLX	0.00998004	0.626611	9.34167e-06	chr16	24326001	24326001	0.00463896	-14.8148
ENSBTAG00000014602	504811	calmodulin binding transcription activator 1	CAMTA1	0.00998004	-0.631274	0.22727	chr16	46462724	46462724	0.0085101	-10.6326
ENSBTAG00000014628	529660	2'-5'-oligoadenylate synthetase 2	OAS2	0.00998004	-0.7195	0.057095	chr17	61359808	61359808	0.156673	13.7255
ENSBTAG00000014653	505997	sphingolipid transporter 1 (putative)	SPNS1	0.00998004	0.117795	0.203309	chr25	25881303	25881303	3.90952e-07	45.0909
ENSBTAG00000014675	514705	pentatricopeptide repeat domain 2	PTCD2	0.00998004	-0.0376172	0.795316	chr20	9283430	9283430	6.27656e-08	-44.0897
ENSBTAG00000014687	513556	tumor protein p53 inducible protein 13	TP53I13	0.00998004	1.07703	2.78626e-18	chr19	20825218	20825218	0.273138	-5.41209
ENSBTAG00000014691	281022	ADP ribosylation factor guanine nucleotide exchange factor 1	ARFGEF1	0.00998004	-0.230118	0.0532248	chr14	31470089	31470089	0.0180711	-13.2184
ENSBTAG00000014694	513970	jumping translocation breakpoint	JTB	0.00998004	0.407014	0.000161097	chr3	16459878	16459878	0.853587	-1.20755
ENSBTAG00000014695	538931	N-alpha-acetyltransferase 38, NatC auxiliary subunit	NAA38	0.00998004	0.529101	8.96603e-05	chr19	27557235	27557235	0.104487	12.788
ENSBTAG00000014722	616726	thiosulfate sulfurtransferase like domain containing 2	TSTD2	0.00998004	-0.437602	0.0150997	chr8	62819151	62819151	0.00302692	-13.9857
ENSBTAG00000014762	506604	interferon stimulated exonuclease gene 20	ISG20	0.00998004	0.530866	0.162462	chr21	19617468	19617468	0.229097	7.40203
ENSBTAG00000014769	508301	glucocorticoid modulatory element binding protein 2	GMEB2	0.00998004	0.18894	0.0493517	chr13	54098312	54098312	0.100991	-12.7273
ENSBTAG00000014782	505543	stabilin 1	STAB1	0.00998004	0.00897188	0.911053	chr22	48333651	48333651	0.0420379	-5
ENSBTAG00000014784	514296	5'-nucleotidase domain containing 2	NT5DC2	0.00998004	0.123651	0.368896	chr22	48316272	48316272	0.0133919	21.452
ENSBTAG00000014818	526379	myosin light chain kinase 3	MYLK3	0.00998004	-0.845492	0.0198581	chr18	15085492	15085492	0.0279796	10.0103
ENSBTAG00000014848	514770	nuclear receptor subfamily 0 group B member 2	NR0B2	0.00998004	1.26771	2.64311e-07	chr2	126306859	126306859	0.409442	-8.20328
ENSBTAG00000014861	518905	solute carrier family 20 member 2	SLC20A2	0.00998004	-0.154313	0.159125	chr27	37315633	37315633	0.037	-12.8581
ENSBTAG00000014872	281664	calpain small subunit 1	CAPNS1	0.00998004	0.284757	0.000696898	chr18	46801223	46801223	0.616235	2.77778
ENSBTAG00000014884	538866	homeodomain interacting protein kinase 3	HIPK3	0.00998004	-1.16011	1.95382e-08	chr15	63930468	63930468	0.0189616	19.3137
ENSBTAG00000014922	538275	SH2 domain containing adaptor protein B	SHB	0.00998004	0.43365	0.00208801	chr8	62198281	62198281	0.0118182	22.0401
ENSBTAG00000015010	518370	TBC1 domain family member 23	TBC1D23	0.00998004	-0.329317	0.0161799	chr1	44526059	44526059	0.0820536	12.1212
ENSBTAG00000015013	511966	C2CD2 like	C2CD2L	0.00998004	-0.126275	0.237718	chr15	29687969	29687969	0.0383561	14.3126
ENSBTAG00000015022	768014	kinesin family member 2A	KIF2A	0.00998004	-0.559628	0.000721758	chr20	17317175	17317175	0.000224546	34.3168
ENSBTAG00000015025	536696	YY1 associated factor 2	YAF2	0.00998004	0.301818	0.0167236	chr5	38438294	38438294	0.0223265	-7.69231
ENSBTAG00000015026	511845	ABL proto-oncogene 2, non-receptor tyrosine kinase	ABL2	0.00998004	-1.26827	0.00276682	chr16	60556219	60556219	0.0310744	13.3124
ENSBTAG00000015051	504757	RNA polymerase mitochondrial	POLRMT	0.00998004	-0.256043	0.0396922	chr7	43247232	43247232	0.202489	2.17391
ENSBTAG00000015077	519254	DEAD-box helicase 18	DDX18	0.00998004	-0.294235	0.0461834	chr2	69511546	69511546	0.0980964	3.57143
ENSBTAG00000015090	504701	small glutamine rich tetratricopeptide repeat co-chaperone alpha	SGTA	0.00998004	0.115601	0.162785	chr7	20908187	20908187	0.000256391	28.0658
ENSBTAG00000015099	534970	ribosomal protein L26 like 1	RPL26L1	0.00998004	0.353956	0.0418923	chr20	4701432	4701432	0.112482	10.6347
ENSBTAG00000015163	533038	transmembrane 4 L six family member 1	TM4SF1	0.00998004	0.366748	0.0189096	chr1	118803081	118803081	0.094468	9.53243
ENSBTAG00000015178	505355	enoyl-CoA delta isomerase 2	ECI2	0.00998004	0.304668	0.00355668	chr23	50006814	50006814	0.163624	-6.22279
ENSBTAG00000015182	514624	StAR related lipid transfer domain containing 10	STARD10	0.00998004	0.488729	6.83598e-06	chr15	52331423	52331423	0.162165	-13.0604
ENSBTAG00000015183	516679	two pore segment channel 2	TPCN2	0.00998004	-0.290332	0.00752079	chr29	46392189	46392189	8.80915e-05	-24.062
ENSBTAG00000015212	282258	interferon alpha and beta receptor subunit 2	IFNAR2	0.00998004	0.242614	0.0040008	chr1	2352241	2352241	0.16246	-4.455
ENSBTAG00000015228	613384	CD74 molecule	CD74	0.00998004	0.528538	0.000147095	chr7	61749049	61749049	0.0166863	10.614
ENSBTAG00000015241	511716	epoxide hydrolase 2	EPHX2	0.00998004	0.20396	0.193067	chr8	74628092	74628092	0.206905	7.2434
ENSBTAG00000015277	510604	PCF11 cleavage and polyadenylation factor subunit	PCF11	0.00998004	-0.170101	0.106562	chr29	12536090	12536090	0.171524	-10.3682
ENSBTAG00000015310	510392	solute carrier family 25 member 36	SLC25A36	0.00998004	-0.466823	0.0102916	chr1	128082118	128082118	0.0071624	13.0907
ENSBTAG00000015325	100139219	mechanistic target of rapamycin kinase	MTOR	0.00998004	-0.601996	0.00020368	chr16	42399281	42399281	0.00446267	-11.1111
ENSBTAG00000015327	540108	spectrin alpha, non-erythrocytic 1	SPTAN1	0.00998004	-0.415468	1.13815e-06	chr11	99128196	99128196	0.0117254	8.33333
ENSBTAG00000015333	781912	TATA-box binding protein associated factor 2	TAF2	0.00998004	-0.353264	0.00290802	chr14	81255383	81255383	0.00436458	-10.4167
ENSBTAG00000015334	782847	zinc fingers and homeoboxes 1	ZHX1	0.00998004	-0.334992	0.001673	chr14	16540878	16540878	0.0243476	11.4207
ENSBTAG00000015341	617606	DEP domain containing MTOR interacting protein	DEPTOR	0.00998004	-1.14561	1.95367e-05	chr14	81309606	81309606	0.000511262	-15.2542
ENSBTAG00000015379	514445	U-box domain containing 5	UBOX5	0.00998004	0.102316	0.468267	chr13	52051262	52051262	0.167635	-4.6371
ENSBTAG00000015392	531369	transcription termination factor 2	TTF2	0.00998004	-0.523012	0.00134786	chr3	26173192	26173192	0.0102874	13.7553
ENSBTAG00000015401	408002	autophagy related 4B cysteine peptidase	ATG4B	0.00998004	0.223965	0.0366048	chr3	120713956	120713956	0.0243421	-10.4905
ENSBTAG00000015414	281515	tubulin folding cofactor D	TBCD	0.00998004	0.166305	0.068825	chr19	49915516	49915516	0.000259746	14.8148
ENSBTAG00000015427	281682	craniofacial development protein 1	CFDP1	0.00998004	0.368623	0.00711617	chr18	2694665	2694665	0.00136568	24.1785
ENSBTAG00000015432	511832	transmembrane protein 231	TMEM231	0.00998004	-0.144052	0.585161	chr18	2858910	2858910	0.266437	7.84261
ENSBTAG00000015474	513451	serine and arginine rich splicing factor 11	SRSF11	0.00998004	0.660217	4.32006e-10	chr3	74928399	74928399	0.525279	5.13208
ENSBTAG00000015512	618571	hexosaminidase subunit beta	HEXB	0.00998004	0.279771	0.00316771	chr20	6823419	6823419	0.0791541	-10.2453
ENSBTAG00000015534	533920	lysophospholipase like 1	LYPLAL1	0.00998004	-0.248259	0.168162	chr16	22639167	22639167	0.0251309	17.8524
ENSBTAG00000015538	518023	LEM domain nuclear envelope protein 2	LEMD2	0.00998004	0.356049	0.0023207	chr23	7907247	7907247	6.18991e-08	-38.3428
ENSBTAG00000015541	511433	DLC1 Rho GTPase activating protein	DLC1	0.00998004	-0.4198	0.00368409	chr27	23769671	23769671	0.00268646	-22.807
ENSBTAG00000015543	540310	Rho GTPase activating protein 35	ARHGAP35	0.00998004	-0.422525	1.0172e-05	chr18	53977074	53977074	0.0502475	-17.0918
ENSBTAG00000015563	538860	phosphodiesterase 12	PDE12	0.00998004	-0.573652	0.0141169	chr22	43630071	43630071	0.856837	1.13858
ENSBTAG00000015579	508953	transmembrane protein 160	TMEM160	0.00998004	0.566544	0.00191613	chr18	54092402	54092402	0.0240093	10.7143
ENSBTAG00000015587	525750	tetratricopeptide repeat domain 32	TTC32	0.00998004	0.302685	0.101951	chr11	78923838	78923838	0.0154653	12.6225
ENSBTAG00000015598	540965	ribosomal protein S10	RPS10	0.00998004	0.525323	6.55997e-05	chr23	8491012	8491012	0.184028	-6.99281
ENSBTAG00000015607	541094	endoplasmic reticulum metallopeptidase 1	ERMP1	0.00998004	-0.839463	4.24669e-10	chr8	38856722	38856722	0.0613908	-17.4863
ENSBTAG00000015618	618677	growth differentiation factor 15	GDF15	0.00998004	-0.362017	0.394859	chr7	4780347	4780347	0.169366	10.195
ENSBTAG00000015630	539871	ring finger protein, LIM domain interacting	RLIM	0.00998004	-0.648542	0.00126281	chrX	76495062	76495062	0.0186472	7.25259
ENSBTAG00000015636	539087	shiftless antiviral inhibitor of ribosomal frameshifting	SHFL	0.00998004	0.521512	1.90999e-08	chr7	14645410	14645410	0.44322	4.43756
ENSBTAG00000015656	788123	WSC domain containing 1	WSCD1	0.00998004	-0.762108	0.0287741	chr19	25798728	25798728	0.00128984	24.7126
ENSBTAG00000015659	540069	cytosolic iron-sulfur assembly component 1	CIAO1	0.00998004	-0.252715	0.00939701	chr11	2378232	2378232	0.00820249	10.2041
ENSBTAG00000015678	506133	nuclear envelope integral membrane protein 2	NEMP2	0.00998004	-0.430829	0.362363	chr2	5832623	5832623	0.0517544	-11.9048
ENSBTAG00000015730	282490	major histocompatibility complex, class II, DM alpha	BOLA-DMA	0.00998004	0.406511	0.00360185	chr23	7270793	7270793	0.441017	-5.41806
ENSBTAG00000015734	513788	regulator of microtubule dynamics 1	RMDN1	0.00998004	0.27877	0.00970168	chr14	76179896	76179896	0.0421214	-5.66038
ENSBTAG00000015766	528338	zinc finger protein, FOG family member 1	ZFPM1	0.00998004	-0.136936	0.163957	chr18	13762755	13762755	0.0104663	-18.2398
ENSBTAG00000015776	516584	major facilitator superfamily domain containing 14A	MFSD14A	0.00998004	-0.212878	0.0245676	chr3	43207909	43207909	0.162177	-5.15546
ENSBTAG00000015780	512717	reticulocalbin 2	RCN2	0.00998004	-0.141632	0.229631	chr21	32046435	32046435	0.0317856	5.35714
ENSBTAG00000015792	787705	cilia and flagella associated protein 54	CFAP54	0.00998004	0.767304	0.000233539	chr5	60933256	60933256	2.24222e-10	54.717
ENSBTAG00000015794	522383	nestin	NES	0.00998004	0.174402	0.120285	chr3	14152892	14152892	0.109388	-14.3606
ENSBTAG00000015802	785086	cAMP responsive element binding protein 3 like 2	CREB3L2	0.00998004	-1.05411	4.82925e-06	chr4	101719944	101719944	0.000159758	34.7273
ENSBTAG00000015831	404142	ribosomal protein L18a	RPL18A	0.00998004	0.666695	1.5598e-06	chr7	5282350	5282350	0.216969	1.88679
ENSBTAG00000015917	532231	glyceraldehyde-3-phosphate dehydrogenase, spermatogenic	GAPDHS	0.00998004	-0.183388	0.222388	chr18	46195439	46195439	0.145182	-12.4676
ENSBTAG00000015925	783805	succinate dehydrogenase complex assembly factor 3	SDHAF3	0.00998004	0.192669	0.498464	chr4	14587497	14587497	0.0141181	-22.4265
ENSBTAG00000015944	513208	WD repeat domain 61	WDR61	0.00998004	0.231856	0.043651	chr21	30696750	30696750	0.0387886	-8.36066
ENSBTAG00000015991	282637	cadherin 1	CDH1	0.00998004	0.475736	1.05934e-05	chr18	36026826	36026826	0.0180504	-13.9633
ENSBTAG00000016005	286852	protein phosphatase 3 catalytic subunit alpha	PPP3CA	0.00998004	-0.617377	0.000226354	chr6	23336627	23336627	0.00416001	10.3448
ENSBTAG00000016010	534697	kelch like family member 7	KLHL7	0.00998004	-0.469793	0.0153935	chr4	31737473	31737473	0.0596684	-16.0256
ENSBTAG00000016037	282149	branched chain keto acid dehydrogenase E1 subunit alpha	BCKDHA	0.00998004	0.235555	0.0591224	chr18	50550325	50550325	0.0331882	-6.81818
ENSBTAG00000016071	540830	hedgehog interacting protein	HHIP	0.00998004	-0.363441	0.0133892	chr17	13521485	13521485	0.0322725	-12.1566
ENSBTAG00000016076	531649	trafficking kinesin protein 1	TRAK1	0.00998004	-0.487792	7.85404e-05	chr22	14453439	14453439	0.00835057	16.4839
ENSBTAG00000016092	539299	spermatogenesis associated serine rich 2 like	SPATS2L	0.00998004	0.0480359	0.598224	chr2	88795713	88795713	0.0115662	12.5553
ENSBTAG00000016101	540957	von Hippel-Lindau tumor suppressor	VHL	0.00998004	-0.546537	0.0226138	chr22	16725328	16725328	0.148689	8.33962
ENSBTAG00000016105	532990	macroH2A.1 histone	MACROH2A1	0.00998004	0.259219	0.00694263	chr7	46909521	46909521	0.187455	10.9119
ENSBTAG00000016128	510539	golgi associated, gamma adaptin ear containing, ARF binding protein 3	GGA3	0.00998004	-0.296375	0.0031734	chr19	56243943	56243943	0.0856531	-10.1307
ENSBTAG00000016189	101905611	alpha-1,3-mannosyl-glycoprotein 4-beta-N-acetylglucosaminyltransferase-like protein MGAT4E	LOC101905611	0.00998004	1.22686	0.118294	chr16	79937019	79937019	0.269776	8.73411
ENSBTAG00000016204	507633	complement C1r subcomponent like	C1RL	0.00998004	-0.461336	0.00268059	chr5	103285363	103285363	0.128306	9.52381
ENSBTAG00000016218	493639	prostaglandin E synthase 2	PTGES2	0.00998004	0.241991	0.0449755	chr11	98753871	98753871	0.00510571	25.448
ENSBTAG00000016225	613991	collectin subfamily member 11	COLEC11	0.00998004	0.134531	0.184285	chr8	110980770	110980770	0.0200743	-12.6897
ENSBTAG00000016229	539139	Kruppel like factor 9	KLF9	0.00998004	-0.56238	0.00842175	chr8	46619920	46619920	0.0267697	-16.6536
ENSBTAG00000016231	360194	protein O-fucosyltransferase 1	POFUT1	0.00998004	-0.492826	3.97107e-05	chr13	61696494	61696494	0.0381194	-14.5283
ENSBTAG00000016234	785698	dual oxidase 2	DUOX2	0.00998004	-1.53225	0.00925015	chr10	65316882	65316882	0.00189767	17.4638
ENSBTAG00000016235	613354	ribonuclease H1	RNASEH1	0.00998004	0.298909	0.0244539	chr8	111014219	111014219	0.0728817	7.83607
ENSBTAG00000016243	533294	RB transcriptional corepressor like 2	RBL2	0.00998004	-0.244751	0.0383821	chr18	21813217	21813217	0.407761	6.70795
ENSBTAG00000016253	369023	glucose-6-phosphatase catalytic subunit 3	G6PC3	0.00998004	0.379534	0.00130736	chr19	43922775	43922775	0.0795234	-10.6061
ENSBTAG00000016264	512356	FKBP prolyl isomerase 8	FKBP8	0.00998004	0.306196	0.00306956	chr7	4635385	4635385	0.11362	-14.1066
ENSBTAG00000016266	281481	succinate dehydrogenase complex subunit D	SDHD	0.00998004	0.242333	0.0062836	chr15	22398738	22398738	0.154322	-8.28571
ENSBTAG00000016297	538167	cyclin Y like 1	CCNYL1	0.00998004	-0.462271	0.0138821	chr2	95965189	95965189	0.0711801	-10.2122
ENSBTAG00000016357	534929	vanin 2	VNN2	0.00998004	0.540171	0.0467726	chr9	70900628	70900628	0.154824	-6.59806
ENSBTAG00000016359	497621	solute carrier organic anion transporter family member 4C1	SLCO4C1	0.00998004	-0.475008	0.00504441	chr7	101184735	101184735	0.0597754	17.18
ENSBTAG00000016407	613888	iroquois homeobox 6	IRX6	0.00998004	0.305885	0.590404	chr18	23442651	23442651	2.90608e-07	-46.2963
ENSBTAG00000016420	539003	catenin beta 1	CTNNB1	0.00998004	-0.335945	1.44778e-05	chr22	13973745	13973745	0.0329255	-16.8103
ENSBTAG00000016486	614391	sorbin and SH3 domain containing 2	SORBS2	0.00998004	-0.448809	0.00186779	chr27	15952397	15952397	0.00919333	-9.43396
ENSBTAG00000016524	504640	RALY heterogeneous nuclear ribonucleoprotein	RALY	0.00998004	0.263754	0.0108024	chr13	63414343	63414343	0.025707	-8.48485
ENSBTAG00000016606	539040	polycomb group ring finger 1	PCGF1	0.00998004	0.455677	0.00614246	chr11	10133302	10133302	0.252045	-6.86963
ENSBTAG00000016621	510317	nuclear cap binding subunit 3	NCBP3	0.00998004	-0.226395	0.0449185	chr19	24474483	24474483	0.523961	-2.93356
ENSBTAG00000016627	531488	WASP family member 1	WASF1	0.00998004	0.062123	0.852813	chr9	40085827	40085827	0.216194	7.54717
ENSBTAG00000016648	508716	basigin	BSG	0.00998004	0.444051	1.29458e-05	chr7	43195397	43195397	0.264575	-3.98352
ENSBTAG00000016683	282291	NFKB inhibitor alpha	NFKBIA	0.00998004	0.28023	0.00612106	chr21	45635210	45635210	0.0832713	8.23803
ENSBTAG00000016708	281080	clathrin heavy chain	CLTC	0.00998004	-0.163324	0.0359707	chr19	10613196	10613196	0.942604	0.42735
ENSBTAG00000016729	781505	potassium sodium-activated channel subfamily T member 2	KCNT2	0.00998004	-0.948113	0.000566746	chr16	6559998	6559998	0.018514	7.84314
ENSBTAG00000016743	505524	deoxynucleotidyltransferase terminal interacting protein 1	DNTTIP1	0.00998004	0.102616	0.506342	chr13	74569097	74569097	0.256218	-5.10907
ENSBTAG00000016804	281072	lysosomal trafficking regulator	LYST	0.00998004	-0.603475	4.77123e-09	chr28	8546282	8546282	1.98036e-06	28.0702
ENSBTAG00000016817	534645	small nuclear ribonucleoprotein U5 subunit 40	SNRNP40	0.00998004	0.249175	0.0661588	chr2	122357217	122357217	8.22325e-09	35.3846
ENSBTAG00000016821	100125937	sorting nexin 22	SNX22	0.00998004	0.434345	0.226525	chr10	45841325	45841325	0.0625264	6.93611
ENSBTAG00000016838	512631	SRSF protein kinase 1	SRPK1	0.00998004	-0.610452	0.000569866	chr23	9839857	9839857	0.213355	-6.32076
ENSBTAG00000016845	524529	polypeptide N-acetylgalactosaminyltransferase 7	GALNT7	0.00998004	-0.362717	0.0161105	chr8	5574914	5574914	0.0434717	13.8864
ENSBTAG00000016848	540525	general transcription factor IIE subunit 1	GTF2E1	0.00998004	-0.21133	0.194191	chr1	65435163	65435163	0.0829322	-13.1813
ENSBTAG00000016887	507047	TATA-box binding protein associated factor 11	TAF11	0.00998004	0.343128	0.0121098	chr23	8878400	8878400	0.0999831	-6.4966
ENSBTAG00000016900	511108	trafficking protein particle complex subunit 13	TRAPPC13	0.00998004	-0.249196	0.0306449	chr20	13925424	13925424	0.589782	2.43183
ENSBTAG00000016944	617828	adenosine A2a receptor	ADORA2A	0.00998004	0.194153	0.196207	chr17	71578524	71578524	0.00245741	19.2927
ENSBTAG00000016950	404162	beta-1,3-glucuronyltransferase 3	B3GAT3	0.00998004	0.359353	0.00112248	chr29	40966065	40966065	0.490427	5.62187
ENSBTAG00000016987	785211	WD repeat and coiled coil containing	WDCP	0.00998004	-0.390354	0.107632	chr11	75004881	75004881	0.147861	-6.28109
ENSBTAG00000016988	535470	peptidylprolyl cis/trans isomerase, NIMA-interacting 1	PIN1	0.00998004	0.539771	1.26293e-05	chr7	14439386	14439386	0.00709064	-23.1998
ENSBTAG00000016990	532257	ubiquitin specific peptidase 24	USP24	0.00998004	-0.770927	3.46508e-05	chr3	91210064	91210064	4.21778e-05	39.4481
ENSBTAG00000016995	514441	haloacid dehalogenase like hydrolase domain containing 5	HDHD5	0.00998004	0.327764	0.0220485	chr5	108839635	108839635	0.987626	-0.0783699
ENSBTAG00000017002	504400	RANBP2-type and C3HC4-type zinc finger containing 1	RBCK1	0.00998004	0.115193	0.171241	chr13	60614294	60614294	0.103454	-2.94118
ENSBTAG00000017009	101905951	COX assembly mitochondrial protein 2 homolog	LOC101905951	0.00998004	0.227659	0.0969851	chr7	79117091	79117091	0.0696655	12.7407
ENSBTAG00000017011	515328	coiled-coil domain containing 125	CCDC125	0.00998004	0.342283	0.0146804	chr20	10403743	10403743	0.0569178	-12.9885
ENSBTAG00000017064	532483	inhibitor of growth family member 4	ING4	0.00998004	0.448523	0.000661912	chr5	103780512	103780512	0.633441	-2.53394
ENSBTAG00000017067	513878	BUD23 rRNA methyltransferase and ribosome maturation factor	BUD23	0.00998004	0.334332	0.00791234	chr25	33570149	33570149	0.097618	-8.71212
ENSBTAG00000017074	528201	anoctamin 8	ANO8	0.00998004	-0.327523	0.0184946	chr7	5795252	5795252	0.407306	7.62527
ENSBTAG00000017122	444872	heparan sulfate proteoglycan 2	HSPG2	0.00998004	-0.753494	4.56454e-05	chr2	130906394	130906394	0.00526584	-14.4213
ENSBTAG00000017129	519085	chloride channel CLIC like 1	CLCC1	0.00998004	-0.125878	0.376816	chr3	34398649	34398649	0.117712	5.58036
ENSBTAG00000017158	282124	visinin like 1	VSNL1	0.00998004	-0.0892803	0.54142	chr11	81023152	81023152	4.68579e-07	-42.3993
ENSBTAG00000017181	613568	mono-ADP ribosylhydrolase 1	MACROD1	0.00998004	0.613658	2.73288e-11	chr29	42486387	42486387	0.0371704	-12.6263
ENSBTAG00000017189	613730	DNA polymerase epsilon 4, accessory subunit	POLE4	0.00998004	0.625718	0.000160488	chr11	9729432	9729432	0.060574	-13.7755
ENSBTAG00000017211	107131629	serine incorporator 4	SERINC4	0.00998004	0.238883	0.0829487	chr21	55417660	55417660	0.126217	6.31141
ENSBTAG00000017232	534909	kinesin family member 13B	KIF13B	0.00998004	-0.77687	0.000528721	chr8	9416892	9416892	0.0017001	-11.7647
ENSBTAG00000017240	518371	diacylglycerol kinase theta	DGKQ	0.00998004	-0.116043	0.236862	chr6	117397235	117397235	0.0177943	6.77966
ENSBTAG00000017242	523867	fatty acid desaturase 6	FADS6	0.00998004	0.909902	4.29704e-15	chr19	56515555	56515555	0.0197616	-14.2463
ENSBTAG00000017255	518785	ATPase family AAA domain containing 2B	ATAD2B	0.00998004	-0.216362	0.102591	chr11	75141812	75141812	0.30406	6.78138
ENSBTAG00000017278	353160	acyl-CoA binding domain containing 5	ACBD5	0.00998004	-0.642154	1.36282e-06	chr13	17785222	17785222	0.171788	12.369
ENSBTAG00000017279	516024	VAMP associated protein A	VAPA	0.00998004	0.257255	0.0032626	chr24	41893964	41893964	0.214872	2.08333
ENSBTAG00000017294	497200	orosomucoid 1	ORM1	0.00998004	0.654266	4.99235e-07	chr8	103525267	103525267	7.69247e-05	-23.1818
ENSBTAG00000017298	533224	adipogenesis associated Mth938 domain containing	AAMDC	0.00998004	0.797401	2.14083e-11	chr29	18224706	18224706	0.234522	5.49906
ENSBTAG00000017375	767842	family with sequence similarity 241 member A	FAM241A	0.00998004	-0.309247	0.0844601	chr6	13404082	13404082	0.00823946	-12.0588
ENSBTAG00000017386	507125	chromosome 3 C1orf50 homolog	C3H1orf50	0.00998004	0.444672	0.00136472	chr3	103469625	103469625	0.507217	-2.97977
ENSBTAG00000017416	535090	karyopherin subunit alpha 4	KPNA4	0.00998004	-0.744274	1.17536e-06	chr1	106946783	106946783	0.0362434	-8.99015
ENSBTAG00000017426	533406	programmed cell death 6 interacting protein	PDCD6IP	0.00998004	-0.384605	0.00131173	chr22	8041726	8041726	0.035161	6.12245
ENSBTAG00000017431	539107	G protein-coupled receptor 55	GPR55	0.00998004	0.554244	0.565871	chr2	118757694	118757694	0.0505285	-12.3941
ENSBTAG00000017435	100124502	potassium channel tetramerization domain containing 7	KCTD7	0.00998004	-0.145182	0.41105	chr25	28191400	28191400	0.0687571	-7.7972
ENSBTAG00000017438	787653	chromosome 17 C5orf52 homolog	C17H5orf52	0.00998004	0.654635	0.132926	chr17	69627493	69627493	0.00332235	-21.4672
ENSBTAG00000017440	509278	methyltransferase 16, N6-methyladenosine	METTL16	0.00998004	-0.352988	0.12023	chr19	23440098	23440098	0.0115251	6.55738
ENSBTAG00000017442	514462	cysteine dioxygenase type 1	CDO1	0.00998004	-0.434001	8.91243e-05	chr10	4633317	4633317	0.0597463	-9.47839
ENSBTAG00000017463	509108	ribosomal protein S19 binding protein 1	RPS19BP1	0.00998004	0.537156	0.000361948	chr5	110952631	110952631	0.278345	-6.24339
ENSBTAG00000017505	513213	PAX interacting protein 1	PAXIP1	0.00998004	-0.200303	0.152093	chr4	116952276	116952276	0.000248812	20.4348
ENSBTAG00000017530	512609	plasminogen receptor with a C-terminal lysine	PLGRKT	0.00998004	0.536097	7.67418e-05	chr8	39284176	39284176	0.215403	5.68783
ENSBTAG00000017541	539419	T-box transcription factor 20	TBX20	0.00998004	-1.24568	0.0824195	chr4	61818355	61818355	0.24965	-7.25108
ENSBTAG00000017594	512451	zinc fingers and homeoboxes 3	ZHX3	0.00998004	-0.7523	5.60117e-06	chr13	69857043	69857043	0.0121242	-11.4886
ENSBTAG00000017604	514541	RAB13, member RAS oncogene family	RAB13	0.00998004	0.32158	0.00200452	chr3	16457124	16457124	0.828211	1.26437
ENSBTAG00000017626	281779	glutamine--fructose-6-phosphate transaminase 1	GFPT1	0.00998004	-1.10889	0.000639875	chr11	67627960	67627960	0.0118375	13.6161
ENSBTAG00000017664	282879	hepatocyte growth factor	HGF	0.00998004	-0.67827	0.00175576	chr4	38892654	38892654	0.017791	-13.6798
ENSBTAG00000017666	511769	ATP binding cassette subfamily C member 5	ABCC5	0.00998004	0.0030734	0.979559	chr1	83184802	83184802	0.00128517	-22.7331
ENSBTAG00000017689	615952	BRMS1 transcriptional repressor and anoikis regulator	BRMS1	0.00998004	0.384159	0.00336755	chr29	44397309	44397309	0.026638	-13.5856
ENSBTAG00000017690	783525	carnosine synthase 1	CARNS1	0.00998004	-0.43835	0.00389808	chr29	45306604	45306604	0.00869698	-9.61538
ENSBTAG00000017706	505294	solute carrier family 39 member 3	SLC39A3	0.00998004	0.278275	0.0815235	chr7	20922257	20922257	0.114112	-8.58586
ENSBTAG00000017710	281748	enoyl-CoA hydratase, short chain 1	ECHS1	0.00998004	0.350032	0.000869521	chr26	25637017	25637017	0.0771352	-4
ENSBTAG00000017722	280687	coagulation factor V	F5	0.00998004	-0.322063	0.00243194	chr16	37255906	37255906	0.0557268	-18.4432
ENSBTAG00000017744	767948	Fas associated factor family member 2	FAF2	0.00998004	0.191248	0.0657821	chr7	37907463	37907463	0.25441	-7.33377
ENSBTAG00000017759	515570	nodal modulator 1	LOC515570	0.00998004	0.0625721	0.39957	chr25	14623719	14623719	0.00651088	18.125
ENSBTAG00000017764	517559	histone deacetylase 4	HDAC4	0.00998004	-0.808202	0.000179737	chr3	118432620	118432620	0.00313502	12.766
ENSBTAG00000017804	615342	BCL2 interacting protein 3	BNIP3	0.00998004	-0.166239	0.11893	chr26	51227921	51227921	0.0045368	9.80392
ENSBTAG00000017810	510124	EF-hand domain containing 1	EFHC1	0.00998004	-0.482047	0.161426	chr23	24843926	24843926	0.185837	11.2903
ENSBTAG00000017812	506969	ALS2 C-terminal like	ALS2CL	0.00998004	0.449374	0.000504722	chr22	52797376	52797376	0.0205616	20.3222
ENSBTAG00000017835	100335582	chromosome 7 C5orf63 homolog	C7H5orf63	0.00998004	0.350249	0.23481	chr7	26905622	26905622	0.0205725	-23.4515
ENSBTAG00000017855	539959	integral membrane protein 2C	ITM2C	0.00998004	0.321322	0.0043598	chr2	118641085	118641085	0.960511	-0.230769
ENSBTAG00000017863	509501	serglycin	SRGN	0.00998004	0.375937	0.00469462	chr28	25395855	25395855	0.0888769	-9.74468
ENSBTAG00000017885	525138	ATP synthase c subunit lysine N-methyltransferase	ATPSCKMT	0.00998004	0.215972	0.0630661	chr20	63108699	63108699	0.0252716	-19.2623
ENSBTAG00000017919	540891	CCR4-NOT transcription complex subunit 4	CNOT4	0.00998004	-0.322146	0.0175319	chr4	99320761	99320761	0.0539875	-16.6718
ENSBTAG00000017925	510646	lipase maturation factor 2	LMF2	0.00998004	0.357424	8.18373e-06	chr5	119805277	119805277	0.204097	9.46863
ENSBTAG00000017939	518768	nuclear envelope pore membrane protein POM 121C	LOC518768	0.00998004	-0.564268	0.00314929	chr25	33842330	33842330	0.155075	6.82261
ENSBTAG00000017981	281606	adrenoceptor beta 3	ADRB3	0.00998004	-0.0977364	0.674218	chr27	33226705	33226705	0.0538645	-18.1849
ENSBTAG00000018016	614673	nuclear protein 1, transcriptional regulator	NUPR1	0.00998004	0.8365	1.2165e-11	chr25	26077474	26077474	0.107487	12.9981
ENSBTAG00000018020	281794	G protein subunit alpha transducin 1	GNAT1	0.00998004	0.398118	0.00144544	chr22	50158376	50158376	0.43725	5.34274
ENSBTAG00000018035	282382	transforming growth factor beta receptor 1	TGFBR1	0.00998004	-1.26716	0.000437059	chr8	64048950	64048950	0.00821884	-14.2658
ENSBTAG00000018054	327700	fatty acid binding protein 1	FABP1	0.00998004	1.09089	2.89159e-08	chr11	47943243	47943243	0.0867514	10.582
ENSBTAG00000018057	530346	zinc finger protein 621	ZNF621	0.00998004	-0.829783	0.00914412	chr22	13443766	13443766	0.0924687	7.72059
ENSBTAG00000018093	508330	lysine methyltransferase 2A	KMT2A	0.00998004	-1.40477	6.89887e-07	chr15	29125400	29125400	0.0106866	11.6384
ENSBTAG00000018112	515972	transducin beta like 1 X-linked	TBL1X	0.00998004	0.275145	0.0133088	chrX	133821174	133821174	0.000524297	-32.1574
ENSBTAG00000018114	281598	activin A receptor type 2A	ACVR2A	0.00998004	-0.19864	0.212495	chr2	48505963	48505963	0.00113324	31.1136
ENSBTAG00000018156	508550	keratinocyte associated protein 3	KRTCAP3	0.00998004	0.312774	0.122919	chr11	72237255	72237255	0.0912175	3.65854
ENSBTAG00000018185	535831	ankyrin repeat and SOCS box containing 4	ASB4	0.00998004	-0.785369	0.199725	chr4	12783082	12783082	0.040185	9.25926
ENSBTAG00000018186	514168	pyridoxal kinase	PDXK	0.00998004	-0.503868	0.00116534	chr1	143792960	143792960	0.00318973	-26.3978
ENSBTAG00000018229	536348	nuclear factor I X	NFIX	0.00998004	-0.490948	0.00523009	chr7	12531255	12531255	0.000399111	25.7543
ENSBTAG00000018248	505290	monoglyceride lipase	MGLL	0.00998004	0.496558	0.00343596	chr22	59695238	59695238	0.0201592	-12.8931
ENSBTAG00000018255	524770	actinin alpha 1	ACTN1	0.00998004	-0.233368	0.0108929	chr10	80760399	80760399	0.273336	6.25
ENSBTAG00000018260	518635	major facilitator superfamily domain containing 11	MFSD11	0.00998004	0.0575221	0.654527	chr19	55036359	55036359	0.0280486	6.66667
ENSBTAG00000018270	530401	nuclear factor of activated T cells 2	NFATC2	0.00998004	-0.906556	0.00839774	chr13	79313953	79313953	0.00827923	-25.3197
ENSBTAG00000018278	281640	ATP synthase peripheral stalk subunit OSCP	ATP5PO	0.00998004	0.55696	1.36127e-06	chr1	1701124	1701124	0.00701688	9.25926
ENSBTAG00000018284	518907	kelch repeat and BTB domain containing 11	KBTBD11	0.00998004	-0.88931	0.0111323	chr27	1432978	1432978	0.00442933	25.8489
ENSBTAG00000018299	515306	phosphatidylinositol glycan anchor biosynthesis class H	PIGH	0.00998004	0.185832	0.18608	chr10	79463794	79463794	0.647349	3.35664
ENSBTAG00000018320	533285	ribosomal protein lateral stalk subunit P1	RPLP1	0.00998004	0.631404	2.20185e-07	chr10	16411067	16411067	0.066339	-13.1293
ENSBTAG00000018364	540137	transmembrane protein 132A	TMEM132A	0.00998004	0.349889	0.0453144	chr29	37268240	37268240	0.194498	9.58333
ENSBTAG00000018367	282881	CD6 molecule	CD6	0.00998004	-0.0865521	0.736688	chr29	37303997	37303997	0.105421	-9.43396
ENSBTAG00000018374	504482	WASP family member 2	WASF2	0.00998004	-0.242048	0.0861041	chr2	125791752	125791752	0.0455585	13.7065
ENSBTAG00000018385	614259	DnaJ heat shock protein family (Hsp40) member C8	DNAJC8	0.00998004	0.179638	0.215125	chr2	125151511	125151511	0.0891129	-11.7122
ENSBTAG00000018394	532489	short chain dehydrogenase/reductase family 42E, member 1	SDR42E1	0.00998004	-0.132622	0.323864	chr18	8529381	8529381	3.54506e-07	-37.4878
ENSBTAG00000018402	541277	TSC22 domain family member 2	TSC22D2	0.00998004	-0.34279	0.0209898	chr1	117720807	117720807	0.00246487	-15.7582
ENSBTAG00000018415	511853	tubulin tyrosine ligase like 4	TTLL4	0.00998004	-0.445196	0.0022462	chr2	106714072	106714072	0.168472	7.4439
ENSBTAG00000018417	617807	proteasome inhibitor subunit 1	PSMF1	0.00998004	0.305887	0.0193208	chr13	60058606	60058606	0.000184183	33.5957
ENSBTAG00000018423	533700	DEAD-box helicase 5	DDX5	0.00998004	-0.226231	0.00885291	chr19	48684399	48684399	1	0
ENSBTAG00000018451	613777	parathymosin	PTMS	0.00998004	0.659109	0.000178393	chr5	103679803	103679803	0.00766583	19.0476
ENSBTAG00000018518	522270	RAS like family 10 member B	RASL10B	0.00998004	-0.196632	0.244084	chr19	14634155	14634155	0.0259389	15.9108
ENSBTAG00000018522	506973	ornithine decarboxylase antizyme 1	OAZ1	0.00998004	0.45441	3.15976e-05	chr7	21302670	21302670	0.0337972	16.6667
ENSBTAG00000018528	540972	ubiquitin specific peptidase 45	USP45	0.00998004	-1.06166	0.00354547	chr9	50295788	50295788	0.0937395	3.57143
ENSBTAG00000018538	100301027	centrosomal protein 70	CEP70	0.00998004	-0.413693	0.0259408	chr1	130543837	130543837	0.055729	-4.91803
ENSBTAG00000018589	508652	replication factor C subunit 2	RFC2	0.00998004	0.314734	0.0278953	chr25	33164470	33164470	0.121283	-11.078
ENSBTAG00000018628	507270	ribosomal protein L29	RPL29	0.00998004	0.676513	1.12627e-09	chr22	48886593	48886593	0.0843687	11.6201
ENSBTAG00000018643	767818	protein regulator of cytokinesis 1	PRC1	0.00998004	-1.25279	0.00423777	chr21	21673361	21673361	0.00231109	-11.7647
ENSBTAG00000018656	510194	heterochromatin protein 1 binding protein 3	HP1BP3	0.00998004	0.0639891	0.439169	chr2	131847439	131847439	0.0207738	-11.7098
ENSBTAG00000018663	535664	G protein-coupled receptor class C group 5 member C	GPRC5C	0.00998004	0.1709	0.191499	chr19	57003910	57003910	0.0107124	-8.77193
ENSBTAG00000018729	513692	spen family transcriptional repressor	SPEN	0.00998004	-0.695822	1.61712e-05	chr16	51691953	51691953	0.366505	-5.87719
ENSBTAG00000018799	100139799	G protein signaling modulator 1	GPSM1	0.00998004	0.152475	0.285484	chr11	103811848	103811848	0.0129629	12.4403
ENSBTAG00000018803	505628	SNF8 subunit of ESCRT-II	SNF8	0.00998004	0.335351	0.00162494	chr19	37590962	37590962	0.1207	5.10417
ENSBTAG00000018805	533598	ankyrin repeat and SOCS box containing 13	ASB13	0.00998004	-0.41948	0.0105566	chr13	43048774	43048774	0.00197382	-26.5517
ENSBTAG00000018852	533233	APC regulator of WNT signaling pathway	APC	0.00998004	-0.577012	3.38647e-10	chr10	1297234	1297234	0.0454249	7.20311
ENSBTAG00000018883	514327	dynactin subunit 3	DCTN3	0.00998004	0.394796	0.000659096	chr8	75991148	75991148	0.000168138	18.0328
ENSBTAG00000018884	100125778	ring finger protein 1	RING1	0.00998004	0.299059	0.0046499	chr23	7399744	7399744	0.0109447	-18.9744
ENSBTAG00000018898	531515	AT-rich interaction domain 4A	ARID4A	0.00998004	0.473277	0.000100609	chr10	70631150	70631150	0.498777	-4.24242
ENSBTAG00000018900	510354	capping protein regulator and myosin 1 linker 2	CARMIL2	0.00998004	-0.251929	0.274748	chr18	35201559	35201559	0.00399908	-19.6581
ENSBTAG00000018937	510243	heme oxygenase 2	HMOX2	0.00998004	0.575442	2.68981e-06	chr25	3639769	3639769	0.0269481	19.0731
ENSBTAG00000018938	510242	cell death inducing p53 target 1	CDIP1	0.00998004	0.0166207	0.859458	chr25	3662458	3662458	0.0384235	16.0519
ENSBTAG00000018969	516337	RNA polymerase I and III subunit C	POLR1C	0.00998004	0.3723	0.0166652	chr23	17082185	17082185	0.0144761	7.14286
ENSBTAG00000018970	100139154	exportin 5	XPO5	0.00998004	-0.539402	0.00279225	chr23	17104554	17104554	7.61992e-06	43.5918
ENSBTAG00000018991	536433	testis specific 10	TSGA10	0.00998004	0.103426	0.724512	chr11	4290338	4290338	0.0379064	5.88235
ENSBTAG00000019001	507760	PR/SET domain 10	PRDM10	0.00998004	-0.246111	0.152337	chr29	36202522	36202522	0.0966451	7.13012
ENSBTAG00000019014	518728	MAGE family member F1	MAGEF1	0.00998004	0.758553	0.00395735	chr1	82499276	82499276	0.0302349	-19.4866
ENSBTAG00000019023	540602	N-acetylneuraminate synthase	NANS	0.00998004	0.498727	0.00548648	chr8	63201614	63201614	0.00274686	18.1818
ENSBTAG00000019040	514347	phospholipase B domain containing 2	PLBD2	0.00998004	0.133016	0.107874	chr17	61060294	61060294	0.00281057	-17.5439
ENSBTAG00000019043	510204	GA binding protein transcription factor subunit alpha	GABPA	0.00998004	-0.462488	0.00129722	chr1	10625320	10625320	0.193929	-7.16595
ENSBTAG00000019062	539601	FCH and double SH3 domains 2	FCHSD2	0.00998004	-0.465481	0.00427582	chr15	52554413	52554413	0.00339281	8.97436
ENSBTAG00000019075	533042	methionyl aminopeptidase type 1D, mitochondrial	METAP1D	0.00998004	0.47402	0.000960135	chr2	24546379	24546379	0.108791	10.9384
ENSBTAG00000019097	540997	contactin associated protein 1	CNTNAP1	0.00998004	-0.12447	0.591172	chr19	42743097	42743097	0.00359388	-16.4777
ENSBTAG00000019116	781884	MOB family member 4, phocein	MOB4	0.00998004	-0.205976	0.110176	chr2	86055581	86055581	0.0265373	-14.8571
ENSBTAG00000019137	507516	sodium voltage-gated channel alpha subunit 7	SCN7A	0.00998004	-1.46224	0.134693	chr2	29654332	29654332	0.00685976	25.7633
ENSBTAG00000019155	538624	fibroblast growth factor receptor substrate 2	FRS2	0.00998004	-0.815326	0.000311753	chr5	43968236	43968236	0.016303	-7.27273
ENSBTAG00000019161	532459	transmembrane protein 115	TMEM115	0.00998004	0.215199	0.0165553	chr22	49965950	49965950	3.06994e-05	-30.1161
ENSBTAG00000019162	538817	mitochondrial rRNA methyltransferase 3	MRM3	0.00998004	-0.620536	0.0183243	chr19	22029079	22029079	0.0278906	19.1608
ENSBTAG00000019166	527312	NSE4 homolog A, SMC5-SMC6 complex component	NSMCE4A	0.00998004	0.150918	0.110499	chr26	41851212	41851212	0.201616	-11.5094
ENSBTAG00000019188	511296	cyclin G associated kinase	GAK	0.00998004	0.13055	0.0740094	chr6	117460345	117460345	0.00240703	16.6833
ENSBTAG00000019213	522382	cyclin and CBS domain divalent metal cation transport mediator 4	CNNM4	0.00998004	-0.607715	0.0224345	chr11	2733445	2733445	0.0638539	4.05405
ENSBTAG00000019218	286768	ATPase H+ transporting V0 subunit a1	ATP6V0A1	0.00998004	-0.159239	0.121393	chr19	42550222	42550222	0.0262867	13.813
ENSBTAG00000019230	282330	prostaglandin E receptor 3	PTGER3	0.00998004	-0.48995	0.00283722	chr3	74415326	74415326	0.0361519	11.646
ENSBTAG00000019264	519058	ER degradation enhancing alpha-mannosidase like protein 3	EDEM3	0.00998004	-0.197042	0.0577505	chr16	65785776	65785776	0.0792409	9.15366
ENSBTAG00000019279	786279	mutL homolog 3	MLH3	0.00998004	-0.150229	0.34686	chr10	86282881	86282881	0.0164953	-12.8296
ENSBTAG00000019282	282204	crystallin beta A4	CRYBA4	0.00998004	0.66394	0.28633	chr17	66279934	66279934	0.0112603	14.8276
ENSBTAG00000019289	281872	integrin subunit alpha 2	ITGA2	0.00998004	-0.607549	0.00971929	chr20	26082877	26082877	0.0516199	4.6875
ENSBTAG00000019322	507993	hyaluronan binding protein 2	HABP2	0.00998004	0.140413	0.0754546	chr26	34013075	34013075	0.0631088	9.48963
ENSBTAG00000019330	387602	prokineticin 2	PROK2	0.00998004	2.2021	0.0470261	chr22	29821837	29821837	0.00144535	18.0328
ENSBTAG00000019337	536380	activin A receptor type 1C	ACVR1C	0.00998004	-1.26793	0.0202608	chr2	38797618	38797618	0.0842333	-13.4038
ENSBTAG00000019343	286808	MyoD family inhibitor	MDFI	0.00998004	0.774212	0.0271918	chr23	15476913	15476913	0.00293573	27.8385
ENSBTAG00000019345	514697	riboflavin kinase	RFK	0.00998004	-0.404467	0.00345726	chr8	52204301	52204301	0.00355213	17.7489
ENSBTAG00000019369	505288	tetraspanin 4	TSPAN4	0.00998004	0.331711	0.00100326	chr29	50517608	50517608	0.0169366	12.6816
ENSBTAG00000019418	515386	ubiquitin protein ligase E3D	UBE3D	0.00998004	0.448514	0.0908125	chr9	22911264	22911264	0.0191978	-22.6415
ENSBTAG00000019423	512227	acyl-CoA synthetase medium-chain family member 2B	ACSM2B	0.00998004	0.201172	0.0842737	chr25	18159135	18159135	0.0883423	-15.3581
ENSBTAG00000019440	617946	protein Z, vitamin K dependent plasma glycoprotein	PROZ	0.00998004	0.568795	3.72344e-07	chr12	86510513	86510513	0.134223	-10.636
ENSBTAG00000019463	509684	solute carrier family 25 member 39	SLC25A39	0.00998004	0.286149	0.00729908	chr19	44131962	44131962	0.268816	-1.63934
ENSBTAG00000019488	530462	USP6 N-terminal like	USP6NL	0.00998004	-0.570719	0.0133985	chr13	12577668	12577668	0.00263874	27.3314
ENSBTAG00000019494	533310	ribosomal protein L10a	RPL10A	0.00998004	0.583148	5.85924e-07	chr23	9441000	9441000	0.0263024	15.4891
ENSBTAG00000019498	508490	integrin subunit alpha 3	ITGA3	0.00998004	-0.49925	0.0339159	chr19	36591157	36591157	0.125032	-6.24569
ENSBTAG00000019501	100847590	nudix hydrolase 15	NUDT15	0.00998004	-0.374539	0.181635	chr12	17884490	17884490	0.0644354	-17.1765
ENSBTAG00000019515	529972	sorting nexin 17	SNX17	0.00998004	0.238609	0.00855294	chr11	72291731	72291731	0.547274	3.46216
ENSBTAG00000019537	540667	membrane associated ring-CH-type finger 8	MARCHF8	0.00998004	-0.164079	0.093485	chr28	44231419	44231419	0.668848	2.85593
ENSBTAG00000019538	537745	F-box protein 28	FBXO28	0.00998004	-0.495308	0.0219875	chr16	27283850	27283850	0.000168086	-33.2621
ENSBTAG00000019625	518852	enoyl-CoA hydratase and 3-hydroxyacyl CoA dehydrogenase	EHHADH	0.00998004	-0.46617	0.00240772	chr1	81901204	81901204	0.0835377	-8.7963
ENSBTAG00000019645	534579	transcription factor Dp-1	TFDP1	0.00998004	-0.116352	0.257981	chr12	86706942	86706942	0.0371036	9.4162
ENSBTAG00000019696	539539	Ras converting CAAX endopeptidase 1	RCE1	0.00998004	0.356431	0.0205678	chr29	44861329	44861329	0.107925	-10.2396
ENSBTAG00000019718	514569	ribosomal protein S15	RPS15	0.00998004	0.575918	2.81539e-07	chr7	43845999	43845999	0.510943	-3.99403
ENSBTAG00000019721	100140713	REX4 homolog, 3'-5' exonuclease	REXO4	0.00998004	0.410717	0.00255742	chr11	104313582	104313582	0.0404717	-12.3016
ENSBTAG00000019735	281712	cleavage and polyadenylation specific factor 3	CPSF3	0.00998004	0.0491562	0.667125	chr11	88010334	88010334	0.384178	5.21512
ENSBTAG00000019812	101908069	mapk-regulated corepressor-interacting protein 1-like	LOC101908069	0.00998004	0.401491	0.000576626	chr9	24517614	24517614	0.0241632	-16.2467
ENSBTAG00000019830	540720	mitochondrial ribosomal protein L46	MRPL46	0.00998004	0.677818	2.40345e-08	chr21	19426185	19426185	0.00877564	24.1432
ENSBTAG00000019838	507196	SHC adaptor protein 1	SHC1	0.00998004	-0.152171	0.0625295	chr3	15617014	15617014	0.0936593	3.7037
ENSBTAG00000019839	510559	latent transforming growth factor beta binding protein 1	LTBP1	0.00998004	-0.31021	0.00645506	chr11	15466226	15466226	0.0112575	-24.1422
ENSBTAG00000019841	508574	kinesin family member 9	KIF9	0.00998004	-0.468318	0.136652	chr22	52363718	52363718	0.219683	8.82635
ENSBTAG00000019857	528907	OTU deubiquitinase 4	OTUD4	0.00998004	-0.336592	0.00308324	chr17	13029812	13029812	0.0015311	20.8081
ENSBTAG00000019869	540254	DGCR8 microprocessor complex subunit	DGCR8	0.00998004	0.0547702	0.598343	chr17	72972918	72972918	0.00136485	-28.4256
ENSBTAG00000019891	101907103	mitochondrial ribosomal protein L40	MRPL40	0.00998004	0.67746	1.43384e-07	chr17	72694409	72694409	0.143004	3.1746
ENSBTAG00000019908	540077	cullin 9	CUL9	0.00998004	-0.257634	0.0116844	chr23	16803100	16803100	2.98586e-12	-61.4124
ENSBTAG00000019913	613560	2'-deoxynucleoside 5'-phosphate N-hydrolase 1	DNPH1	0.00998004	0.519179	0.000302216	chr23	16826807	16826807	0.153114	8.02387
ENSBTAG00000019938	540948	NEDD4 binding protein 1	N4BP1	0.00998004	-0.731817	5.98313e-05	chr18	16982791	16982791	0.00746716	26.2066
ENSBTAG00000019947	540850	synaptotagmin 7	SYT7	0.00998004	0.235636	0.348649	chr29	40051942	40051942	0.000219506	25.1006
ENSBTAG00000019986	523542	casein kinase 1 delta	CSNK1D	0.00998004	0.0910659	0.239938	chr19	50585846	50585846	0.0396112	11.1752
ENSBTAG00000020030	518159	fat storage inducing transmembrane protein 2	FITM2	0.00998004	0.418095	0.00840781	chr13	72740429	72740429	0.147847	14.5833
ENSBTAG00000020097	509485	p53 apoptosis effector related to PMP22	PERP	0.00998004	0.142857	0.0739612	chr9	75895513	75895513	0.108493	14.9364
ENSBTAG00000020117	788491	zinc finger and BTB domain containing 7A	ZBTB7A	0.00998004	0.285047	0.0105251	chr7	19949140	19949140	0.518696	-6.07522
ENSBTAG00000020126	281935	myosin X	MYO10	0.00998004	-0.603406	3.6048e-05	chr20	56221517	56221517	2.07857e-20	-73.8599
ENSBTAG00000020180	534351	transmembrane p24 trafficking protein 5	TMED5	0.00998004	-0.549954	3.5445e-05	chr3	50314996	50314996	0.00431284	-9.80392
ENSBTAG00000020199	526585	coagulation factor II thrombin receptor	F2R	0.00998004	-0.329033	0.021813	chr10	7980183	7980183	0.0835377	8.7963
ENSBTAG00000020237	504449	NECAP endocytosis associated 1	NECAP1	0.00998004	-0.0814319	0.439957	chr5	101589037	101589037	0.0909752	-4.16667
ENSBTAG00000020250	511439	solute carrier family 28 member 1	SLC28A1	0.00998004	1.11719	0.192374	chr21	22498953	22498953	0.0603698	-14.7917
ENSBTAG00000020264	540268	coiled-coil domain containing 181	CCDC181	0.00998004	0.256564	0.724929	chr16	37071704	37071704	0.0873333	-11.0714
ENSBTAG00000020266	532860	solute carrier family 19 member 2	SLC19A2	0.00998004	-0.304663	0.0429961	chr16	37114786	37114786	0.0238294	-10.67
ENSBTAG00000020272	539570	salt inducible kinase 2	SIK2	0.00998004	-0.808141	5.83729e-05	chr15	21963969	21963969	0.00989657	-12.831
ENSBTAG00000020286	507330	GRB2 associated regulator of MAPK1 subtype 1	GAREM1	0.00998004	0.250575	0.0789685	chr24	24790880	24790880	0.015775	7.46269
ENSBTAG00000020294	512312	protein tyrosine phosphatase non-receptor type 6	PTPN6	0.00998004	0.278223	0.0177506	chr5	103519268	103519268	0.0793835	15.3965
ENSBTAG00000020305	533699	torsin family 1 member A	TOR1A	0.00998004	0.334427	0.000991964	chr11	100202447	100202447	0.225128	-7.18391
ENSBTAG00000020308	286870	eukaryotic translation initiation factor 4 gamma 2	EIF4G2	0.00998004	-0.352062	0.000195401	chr15	41860983	41860983	0.00149775	11.5942
ENSBTAG00000020311	505839	ubiquitin specific peptidase 20	USP20	0.00998004	0.101209	0.28743	chr11	100228157	100228157	0.000338886	-27.3954
ENSBTAG00000020335	520408	ring finger protein 32	RNF32	0.00998004	0.431912	0.39618	chr4	117984648	117984648	1.03383e-05	-36.572
ENSBTAG00000020398	516516	tRNA methyltransferase 12 homolog	TRMT12	0.00998004	0.034965	0.840233	chr14	15615589	15615589	0.241505	10.2516
ENSBTAG00000020404	535816	formimidoyltransferase cyclodeaminase	FTCD	0.00998004	0.318159	0.00506143	chr1	145844643	145844643	0.0112983	-12.8917
ENSBTAG00000020405	327660	NADH:ubiquinone oxidoreductase subunit B9	NDUFB9	0.00998004	0.623132	3.81734e-06	chr14	15480020	15480020	0.0052509	-24.4385
ENSBTAG00000020436	536335	kinesin family member 27	KIF27	0.00998004	-0.427894	0.0535893	chr8	77160744	77160744	0.111591	7.11902
ENSBTAG00000020447	786345	V-set and immunoglobulin domain containing 10 like	VSIG10L	0.00998004	0.612308	1.37187e-07	chr18	57425324	57425324	0.0669337	9.5981
ENSBTAG00000020455	317697	inositol 1,4,5-trisphosphate receptor type 1	ITPR1	0.00998004	-0.949577	4.27958e-06	chr22	21806954	21806954	0.000420749	25.5902
ENSBTAG00000020459	522884	timeless circadian regulator	TIMELESS	0.00998004	-0.459631	9.88914e-05	chr5	56942292	56942292	0.225985	-8.76603
ENSBTAG00000020472	507962	lysine demethylase 5A	KDM5A	0.00998004	0.149449	0.158496	chr5	107252301	107252301	0.00782348	-8.92857
ENSBTAG00000020482	538416	activating signal cointegrator 1 complex subunit 3	ASCC3	0.00998004	-0.271053	0.0189329	chr9	49042184	49042184	0.0335516	20
ENSBTAG00000020495	534337	SH3 and SYLF domain containing 1	SH3YL1	0.00998004	-0.594139	0.000251843	chr8	112806633	112806633	1.93678e-06	35.1648
ENSBTAG00000020498	280977	acid phosphatase 1	ACP1	0.00998004	0.452115	0.0069244	chr8	112754870	112754870	0.0022892	25.6988
ENSBTAG00000020525	531964	SEC31 homolog A, COPII coat complex component	SEC31A	0.00998004	-0.147649	0.138542	chr6	97691230	97691230	0.0714292	10.9804
ENSBTAG00000020540	768235	transmembrane protein 198	TMEM198	0.00998004	-0.893456	0.179579	chr2	107486474	107486474	0.188336	-11.8738
ENSBTAG00000020559	100848740	stathmin domain containing 1	STMND1	0.00998004	-0.348458	0.558505	chr23	40207477	40207477	0.0198968	20.6928
ENSBTAG00000020597	281167	flavin containing dimethylaniline monoxygenase 3	FMO3	0.00998004	-0.227639	0.0140489	chr16	38626162	38626162	0.0359555	20.3636
ENSBTAG00000020611	532551	galactosidase beta 1 like	GLB1L	0.00998004	-0.221849	0.0843583	chr2	107191053	107191053	0.0721564	6.79206
ENSBTAG00000020629	505846	UTP18 small subunit processome component	UTP18	0.00998004	0.044981	0.725373	chr19	35501003	35501003	2.78141e-11	-56.9556
ENSBTAG00000020633	360191	NIN1 (RPN12) binding protein 1 homolog	NOB1	0.00998004	0.350494	0.00524665	chr18	36892507	36892507	0.0260934	10.963
ENSBTAG00000020635	541230	vacuolar protein sorting 45 homolog	VPS45	0.00998004	0.145947	0.239346	chr3	20526634	20526634	0.0751074	-3.7037
ENSBTAG00000020645	281791	G protein subunit alpha i2	GNAI2	0.00998004	0.329234	0.000338769	chr22	50124575	50124575	0.0010133	26.202
ENSBTAG00000020689	505818	protein phosphatase 1 regulatory subunit 13 like	PPP1R13L	0.00998004	-0.492679	0.00851782	chr18	53011067	53011067	0.476868	-3.41479
ENSBTAG00000020715	513301	phosphatidylinositol-4-phosphate 3-kinase catalytic subunit type 2 gamma	PIK3C2G	0.00998004	-0.259625	0.0252226	chr5	91883216	91883216	0.00535528	23.2143
ENSBTAG00000020731	616767	proline rich and Gla domain 4	PRRG4	0.00998004	-0.788942	0.00144288	chr15	63515770	63515770	0.189586	-12.6275
ENSBTAG00000020745	509866	HIVEP zinc finger 3	HIVEP3	0.00998004	-0.661537	0.0776078	chr3	104576708	104576708	1.05834e-08	-38.019
ENSBTAG00000020781	539651	SET domain containing 6, protein lysine methyltransferase	SETD6	0.00998004	-0.394578	0.000718124	chr18	26298966	26298966	0.0112055	8.16327
ENSBTAG00000020782	533968	CCR4-NOT transcription complex subunit 1	CNOT1	0.00998004	-0.468187	1.89712e-05	chr18	26398582	26398582	0.139069	-11.0595
ENSBTAG00000020788	617708	solute carrier family 18 member A1	SLC18A1	0.00998004	2.9237	0.399803	chr8	67248903	67248903	0.00425918	16.7742
ENSBTAG00000020795	615178	ribosomal protein S21	RPS21	0.00998004	0.623016	3.24441e-06	chr13	54867063	54867063	0.0371704	12.6263
ENSBTAG00000020815	613759	ubiquitin like with PHD and ring finger domains 2	UHRF2	0.00998004	-0.190514	0.171617	chr8	38397808	38397808	0.174381	5.25607
ENSBTAG00000020825	782235	interleukin 1 receptor associated kinase 1 binding protein 1	IRAK1BP1	0.00998004	0.278036	0.390395	chr9	18485841	18485841	0.339383	-5.08475
ENSBTAG00000020839	616459	multiple EGF like domains 6	MEGF6	0.00998004	-0.68801	0.000955129	chr16	49517061	49517061	0.0131569	-19.2982
ENSBTAG00000020848	530001	phosphatidylinositol-4,5-bisphosphate 3-kinase catalytic subunit gamma	PIK3CG	0.00998004	-0.466249	0.0440302	chr4	47939880	47939880	8.42264e-05	-36.1365
ENSBTAG00000020850	508406	mitochondrial E3 ubiquitin protein ligase 1	MUL1	0.00998004	0.331823	0.0109385	chr2	132125956	132125956	0.000273854	15.0943
ENSBTAG00000020854	100138731	BCL6B transcription repressor	BCL6B	0.00998004	-0.977788	0.00181402	chr19	26811811	26811811	0.311582	-6.49047
ENSBTAG00000020855	512883	protein tyrosine phosphatase non-receptor type 4	PTPN4	0.00998004	-0.647168	0.00657711	chr2	71601460	71601460	0.0367275	8.53015
ENSBTAG00000020861	100137827	chromosome alignment maintaining phosphoprotein 1	CHAMP1	0.00998004	-0.136335	0.273435	chr12	87095244	87095244	0.054245	10.6731
ENSBTAG00000020878	539676	cyclin D binding myb like transcription factor 1	DMTF1	0.00998004	-0.319183	0.0307427	chr4	33259226	33259226	0.0723137	8.68687
ENSBTAG00000020884	338039	caspase 4, apoptosis-related cysteine peptidase	CASP4	0.00998004	0.532305	0.000596246	chr15	3543203	3543203	0.0238523	17.9002
ENSBTAG00000020890	520781	tripartite motif containing 66	TRIM66	0.00998004	-0.756564	0.22258	chr15	43912849	43912849	1.4975e-08	46.6165
ENSBTAG00000020905	512745	ribosomal protein L11	RPL11	0.00998004	0.473495	1.76871e-05	chr2	129196160	129196160	0.456001	-4.81482
ENSBTAG00000020907	508530	PSMC3 interacting protein	PSMC3IP	0.00998004	-0.67208	0.101851	chr19	42660477	42660477	0.346826	-4.9375
ENSBTAG00000020939	510496	placenta associated 9	PLAC9	0.00998004	0.449765	0.0585069	chr28	35171467	35171467	0.212458	7.4359
ENSBTAG00000020958	539204	leucine rich repeat containing 8 VRAC subunit D	LRRC8D	0.00998004	-0.408787	0.000445489	chr3	53434522	53434522	0.0442755	-10.5459
ENSBTAG00000021052	513071	G protein subunit beta 1 like	GNB1L	0.00998004	0.226602	0.111788	chr17	72853558	72853558	0.0905887	10.1876
ENSBTAG00000021058	100140430	DEAD-box helicase 42	DDX42	0.00998004	-0.132673	0.177541	chr19	48039350	48039350	0.199303	3.99306
ENSBTAG00000021071	782444	tripartite motif containing 8	TRIM8	0.00998004	0.178701	0.0875673	chr26	23261184	23261184	0.000914274	-15.518
ENSBTAG00000021072	534119	dystrobrevin beta	DTNB	0.00998004	0.392383	0.00563092	chr11	73689877	73689877	0.0304959	-17.9899
ENSBTAG00000021087	522464	ubiquitin protein ligase E3 component n-recognin 1	UBR1	0.00998004	-0.632386	0.000512277	chr10	38317771	38317771	0.280385	-1.53846
ENSBTAG00000021130	507194	major facilitator superfamily domain containing 10	MFSD10	0.00998004	0.170357	0.112122	chr6	115814196	115814196	0.0193372	7.27273
ENSBTAG00000021135	614063	RecQ mediated genome instability 1	RMI1	0.00998004	-0.0958365	0.584617	chr8	77293402	77293402	0.0132266	22.0846
ENSBTAG00000021151	317655	myosin heavy chain 10	MYH10	0.00998004	-0.624174	5.45307e-06	chr19	28189875	28189875	0.00714454	10.9091
ENSBTAG00000021201	533324	family with sequence similarity 126 member B	FAM126B	0.00998004	-0.725268	0.0222399	chr2	89653105	89653105	0.176419	8.16327
ENSBTAG00000021209	515582	ubiquitin protein ligase E3 component n-recognin 5	UBR5	0.00998004	-0.165467	0.0984383	chr14	61964150	61964150	0.0952733	-10.4909
ENSBTAG00000021232	534704	TPD52 like 2	TPD52L2	0.00998004	0.269542	0.0119402	chr13	53954477	53954477	0.286971	11.1111
ENSBTAG00000021237	535297	dystonin	DST	0.00998004	-0.50162	0.000426786	chr23	3361420	3361420	0.00121411	20.6439
ENSBTAG00000021248	517505	chromosome 25 C7orf26 homolog	C25H7orf26	0.00998004	0.162472	0.158398	chr25	38416133	38416133	0.131379	-6.27647
ENSBTAG00000021291	534718	syntaxin binding protein 6	STXBP6	0.00998004	-0.504118	0.0144649	chr21	35456471	35456471	0.0107927	-17.9691
ENSBTAG00000021313	525116	RUN domain containing 3B	RUNDC3B	0.00998004	-0.310989	0.429442	chr4	32651337	32651337	0.0309321	-18.7364
ENSBTAG00000021343	503575	Rho guanine nucleotide exchange factor 12	ARHGEF12	0.00998004	-0.261657	0.0106998	chr7	110659951	110659951	0.00197858	14.0528
ENSBTAG00000021390	505670	transmembrane protein 89	TMEM89	0.00998004	0.665127	0.477656	chr22	51261628	51261628	0.119113	-9.71264
ENSBTAG00000021394	510040	fat storage inducing transmembrane protein 1	FITM1	0.00998004	0.330433	0.00571286	chr10	21021263	21021263	0.756799	1.59314
ENSBTAG00000021427	618214	homeobox B3	HOXB3	0.00998004	0.477691	0.00136786	chr19	37920241	37920241	0.945937	0.595238
ENSBTAG00000021444	540060	twist family bHLH transcription factor 2	TWIST2	0.00998004	0.979543	0.0510494	chr3	118080406	118080406	0.0111106	20.0125
ENSBTAG00000021471	504972	gypsy retrotransposon integrase 1	GIN1	0.00998004	0.239102	0.196238	chr7	102092762	102092762	0.0869175	-9.26989
ENSBTAG00000021485	614807	chromosome 3 C1orf54 homolog	C3H1orf54	0.00998004	0.602005	0.0545289	chr3	20365505	20365505	0.0333652	-12.405
ENSBTAG00000021499	281433	prosaposin	PSAP	0.00998004	0.251134	0.0115587	chr28	28019579	28019579	0.00216834	-22.5
ENSBTAG00000021518	513343	transmembrane serine protease 4	TMPRSS4	0.00998004	0.711994	0.115651	chr15	28751726	28751726	0.0221678	22.2989
ENSBTAG00000021520	508660	DEAD-box helicase 46	DDX46	0.00998004	0.304093	0.00137286	chr7	46265492	46265492	0.270357	5.34483
ENSBTAG00000021575	526153	bromodomain containing 7	BRD7	0.00998004	0.189118	0.0454427	chr18	18843273	18843273	0.00126976	25.942
ENSBTAG00000021617	614589	zinc finger CCCH-type containing, antiviral 1	ZC3HAV1	0.00998004	-1.01499	1.43704e-06	chr4	102702801	102702801	0.0610737	17.1849
ENSBTAG00000021653	514387	thyroid hormone receptor interactor 12	TRIP12	0.00998004	-0.272493	0.00167657	chr2	117888174	117888174	0.183112	6.79214
ENSBTAG00000021661	537782	apoptotic peptidase activating factor 1	APAF1	0.00998004	-0.309279	0.0166523	chr5	62807521	62807521	0.0369263	-9.93266
ENSBTAG00000021675	511508	praja ring finger ubiquitin ligase 2	PJA2	0.00998004	-0.557457	0.000145775	chr7	108539434	108539434	0.0226782	-14.789
ENSBTAG00000021680	615847	spindle and kinetochore associated complex subunit 2	SKA2	0.00998004	-0.365824	0.0461473	chr19	10124936	10124936	0.275821	1.78571
ENSBTAG00000021706	781063	T-box transcription factor 3	TBX3	0.00998004	-0.461906	0.00191825	chr17	60083202	60083202	0.0674251	16.2216
ENSBTAG00000021717	538896	bradykinin receptor B2	BDKRB2	0.00998004	1.25589	0.196571	chr21	61051685	61051685	0.00018478	31.7193
ENSBTAG00000021726	781016	CWC22 spliceosome associated protein homolog	CWC22	0.00998004	0.120919	0.361751	chr2	16762620	16762620	0.0299559	-14.965
ENSBTAG00000021752	541274	DnaJ heat shock protein family (Hsp40) member B4	DNAJB4	0.00998004	-0.414807	0.0132447	chr3	66704527	66704527	0.0031756	-16.8907
ENSBTAG00000021756	541172	zinc finger DHHC-type palmitoyltransferase 17	ZDHHC17	0.00998004	-0.581155	0.00754789	chr5	6221338	6221338	0.101663	-8.80746
ENSBTAG00000021785	506622	transmembrane protein 219	TMEM219	0.00998004	0.517405	1.84201e-05	chr25	26315510	26315510	0.262645	-10.4944
ENSBTAG00000021810	537395	DEAD-box helicase 23	DDX23	0.00998004	0.141525	0.123715	chr5	30937733	30937733	0.00521515	-14.9491
ENSBTAG00000021815	538697	StAR related lipid transfer domain containing 13	STARD13	0.00998004	-0.415942	0.00990261	chr12	27566450	27566450	7.33806e-05	19.2308
ENSBTAG00000021836	507729	transcription elongation factor A2	TCEA2	0.00998004	0.0871171	0.684038	chr13	53813134	53813134	0.001177	27.8454
ENSBTAG00000021844	504316	cochlin	COCH	0.00998004	-0.213012	0.904894	chr21	41547575	41547575	0.130016	5.60606
ENSBTAG00000021875	524417	solute carrier family 41 member 2	SLC41A2	0.00998004	-0.648262	9.88932e-07	chr5	68432244	68432244	0.409542	3.56902
ENSBTAG00000021923	508151	desmoglein 2	DSG2	0.00998004	-0.51092	0.000281656	chr24	25612835	25612835	0.0978178	-7.98186
ENSBTAG00000021935	535421	ELMO domain containing 3	ELMOD3	0.00998004	0.259601	0.0080515	chr11	49621755	49621755	0.232727	4.36806
ENSBTAG00000021938	509257	Rho GTPase activating protein 44	ARHGAP44	0.00998004	-0.404072	0.0224422	chr19	31218894	31218894	0.0137937	9.84105
ENSBTAG00000021945	521854	nidogen 2	NID2	0.00998004	-0.834454	1.41957e-10	chr10	44934069	44934069	0.0462633	-13.5424
ENSBTAG00000021951	512694	RNA binding motif protein 17	RBM17	0.00998004	0.103908	0.342539	chr13	17406030	17406030	0.0321285	11.5229
ENSBTAG00000021975	536993	PATJ crumbs cell polarity complex component	PATJ	0.00998004	-0.874374	7.61721e-06	chr3	83827707	83827707	0.34947	-5.62985
ENSBTAG00000021986	540411	mitogen-activated protein kinase 1 interacting protein 1 like	MAPK1IP1L	0.00998004	-0.182737	0.0468407	chr10	67543006	67543006	0.0160307	-22.6345
ENSBTAG00000021997	510879	intersectin 1	ITSN1	0.00998004	-0.406789	0.00147675	chr1	1827000	1827000	0.115176	7.47475
ENSBTAG00000022003	511775	NOP2/Sun RNA methyltransferase 6	NSUN6	0.00998004	-0.437789	0.0279984	chr13	33024235	33024235	0.00115886	-14.5833
ENSBTAG00000022036	535441	zinc and ring finger 3	ZNRF3	0.00998004	-0.155063	0.44704	chr17	68272531	68272531	0.0073807	-13.4409
ENSBTAG00000022044	614521	RAB35, member RAS oncogene family	RAB35	0.00998004	0.131216	0.213193	chr17	62488297	62488297	0.0115068	-25.8497
ENSBTAG00000022158	282096	troponin T3, fast skeletal type	TNNT3	0.00998004	-1.49601	0.177172	chr29	49592231	49592231	0.000193922	18.5185
ENSBTAG00000022188	100139635	PTPRF interacting protein alpha 1	PPFIA1	0.00998004	-0.158773	0.103705	chr29	47457052	47457052	1.46432e-06	27.4194
ENSBTAG00000022575	617772	transmembrane protein adipocyte associated 1	TPRA1	0.00998004	0.358184	0.0007344	chr22	59947221	59947221	0.0451102	9.0223
ENSBTAG00000022622	616753	cytokine inducible SH2 containing protein	CISH	0.00998004	1.38664	9.69373e-16	chr22	49768249	49768249	0.129117	9.07756
ENSBTAG00000022721	512325	solute carrier family 25 member 38	SLC25A38	0.00998004	0.310075	0.00481955	chr22	12648687	12648687	0.0166145	-21.6667
ENSBTAG00000022777	538392	CDC42 binding protein kinase alpha	CDC42BPA	0.00998004	-0.587181	0.000318351	chr16	30310578	30310578	0.043703	15.952
ENSBTAG00000023073	616421	family with sequence similarity 89 member A	FAM89A	0.00998004	0.275993	0.0513006	chr28	3835945	3835945	0.0726966	11.6071
ENSBTAG00000023147	520694	leucine rich repeat and Ig domain containing 1	LINGO1	0.00998004	0.217346	0.27175	chr21	32905944	32905944	0.00144807	-24.8142
ENSBTAG00000023179	521857	tribbles pseudokinase 1	TRIB1	0.00998004	0.511781	8.01248e-06	chr14	14905013	14905013	0.00294963	16.2587
ENSBTAG00000023283	509575	junction adhesion molecule like	JAML	0.00998004	0.397505	0.0697083	chr15	28917932	28917932	0.000203574	25.2724
ENSBTAG00000023333	617891	leukocyte receptor cluster member 1	LENG1	0.00998004	0.712279	9.40872e-06	chr18	63244768	63244768	0.0864014	15.6842
ENSBTAG00000023416	787607	protein phosphatase 2 regulatory subunit B''alpha	PPP2R3A	0.00998004	-0.135269	0.323809	chr1	133560526	133560526	0.031552	-11.9318
ENSBTAG00000023846	510536	uncharacterized protein C10orf88	LOC510536	0.00998004	-0.192614	0.393433	chr26	42713140	42713140	0.0245757	14.7547
ENSBTAG00000024000	616225	atonal bHLH transcription factor 8	ATOH8	0.00998004	0.250635	0.11334	chr11	49118271	49118271	0.0314174	9.94133
ENSBTAG00000024044	517478	cyclin dependent kinase like 4	CDKL4	0.00998004	-1.07976	0.102504	chr11	21540531	21540531	0.0149761	19.181
ENSBTAG00000024107	538291	inositol polyphosphate-5-phosphatase B	INPP5B	0.00998004	0.0810998	0.32361	chr3	108032333	108032333	0.234406	6.98246
ENSBTAG00000024318	786796	antigen WC1.1	LOC786796	0.00998004	1.39733	0.214088	chr5	102481341	102481341	0.0155881	22.8322
ENSBTAG00000024340	518003	TLR4 interactor with leucine rich repeats	TRIL	0.00998004	-0.485707	0.336748	chr4	67183600	67183600	0.0502144	14.4269
ENSBTAG00000024378	614343	mitochondrial ribosomal protein S21	MRPS21	0.00998004	0.297681	0.0159088	chr3	20345682	20345682	0.136952	9.4697
ENSBTAG00000024394	536417	semaphorin 3D	SEMA3D	0.00998004	-1.15867	0.00649841	chr4	35261455	35261455	0.219013	9.06863
ENSBTAG00000024450	510434	mitogen-activated protein kinase kinase 2	MAP2K2	0.00998004	0.416648	6.97507e-05	chr7	19898268	19898268	0.00324251	-19.4822
ENSBTAG00000024476	615827	CDC28 protein kinase regulatory subunit 1B	CKS1B	0.00998004	0.24509	0.120822	chr3	15615954	15615954	0.228784	1.78571
ENSBTAG00000024688	523186	pleckstrin homology domain interacting protein	PHIP	0.00998004	0.766641	3.81231e-08	chr9	18634814	18634814	0.118601	-10.5721
ENSBTAG00000024723	616477	coiled-coil-helix-coiled-coil-helix domain containing 3	CHCHD3	0.00998004	0.186283	0.0542738	chr4	96673489	96673489	0.0127268	22.2425
ENSBTAG00000024781	506988	mitochondrial ribosomal protein L17	MRPL17	0.00998004	0.532594	0.000193144	chr15	46377779	46377779	0.206751	-5.26638
ENSBTAG00000024803	538618	endonuclease domain containing 1	ENDOD1	0.00998004	-0.197685	0.362451	chr15	15355374	15355374	0.0443436	-10.2379
ENSBTAG00000024888	281972	phosphodiesterase 5A	PDE5A	0.00998004	-0.789681	0.0106368	chr6	5764894	5764894	0.0816465	10.9091
ENSBTAG00000025046	533303	alkB homolog 5, RNA demethylase	ALKBH5	0.00998004	0.160443	0.0827378	chr19	34464382	34464382	0.020139	-17.4903
ENSBTAG00000025121	613551	ER membrane protein complex subunit 6	EMC6	0.00998004	0.548319	0.000239907	chr19	24366650	24366650	0.120673	-14.3166
ENSBTAG00000025226	404059	IgA inducing protein	IGIP	0.00998004	0.384675	0.0637226	chr7	51331134	51331134	0.0609405	-9.82517
ENSBTAG00000025308	785664	stonin 2	STON2	0.00998004	-1.24936	4.37313e-05	chr10	92752986	92752986	0.0110523	14.1655
ENSBTAG00000025358	509769	sorting nexin 2	SNX2	0.00998004	0.0959051	0.254775	chr7	31064289	31064289	0.106011	10.675
ENSBTAG00000025425	617635	RAB24, member RAS oncogene family	RAB24	0.00998004	0.338557	0.000830184	chr7	38701814	38701814	0.476845	-3.53535
ENSBTAG00000025526	511168	mediator of DNA damage checkpoint 1	MDC1	0.00998004	-0.420788	0.00298633	chr23	28306750	28306750	0.0592057	-8.04954
ENSBTAG00000025571	614102	mitochondrial ribosomal protein S18A	MRPS18A	0.00998004	0.520893	0.000155429	chr23	17212979	17212979	0.00884948	-18.9181
ENSBTAG00000025593	506935	coiled-coil domain containing 32	CCDC32	0.00998004	0.280201	0.0195175	chr10	36148674	36148674	0.72935	3.1746
ENSBTAG00000025597	616000	glutamate ionotropic receptor NMDA type subunit 3B	GRIN3B	0.00998004	1.4791	0.533388	chr7	43521425	43521425	0.00634468	18.6067
ENSBTAG00000025644	617095	calmodulin 1	CALM1	0.00998004	0.422166	2.20126e-06	chr10	101998218	101998218	0.0119496	22.3077
ENSBTAG00000025663	280930	ribonuclease, RNase A family, 1 (pancreatic)	RNASE1	0.00998004	1.90968	0.613159	chr10	26214603	26214603	0.278371	-7.55442
ENSBTAG00000025822	539277	calmodulin like 4	CALML4	0.00998004	0.613969	0.000990585	chr10	15034992	15034992	0.00395973	-15.8571
ENSBTAG00000025853	535311	homer scaffold protein 1	HOMER1	0.00998004	-0.467395	0.0153577	chr10	10495592	10495592	0.0252889	-16.6827
ENSBTAG00000025929	782907	methylthioadenosine phosphorylase	MTAP	0.00998004	-0.303936	0.0125358	chr8	22270827	22270827	0.0352495	-14.3939
ENSBTAG00000025931	281349	neuraminidase 3	NEU3	0.00998004	-0.829814	0.0146694	chr15	54243256	54243256	2.12766e-07	-42.5092
ENSBTAG00000025942	512259	15-hydroxyprostaglandin dehydrogenase	HPGD	0.00998004	-0.316914	0.018315	chr8	6983287	6983287	0.00320678	26.9943
ENSBTAG00000026191	618954	guided entry of tail-anchored proteins factor 4	GET4	0.00998004	0.434103	1.4457e-06	chr25	41827206	41827206	0.0926845	-12.1212
ENSBTAG00000026242	614130	BAALC binder of MAP3K1 and KLF4	BAALC	0.00998004	0.906026	0.248003	chr14	61359840	61359840	0.0568888	-11.0065
ENSBTAG00000026254	613879	mediator complex subunit 30	MED30	0.00998004	0.269276	0.121923	chr14	46680807	46680807	0.00148048	31.25
ENSBTAG00000026286	539745	GTF2I repeat domain containing 2	GTF2IRD2	0.00998004	0.162986	0.227359	chr25	32705042	32705042	0.014201	-7.69231
ENSBTAG00000026307	615311	zinc finger protein 629	ZNF629	0.00998004	-0.42736	0.0285885	chr25	26932466	26932466	0.000389319	-15.0685
ENSBTAG00000026422	618306	N-methylpurine DNA glycosylase	MPG	0.00998004	0.429984	7.80563e-05	chr25	159417	159417	0.00985928	-19.4444
ENSBTAG00000026842	529922	zinc finger RANBP2-type containing 3	ZRANB3	0.00998004	-0.384113	0.0644765	chr2	61863993	61863993	0.0113609	-7.57576
ENSBTAG00000026936	539572	zinc finger GRF-type containing 1	ZGRF1	0.00998004	-0.189361	0.37955	chr6	13003405	13003405	0.0126083	7.54717
ENSBTAG00000026953	786759	thyroid hormone receptor interactor 11	TRIP11	0.00998004	-0.553661	7.76111e-05	chr21	56751147	56751147	0.0325568	-13.4159
ENSBTAG00000026994	767914	chromosome 2 C2orf88 homolog	C2H2orf88	0.00998004	-1.84442	0.00048971	chr2	6090811	6090811	0.00411274	9.85915
ENSBTAG00000027159	613795	zinc finger and BTB domain containing 8 opposite strand	ZBTB8OS	0.00998004	-0.203307	0.116696	chr2	121027463	121027463	0.202308	10.0446
ENSBTAG00000027321	540863	coiled-coil domain containing 18	CCDC18	0.00998004	0.298669	0.171275	chr3	50195867	50195867	0.0118956	8.69565
ENSBTAG00000027444	281509	supervillin	SVIL	0.00998004	-0.254483	0.024417	chr13	34814658	34814658	0.00608808	-8.92857
ENSBTAG00000027453	617018	ring finger protein 4	RNF4	0.00998004	-0.0475868	0.575098	chr6	116239416	116239416	0.00223253	20.5228
ENSBTAG00000027654	509613	eukaryotic translation initiation factor 4E binding protein 1	EIF4EBP1	0.00998004	0.693592	8.00495e-11	chr27	33245027	33245027	0.173627	-7.28314
ENSBTAG00000027711	617320	Yip1 interacting factor homolog B, membrane trafficking protein	YIF1B	0.00998004	0.279255	0.0917347	chr18	48127891	48127891	3.67317e-09	-32.7586
ENSBTAG00000027713	613760	LysM domain containing 3	LYSMD3	0.00998004	-0.700964	0.00689919	chr7	90093752	90093752	0.0280916	-5.45455
ENSBTAG00000030209	338054	Rho GDP dissociation inhibitor alpha	ARHGDIA	0.00998004	0.230096	0.0259197	chr19	51019451	51019451	0.182191	9.52675
ENSBTAG00000030278	613671	EGF like domain multiple 7	EGFL7	0.00998004	0.792797	5.77335e-08	chr11	104062012	104062012	0.000187571	25.6841
ENSBTAG00000030302	515380	endothelial differentiation related factor 1	EDF1	0.00998004	0.443078	0.000203103	chr11	105951440	105951440	0.0314803	5.55556
ENSBTAG00000030567	539043	outer dense fiber of sperm tails 2	ODF2	0.00998004	-0.531986	1.84448e-05	chr11	99032507	99032507	0.0320335	-11.9048
ENSBTAG00000030591	512527	CWC25 spliceosome associated protein homolog	CWC25	0.00998004	0.348449	0.00954712	chr19	39400071	39400071	0.0440296	-11.9365
ENSBTAG00000030648	507313	mercaptopyruvate sulfurtransferase	MPST	0.00998004	0.3852	4.97036e-05	chr5	75444721	75444721	0.12082	8.85057
ENSBTAG00000030683	511240	protein HP-25 homolog 1	LOC511240	0.00998004	0.360285	0.0163836	chr5	71679608	71679608	0.0878654	-6.95375
ENSBTAG00000030801	534176	MNAT1 component of CDK activating kinase	MNAT1	0.00998004	0.426557	0.00787348	chr10	72933941	72933941	0.00974547	17.9825
ENSBTAG00000030966	505638	TATA-box binding protein associated factor 6	TAF6	0.00998004	-0.50804	1.41737e-05	chr25	36339240	36339240	0.011579	-12.5
ENSBTAG00000031001	615688	multiple EGF like domains 8	MEGF8	0.00998004	-0.497281	0.000634499	chr18	50960734	50960734	0.00911797	-14.4614
ENSBTAG00000031069	614112	sorting nexin 24	SNX24	0.00998004	-0.0613574	0.565108	chr7	30943750	30943750	0.000180904	33.0538
ENSBTAG00000031178	535743	solute carrier family 9 member A9	SLC9A9	0.00998004	0.305829	0.0324744	chr1	125344194	125344194	0.00449459	-23.7717
ENSBTAG00000031214	618409	interferon regulatory factor 4	LOC618409	0.00998004	-0.407945	0.136289	chr13	61393001	61393001	0.0166053	-21.553
ENSBTAG00000031249	789063	proteasome assembly chaperone 4	PSMG4	0.00998004	0.6157	1.32163e-06	chr23	50471524	50471524	0.00897729	19.7872
ENSBTAG00000031252	506713	CD82 molecule	CD82	0.00998004	0.410829	0.00033547	chr15	74595074	74595074	0.0439189	14.898
ENSBTAG00000031279	787736	selenoprotein M	SELENOM	0.00998004	0.647167	0.00129938	chr17	69953630	69953630	0.386798	-4.79624
ENSBTAG00000031335	614152	BRISC and BRCA1 A complex member 2	BABAM2	0.00998004	0.274369	0.0130298	chr11	71808881	71808881	0.00196552	17.0161
ENSBTAG00000031358	281124	dihydropyrimidine dehydrogenase	DPYD	0.00998004	-0.452964	1.88415e-05	chr3	45421794	45421794	0.109584	10.5519
ENSBTAG00000031402	522091	ASXL transcriptional regulator 1	ASXL1	0.00998004	-0.181799	0.0546873	chr13	61811483	61811483	0.0213489	7.84314
ENSBTAG00000031473	511281	origin recognition complex subunit 2	ORC2	0.00998004	-0.107393	0.333899	chr2	89585824	89585824	0.485221	-3.90374
ENSBTAG00000031523	783265	zinc finger, X-linked, duplicated B	ZXDB	0.00998004	-0.792506	0.057009	chrX	97333893	97333893	0.0808929	11.8701
ENSBTAG00000031551	511877	serine protease 53	PRSS53	0.00998004	0.232505	0.0407976	chr25	27195980	27195980	0.0527607	15.7143
ENSBTAG00000031561	509437	arginine and serine rich coiled-coil 1	RSRC1	0.00998004	0.649391	3.19231e-07	chr1	109347280	109347280	0.0227009	19.7133
ENSBTAG00000031567	522045	SWI/SNF related, matrix associated, actin dependent regulator of chromatin subfamily c member 1	SMARCC1	0.00998004	-0.0413683	0.728009	chr22	51963148	51963148	0.122242	-9.67366
ENSBTAG00000031718	767947	opioid growth factor receptor	OGFR	0.00998004	0.466547	0.000850427	chr13	54573588	54573588	0.0703594	14.452
ENSBTAG00000031723	511051	ribosomal protein L6	RPL6	0.00998004	0.438563	0.000154822	chr17	61838769	61838769	0.126094	-13.8327
ENSBTAG00000031792	535288	RNA polymerase I subunit H	POLR1H	0.00998004	0.18061	0.332762	chr23	28919227	28919227	0.188061	-7.57919
ENSBTAG00000031846	505922	spliceosome associated factor 3, U4/U6 recycling protein	SART3	0.00998004	-0.0896102	0.440539	chr17	64373294	64373294	0.0374765	-13.5116
ENSBTAG00000031871	515716	NFKB activating protein like	NKAPL	0.00998004	0.996431	1.73468e-05	chr23	30440880	30440880	0.00316778	26.0911
ENSBTAG00000032018	532079	zinc finger protein 19	ZNF19	0.00998004	-0.437898	0.161998	chr18	39571385	39571385	0.0558922	-19.1915
ENSBTAG00000032253	784245	RAD54 like 2	RAD54L2	0.00998004	-0.929896	5.83544e-06	chr22	49209604	49209604	3.33712e-05	23.8672
ENSBTAG00000032289	616246	Rho GTPase activating protein 15	ARHGAP15	0.00998004	-0.0494683	0.813188	chr2	53632135	53632135	0.00127169	-23.8285
ENSBTAG00000032360	790872	nucleosome assembly protein 1 like 1	NAP1L1	0.00998004	0.290612	0.0125656	chr5	5689134	5689134	0.00510749	-18.9155
ENSBTAG00000032373	101905757	transmembrane protein 180	LOC101905757	0.00998004	1.86135	0.144732	chr25	20064523	20064523	0.00984338	-16.2842
ENSBTAG00000032521	100299044	pleckstrin homology, MyTH4 and FERM domain containing H2	PLEKHH2	0.00998004	-1.00012	0.000840965	chr11	25942641	25942641	0.385711	5.34775
ENSBTAG00000032637	504440	exocyst complex component 1	EXOC1	0.00998004	-0.267865	0.0279705	chr6	71258505	71258505	0.0880775	-14.0741
ENSBTAG00000032656	614562	carboxypeptidase N subunit 2	CPN2	0.00998004	0.277528	0.0227896	chr1	73211072	73211072	0.000343448	-25.4432
ENSBTAG00000032821	784362	sciellin	SCEL	0.00998004	-1.24135	0.0119574	chr12	52707491	52707491	0.0788311	14.1383
ENSBTAG00000032829	404143	growth hormone inducible transmembrane protein	GHITM	0.00998004	-0.107366	0.124443	chr28	39059615	39059615	0.00596109	24.263
ENSBTAG00000033008	281939	myozenin 1	MYOZ1	0.00998004	0.793691	0.0156011	chr28	29623922	29623922	0.264435	-9.23809
ENSBTAG00000033225	521772	contactin 4	CNTN4	0.00998004	-1.24581	0.0383411	chr22	23918565	23918565	0.0188384	-21.174
ENSBTAG00000033248	281063	cadherin 3	CDH3	0.00998004	-0.276433	0.22336	chr18	35950196	35950196	0.00283796	11.3208
ENSBTAG00000033304	617047	transcriptional and immune response regulator	TCIM	0.00998004	0.847095	9.53456e-05	chr27	35199289	35199289	0.000439565	-24.7645
ENSBTAG00000033331	789414	charged multivesicular body protein 1A	CHMP1A	0.00998004	0.308798	0.0106343	chr18	14547914	14547914	0.0177677	-7.01754
ENSBTAG00000033351	527318	parkin coregulated like	PACRGL	0.00998004	-0.29236	0.314387	chr6	40277306	40277306	0.00653066	-17.976
ENSBTAG00000033395	618598	chromosome 25 C16orf91 homolog	C25H16orf91	0.00998004	0.585922	0.00017355	chr25	1120300	1120300	0.266347	-1.69491
ENSBTAG00000033441	523367	SHC binding and spindle associated 1	SHCBP1	0.00998004	-1.53141	0.0074381	chr18	14865170	14865170	0.12118	-13.7292
ENSBTAG00000033669	504855	interleukin 17 receptor C	IL17RC	0.00998004	0.24526	0.0953662	chr22	16843307	16843307	0.158123	-13.2429
ENSBTAG00000034147	513053	olfactomedin like 2B	OLFML2B	0.00998004	-0.667455	0.0297172	chr3	7552482	7552482	0.025759	-5.97015
ENSBTAG00000034496	101907965	26S proteasome complex subunit SEM1	LOC101907965	0.00998004	0.402111	0.138454	chr22	21977855	21977855	0.211068	5.05952
ENSBTAG00000034659	541134	ubiquitin domain containing 2	UBTD2	0.00998004	-0.290147	0.233483	chr20	4114849	4114849	0.0475024	7.07889
ENSBTAG00000034700	514182	nuclear assembly factor 1 ribonucleoprotein	NAF1	0.00998004	-0.0186224	0.882017	chr6	2539930	2539930	0.0252359	19.5936
ENSBTAG00000034827	525931	platelet derived growth factor D	PDGFD	0.00998004	-0.712438	0.0155693	chr15	4258216	4258216	0.100897	6.84885
ENSBTAG00000035084	445419	frizzled class receptor 3	FZD3	0.00998004	0.398915	0.13429	chr8	10213648	10213648	0.00524746	-15.6831
ENSBTAG00000035230	782450	torsin 1A interacting protein 2	TOR1AIP2	0.00998004	-0.722497	0.000384366	chr16	61079845	61079845	0.0331675	-10.5245
ENSBTAG00000035323	618015	thioredoxin related transmembrane protein 4	TMX4	0.00998004	-0.458657	0.00050102	chr13	687659	687659	0.00948839	-8.69565
ENSBTAG00000035556	504871	CDV3 homolog	CDV3	0.00998004	0.0750435	0.320954	chr1	135880470	135880470	0.0380358	5.66038
ENSBTAG00000035587	281638	arrestin beta 2	ARRB2	0.00998004	0.131998	0.256801	chr19	26644832	26644832	0.0533677	-16.2355
ENSBTAG00000035858	616704	MCC regulator of WNT signaling pathway	MCC	0.00998004	-0.150905	0.19317	chr10	724353	724353	0.000544464	23.8418
ENSBTAG00000035868	614923	sialic acid-binding Ig-like lectin 14	LOC614923	0.00998004	0.92671	0.0479613	chr18	57665916	57665916	0.0153457	22.844
ENSBTAG00000037389	782816	tripartite motif containing 44	TRIM44	0.00998004	0.371191	0.0222027	chr15	66289991	66289991	0.0273934	14.2165
ENSBTAG00000037400	526616	trinucleotide repeat containing 18	TNRC18	0.00998004	-0.261214	0.0116539	chr25	38891306	38891306	0.0218398	18.0791
ENSBTAG00000037508	537712	EBF transcription factor 1	EBF1	0.00998004	-1.35574	0.0167892	chr7	70499682	70499682	0.0151763	6.89655
ENSBTAG00000037640	510773	phosphotyrosine interaction domain containing 1	PID1	0.00998004	-0.494703	9.67443e-06	chr2	116955947	116955947	0.0131452	-14.881
ENSBTAG00000037794	408020	myosin heavy chain 4	MYH4	0.00998004	1.90968	0.613159	chr19	29481379	29481379	5.98778e-05	-34.1808
ENSBTAG00000037819	506944	SFT2 domain containing 2	SFT2D2	0.00998004	-0.716358	0.00334631	chr3	330755	330755	0.0637061	-18.4129
ENSBTAG00000037981	530973	zinc finger protein 416	LOC530973	0.00998004	-0.569261	0.0217326	chr18	64815098	64815098	0.207465	5.57041
ENSBTAG00000038050	100124518	zinc finger protein 420	ZNF420	0.00998004	-0.0421606	0.851839	chr18	47522770	47522770	0.0523989	-4.41176
ENSBTAG00000038181	506199	focadhesin	FOCAD	0.00998004	-0.304195	0.026818	chr8	23721335	23721335	0.169444	11.2013
ENSBTAG00000038235	781426	nucleotide binding oligomerization domain containing 1	NOD1	0.00998004	-0.49533	0.0341913	chr4	65821518	65821518	0.00642718	-8.77193
ENSBTAG00000038375	100125834	stomatin	STOM	0.00998004	-0.276155	0.00230239	chr8	110751186	110751186	0.0721564	-10.2564
ENSBTAG00000038498	510453	zinc finger and BTB domain containing 39	ZBTB39	0.00998004	-1.07165	0.00100854	chr5	56428915	56428915	0.0511087	13.7571
ENSBTAG00000038540	785216	glutathione S-transferase omega-1	LOC785216	0.00998004	0.280577	0.00693224	chr26	24803605	24803605	0.00102457	-21.8282
ENSBTAG00000038635	100124497	zinc finger protein LOC100124497	LOC100124497	0.00998004	-0.242979	0.05932	chr18	64975678	64975678	0.00909181	8.19672
ENSBTAG00000038696	100125881	RAB8A, member RAS oncogene family	RAB8A	0.00998004	0.189749	0.0299586	chr7	6890880	6890880	0.402378	-5.07365
ENSBTAG00000038738	617160	peroxisomal membrane protein 4	PXMP4	0.00998004	-0.558632	0.109401	chr13	63158656	63158656	0.00448095	10
ENSBTAG00000038745	510596	charged multivesicular body protein 6	CHMP6	0.00998004	0.325163	0.00987773	chr19	51680721	51680721	0.000446579	-29.2929
ENSBTAG00000038831	540828	phytanoyl-CoA dioxygenase domain containing 1	PHYHD1	0.00998004	0.396934	5.55307e-06	chr11	99433297	99433297	0.227297	6.2201
ENSBTAG00000038854	781590	C-type lectin domain family 2 member L	CLEC2L	0.00998004	0.75689	0.167336	chr4	103058864	103058864	0.00634468	18.6067
ENSBTAG00000038904	617717	proline rich transmembrane protein 1	PRRT1	0.00998004	0.892619	0.0587076	chr23	27241791	27241791	0.307912	-7.48207
ENSBTAG00000038920	783566	vacuolar protein sorting 13 homolog C	VPS13C	0.00998004	-0.535847	6.82542e-05	chr10	48218104	48218104	0.00591933	-9.83607
ENSBTAG00000039090	514533	MAGE family member H1	MAGEH1	0.00998004	0.336221	0.0104626	chrX	92642603	92642603	0.039004	9.38697
ENSBTAG00000039307	100336629	Yes1 associated transcriptional regulator	YAP1	0.00998004	-1.23124	1.40939e-05	chr15	6658094	6658094	0.00903254	10.6506
ENSBTAG00000039321	789307	amine oxidase, copper containing 3	SAO	0.00998004	0.0984299	0.51689	chr19	42911406	42911406	0.103088	12.0283
ENSBTAG00000039504	100336022	extracellular proteinase inhibitor	WFDC18	0.00998004	0.485107	0.160246	chr19	14302502	14302502	0.000808767	24.7059
ENSBTAG00000039593	508569	family with sequence similarity 98 member C	FAM98C	0.00998004	0.176673	0.538019	chr18	48211051	48211051	0.0505742	-4.91803
ENSBTAG00000039594	100139854	zinc finger protein 862	ZNF862	0.00998004	-0.507213	0.00380918	chr4	112685738	112685738	0.00215927	-27.0996
ENSBTAG00000039658	784973	programmed cell death 7	PDCD7	0.00998004	0.394711	0.00144465	chr10	12091186	12091186	0.0092241	-9.80392
ENSBTAG00000039662	515551	protein DDI1 homolog 2	LOC515551	0.00998004	-0.679648	1.62111e-05	chr16	51912221	51912221	0.199015	-7.19373
ENSBTAG00000039738	780806	adenosine A3 receptor	ADORA3	0.00998004	0.64279	1.06827e-05	chr3	31809864	31809864	0.852573	-1.69491
ENSBTAG00000039766	785549	fibrosin like 1	FBRSL1	0.00998004	-0.183443	0.16196	chr17	44674845	44674845	0.00835797	19.6569
ENSBTAG00000039784	788925	proline rich 5	PRR5	0.00998004	0.678785	5.28659e-05	chr5	115225152	115225152	0.015963	16.5296
ENSBTAG00000039886	509184	transmembrane emp24 domain-containing protein 9	LOC509184	0.00998004	0.221493	0.427593	chr7	39082510	39082510	0.140871	-6.83606
ENSBTAG00000039958	786335	glycogen synthase 1	GYS1	0.00998004	-0.381262	0.00333103	chr18	55554644	55554644	0.022016	11.1111
ENSBTAG00000040001	541110	MARVEL domain containing 2	MARVELD2	0.00998004	-0.270416	0.052976	chr20	10338043	10338043	0.345979	5.09073
ENSBTAG00000040055	511451	calcium binding protein 39	CAB39	0.00998004	0.0331522	0.693704	chr2	118602046	118602046	0.045018	9.53846
ENSBTAG00000040061	539843	zinc finger and BTB domain containing 38	ZBTB38	0.00998004	-0.501954	0.000395283	chr1	127661670	127661670	0.015566	-19.2064
ENSBTAG00000040086	518625	solute carrier family 38 member 8	SLC38A8	0.00998004	-0.0584446	0.945482	chr18	10401041	10401041	0.0349051	-10.2841
ENSBTAG00000040128	445416	frizzled class receptor 4	FZD4	0.00998004	-0.51465	0.00769403	chr29	8601094	8601094	0.062295	-11.1362
ENSBTAG00000040199	505599	RNA polymerase II, I and III subunit H	POLR2H	0.00998004	0.0166513	0.889527	chr1	82827813	82827813	0.210514	-4.36813
ENSBTAG00000040313	508907	prolyl-tRNA synthetase 2, mitochondrial	PARS2	0.00998004	-0.999722	0.00516412	chr3	91514324	91514324	0.260076	7.76515
ENSBTAG00000040331	512867	GTPase, IMAP family member 1-like	LOC512867	0.00998004	0.829402	0.000272042	chr4	113135109	113135109	0.0747529	-13.2264
ENSBTAG00000040585	541257	nuclear receptor subfamily 6 group A member 1	NR6A1	0.00998004	-0.446283	0.317118	chr11	95580592	95580592	0.000237209	-17.3077
ENSBTAG00000040602	515042	SCAN domain containing 1-like	LOC515042	0.00998004	0.390008	5.4811e-06	chr2	130810952	130810952	0.256959	-10.1948
ENSBTAG00000040605	538955	forkhead box L1	FOXL1	0.00998004	-0.989963	0.296172	chr18	12404198	12404198	0.0257524	-19.1369
ENSBTAG00000042169	112446873	small nucleolar RNA U2-19	LOC112446873	0.00998004	1.07542	0.778133	chr5	56645231	56645231	0.141586	6.46982
ENSBTAG00000042191	112449401	small nucleolar RNA U2-19	LOC112449401	0.00998004	1.07542	0.778133	chr13	80976059	80976059	0.00142737	15.9834
ENSBTAG00000042234	112449450	small nucleolar RNA SNORA70	LOC112449450	0.00998004	-0.808224	0.695032	chr13	53001358	53001358	2.10406e-11	-61.0763
ENSBTAG00000042440	112446500	small nucleolar RNA SNORA9	LOC112446500	0.00998004	0.583207	0.402986	chr4	76608017	76608017	0.000130585	-35.7888
ENSBTAG00000042696	112442141	small nucleolar RNA SNORD73	LOC112442141	0.00998004	0.659802	0.119858	chr17	6670061	6670061	0.105232	-8.22281
ENSBTAG00000042767	112448197	U6 spliceosomal RNA	LOC112448197	0.00998004	1.07542	0.778133	chr9	50218619	50218619	0.22123	8.7013
ENSBTAG00000042786	112442426	small nucleolar RNA MBII-202	LOC112442426	0.00998004	1.97041	0.497848	chr18	14491731	14491731	0.466001	5.25031
ENSBTAG00000043035	112448650	U6 spliceosomal RNA	LOC112448650	0.00998004	2.22598	0.0841948	chr10	43151599	43151599	0.00300901	-25.0157
ENSBTAG00000043135	112443671	U4atac minor spliceosomal RNA	LOC112443671	0.00998004	1.07548	0.778121	chr2	73206533	73206533	0.00150908	-13.3333
ENSBTAG00000043460	112447578	U6 spliceosomal RNA	LOC112447578	0.00998004	1.66679	0.133642	chr7	46134975	46134975	0.0267832	-6.66667
ENSBTAG00000043928	112442096	small nucleolar RNA SNORA79	LOC112442096	0.00998004	2.55664	0.18327	chr17	61950203	61950203	0.0528216	17.8879
ENSBTAG00000043959	613787	platelet derived growth factor C	PDGFC	0.00998004	-0.106759	0.541821	chr17	42305575	42305575	0.0241483	12.9954
ENSBTAG00000043961	536863	multiple PDZ domain crumbs cell polarity complex component	MPDZ	0.00998004	-0.490765	0.000210313	chr8	30982493	30982493	0.00397013	-22.3388
ENSBTAG00000043983	100140471	leucine rich repeat containing 19	LRRC19	0.00998004	-0.732397	0.00673721	chr8	17228694	17228694	0.0569588	7.92047
ENSBTAG00000044004	617568	shortage in chiasmata 1	SHOC1	0.00998004	0.801625	0.0782298	chr8	101186407	101186407	0.24431	10.6443
ENSBTAG00000044007	100140477	Kruppel like factor 12	KLF12	0.00998004	-0.648063	0.039379	chr12	48735212	48735212	0.00125095	-12.2807
ENSBTAG00000044029	512666	apoptosis and caspase activation inhibitor	AVEN	0.00998004	0.14598	0.347819	chr10	28625847	28625847	0.00139293	20.3604
ENSBTAG00000044062	784766	RNA binding motif single stranded interacting protein 3	RBMS3	0.00998004	-0.768819	0.0849013	chr22	3944801	3944801	4.89924e-05	-31.394
ENSBTAG00000044077	613778	RNA polymerase III subunit G	POLR3G	0.00998004	0.2597	0.516152	chr7	90044049	90044049	0.0372417	18.8525
ENSBTAG00000044097	537747	Kruppel like factor 7	KLF7	0.00998004	-0.895264	0.0046587	chr2	95363171	95363171	0.0038453	-29.6364
ENSBTAG00000044121	614641	nucleotide binding protein like	NUBPL	0.00998004	-0.558171	0.0132028	chr21	42252244	42252244	0.167764	4.86246
ENSBTAG00000044126	617927	syntrophin beta 1	SNTB1	0.00998004	-0.302642	0.00672815	chr14	82123987	82123987	0.025978	-20.8333
ENSBTAG00000044129	407222	ST6 N-acetylgalactosaminide alpha-2,6-sialyltransferase 6	ST6GALNAC6	0.00998004	-0.0772161	0.454905	chr11	98566858	98566858	0.0221948	20.1702
ENSBTAG00000044146	539550	NPC1 like intracellular cholesterol transporter 1	NPC1L1	0.00998004	-1.16241	3.34158e-05	chr4	76881063	76881063	0.0728136	-15.4858
ENSBTAG00000044173	100300164	EH domain binding protein 1	EHBP1	0.00998004	-0.186234	0.0739332	chr11	61206351	61206351	0.38507	-7.65306
ENSBTAG00000044177	618353	chromosome 15 C11orf53 homolog	C15H11orf53	0.00998004	0.405306	0.657847	chr15	21531113	21531113	0.0125089	21.5517
ENSBTAG00000044537	112449415	small nucleolar RNA U109	LOC112449415	0.00998004	1.07548	0.778121	chr13	33837066	33837066	0.255316	-6.12356
ENSBTAG00000044591	112449452	small nucleolar RNA SNORA70	LOC112449452	0.00998004	-1.24189	0.120243	chr13	78021417	78021417	0.0499293	-7.59142
ENSBTAG00000044802	112447618	small Cajal body-specific RNA 11	LOC112447618	0.00998004	0.454557	0.827363	chr7	66189558	66189558	0.0305942	13.8582
ENSBTAG00000044830	100313035	microRNA mir-339a	MIR339A	0.00998004	1.59293	0.0446204	chr25	41739326	41739326	0.152849	8.7668
ENSBTAG00000044859	100313196	microRNA mir-2408	MIR2408	0.00998004	-1.28317	0.0213438	chr29	44895012	44895012	0.0900404	13.1186
ENSBTAG00000044942	100313227	microRNA mir-2454	MIR2454	0.00998004	-0.332516	0.719807	chr7	14685190	14685190	0.236997	7.5546
ENSBTAG00000045572	618783	zinc finger protein 319	ZNF319	0.00998004	-0.257983	0.22326	chr18	25899471	25899471	0.099784	-15.0943
ENSBTAG00000045633	281607	angiotensin II receptor type 1	AGTR1	0.00998004	-0.31289	0.00333479	chr1	119598356	119598356	0.0261156	-11.7045
ENSBTAG00000045704	540003	immunoglobulin superfamily member 11	IGSF11	0.00998004	-0.359499	0.0162201	chr1	63502538	63502538	0.00508266	24.0132
ENSBTAG00000045708	520267	Myb related transcription factor, partner of profilin	MYPOP	0.00998004	-0.225991	0.458064	chr18	53415119	53415119	0.0637292	-12.6272
ENSBTAG00000045822	100270684	chromosome 15 C11orf96 homolog	C15H11orf96	0.00998004	0.749335	0.00018733	chr15	74040662	74040662	0.0883683	7.77778
ENSBTAG00000045909	614659	family with sequence similarity 174 member A	FAM174A	0.00998004	0.528768	0.000416847	chr7	99740640	99740640	0.00646499	10.3448
ENSBTAG00000046172	100299281	quinone oxidoreductase-like protein 2	LOC100299281	0.00998004	0.18155	0.0409696	chr16	59463851	59463851	0.127686	13.6427
ENSBTAG00000046307	281678	CCAAT enhancer binding protein delta	CEBPD	0.00998004	0.586368	0.000390793	chr14	19125198	19125198	0.256713	-5.22689
ENSBTAG00000046359	100126170	PHD and ring finger domains 1	PHRF1	0.00998004	-0.146613	0.0939443	chr29	50724980	50724980	0.0281591	-12.8117
ENSBTAG00000046533	616979	RAB31, member RAS oncogene family	RAB31	0.00998004	-0.182425	0.105672	chr24	41777738	41777738	0.00123545	-20.7773
ENSBTAG00000046544	100126273	solute carrier family 7 member 10	SLC7A10	0.00998004	1.93241	0.205334	chr18	43681320	43681320	0.0868465	5.05952
ENSBTAG00000046744	527118	paralemmin 3	PALM3	0.00998004	0.44199	0.000138631	chr7	11639860	11639860	0.0410449	-18.0103
ENSBTAG00000046757	100137723	general transcription factor IIH subunit 4	GTF2H4	0.00998004	0.31309	0.0505916	chr23	28175561	28175561	1.70045e-06	-42.4772
ENSBTAG00000046869	517087	ribonuclease/angiogenin inhibitor 1	RNH1	0.00998004	0.427343	0.000194602	chr29	50798022	50798022	0.0168831	7.84314
ENSBTAG00000046902	101908085	poly(A) binding protein cytoplasmic 4 like	PABPC4L	0.00998004	-0.776224	0.239402	chr17	24019995	24019995	0.00483003	-15.7738
ENSBTAG00000047331	100462649	glycophorin B	GYPB	0.00998004	-0.373213	0.319732	chr17	14131300	14131300	0.000496721	-24.8152
ENSBTAG00000047362	281445	reticulocalbin 1	RCN1	0.00998004	0.0782321	0.563209	chr15	62909019	62909019	0.012101	6.89655
ENSBTAG00000047495	511435	CD81 molecule	CD81	0.00998004	0.446749	9.8204e-08	chr29	49213867	49213867	0.041031	15.9457
ENSBTAG00000047586	504813	neuropeptide Y receptor Y1	NPY1R	0.00998004	-0.894457	0.0851148	chr6	2450653	2450653	0.0549024	8.59849
ENSBTAG00000047628	100124498	exportin 7	XPO7	0.00998004	-0.397207	0.00139621	chr8	69232782	69232782	0.0100441	-24.6393
ENSBTAG00000047655	282518	serpin family A member 7	SERPINA7	0.00998004	0.487534	3.54825e-05	chrX	54796584	54796584	0.388459	5.9375
ENSBTAG00000047679	511258	deoxynucleotidyltransferase terminal interacting protein 2	DNTTIP2	0.00998004	-0.529807	3.30248e-05	chr3	49605794	49605794	0.494426	3.55161
ENSBTAG00000047717	506074	family with sequence similarity 222 member B	FAM222B	0.00998004	-0.151851	0.15018	chr19	20219778	20219778	0.0831484	9.83333
ENSBTAG00000047780	100125239	coiled-coil domain containing 127	CCDC127	0.00998004	0.209119	0.0803503	chr20	71839468	71839468	0.37332	3.29783
ENSBTAG00000047793	509559	tumor suppressing subtransferable candidate 4	TSSC4	0.00998004	0.568012	0.000312853	chr29	49195794	49195794	0.30295	8.17831
ENSBTAG00000047874	100299693	pre-mRNA processing factor 38B	PRPF38B	0.00998004	0.454998	0.000207309	chr3	34674391	34674391	0.0325041	-9.19774
ENSBTAG00000047930	784326	ubiquitin conjugating enzyme E2 E2	UBE2E2	0.00998004	0.571855	0.00439327	chr27	42490832	42490832	0.00313597	17.9167
ENSBTAG00000047955	100125278	zinc finger protein 774	ZNF774	0.00998004	-0.653537	0.104847	chr21	22233923	22233923	1.26845e-10	55.0481
ENSBTAG00000047991	789854	TATA-box binding protein associated factor 4	TAF4	0.00998004	-0.299642	0.029559	chr13	55214312	55214312	0.00856268	23.0952
ENSBTAG00000048011	784906	G protein-coupled receptor 160	GPR160	0.00998004	0.166258	0.669515	chr1	97326233	97326233	7.54996e-14	-65.0854
ENSBTAG00000048013	100138004	UDP-glucuronosyltransferase 2B31	LOC100138004	0.00998004	-0.727175	5.10116e-10	chr6	84202191	84202191	0.125015	11.375
ENSBTAG00000048067	100296460	elongin BC and polycomb repressive complex 2 associated protein	EPOP	0.00998004	-0.477775	0.474987	chr19	39271875	39271875	0.000153863	-34.7826
ENSBTAG00000048090	614471	ubiquitin conjugating enzyme E2 G2	UBE2G2	0.00998004	0.401878	0.00317084	chr1	144669349	144669349	0.0102258	7.69231
ENSBTAG00000048565	286842	brain abundant membrane attached signal protein 1	BASP1	0.00998004	0.18659	0.0964466	chr20	55950322	55950322	6.13589e-08	-42.7544
ENSBTAG00000048628	100336796	hedgehog acyltransferase	HHAT	0.00998004	-0.977262	0.00560332	chr16	72996131	72996131	0.0394535	-7.37515
ENSBTAG00000048655	281363	5'-nucleotidase ecto	NT5E	0.00998004	-0.432316	0.000668734	chr9	64009728	64009728	0.00224139	28.7234
ENSBTAG00000048740	518495	apolipoprotein L3-like	LOC518495	0.00998004	-0.330319	0.0810951	chr5	74452662	74452662	0.255304	9.4824
ENSBTAG00000048903	281427	prion protein	PRNP	0.00998004	-0.562726	1.50192e-05	chr13	47031803	47031803	0.00249508	18.5325
ENSBTAG00000048958	524130	StAR related lipid transfer domain containing 9	STARD9	0.00998004	-0.799261	0.000598475	chr10	37985755	37985755	0.0104118	-8
ENSBTAG00000049366	112448180	U6 spliceosomal RNA	LOC112448180	0.00998004	1.62274	0.096965	chr9	18613988	18613988	0.00094882	-12.5
ENSBTAG00000049397	493642	caveolin 2	CAV2	0.00998004	-0.678788	0.00153897	chr4	51925252	51925252	0.0329899	14.7078
ENSBTAG00000049482	530342	adenine nucleotide translocase lysine methyltransferase	ANTKMT	0.00998004	0.823884	9.17575e-09	chr25	618250	618250	0.00478985	-15.0588
ENSBTAG00000049511	100848664	gonadotropin releasing hormone 2 pseudogene	GNRH2	0.00998004	0.898745	0.367197	chr13	52181895	52181895	1.20436e-06	-38.9082
ENSBTAG00000049685	100336649	phosphatidylserine synthase 2	PTDSS2	0.00998004	0.212387	0.0641775	chr29	50820049	50820049	0.954438	-0.222293
ENSBTAG00000049823	101905403	killer cell lectin-like receptor subfamily I member 1	LOC101905403	0.00998004	1.02921	0.0386118	chr5	99478370	99478370	0.04083	-16.7731
ENSBTAG00000049910	616237	coiled-coil-helix-coiled-coil-helix domain containing 7	CHCHD7	0.00998004	0.414774	0.00437277	chr14	23382489	23382489	0.677916	-2.91005
ENSBTAG00000049919	508763	tissue factor pathway inhibitor	TFPI	0.00998004	-1.06964	0.0296536	chr2	8617484	8617484	0.00453962	-24.1702
ENSBTAG00000050006	112442654	homeobox B6	HOXB6	0.00998004	1.70265	0.103475	chr19	37885904	37885904	0.0100545	22.8645
ENSBTAG00000050130	531493	small nuclear ribonucleoprotein polypeptide E	SNRPE	0.00998004	0.341992	0.0417388	chr16	1627935	1627935	0.0900674	12.1961
ENSBTAG00000050135	527577	tripartite motif containing 4	TRIM4	0.00998004	-0.707655	0.000178711	chr25	36466361	36466361	0.243964	1.88679
ENSBTAG00000050239	514214	caspase 1	CASP1	0.00998004	0.417422	0.0893275	chr15	2982243	2982243	0.0679989	18.398
ENSBTAG00000050263	509729	mediator complex subunit 7	MED7	0.00998004	0.255285	0.130929	chr7	68819569	68819569	0.135092	6.65484
ENSBTAG00000050317	504663	mitochondrial ribosomal protein L36	MRPL36	0.00998004	0.489272	0.000523006	chr20	70860947	70860947	6.87058e-09	-45.4927
ENSBTAG00000050347	100336926	mastermind like transcriptional coactivator 1	MAML1	0.00998004	-0.409666	0.00402234	chr7	1590733	1590733	0.00468761	10.1695
ENSBTAG00000050417	788334	apolipoprotein L3	LOC788334	0.00998004	-1.27518	0.00756493	chr5	74493995	74493995	0.71244	-3.52277
ENSBTAG00000050600	112442454	U6 spliceosomal RNA	LOC112442454	0.00998004	1.94289	0.606686	chr18	33706426	33706426	0.000274897	-27.6638
ENSBTAG00000050814	529891	cilia and flagella associated protein 70	CFAP70	0.00998004	-0.652863	0.216907	chr28	29346099	29346099	0.536036	-5.22161
ENSBTAG00000051079	101906565	thymosin beta-4 pseudogene	LOC101906565	0.00998004	0.641468	0.269265	chr1	96174903	96174903	0.000362855	-35.8734
ENSBTAG00000051080	112443502	uncharacterized LOC112443502	LOC112443502	0.00998004	-2.16894	9.85374e-08	chr2	135760296	135760296	0.627475	-1.67224
ENSBTAG00000051248	531208	NAC alpha domain containing	NACAD	0.00998004	-0.506918	0.446963	chr4	76558191	76558191	0.0396098	-4.91803
ENSBTAG00000051254	504413	ribosomal protein L37a	RPL37A	0.00998004	0.50621	5.42284e-06	chr2	104458805	104458805	0.00396679	-14.3607
ENSBTAG00000051291	112442818	U1 spliceosomal RNA	LOC112442818	0.00998004	1.07542	0.778133	chr19	9652792	9652792	0.791943	2.5
ENSBTAG00000051448	100125921	transmembrane protein 9	TMEM9	0.00998004	0.426821	0.000372731	chr16	79701174	79701174	0.00442913	17.1184
ENSBTAG00000051461	100297762	serine rich and transmembrane domain containing 1	SERTM1	0.00998004	-1.24483	0.0230746	chr12	24952966	24952966	0.032348	9.21418
ENSBTAG00000051467	768072	cytochrome c oxidase assembly factor 6 homolog (S. cerevisiae)	COA6	0.00998004	0.125069	0.512919	chr28	7154659	7154659	0.0116774	-22.125
ENSBTAG00000051572	783820	zinc finger protein 646	ZNF646	0.00998004	-0.335076	0.0195415	chr25	27192824	27192824	0.00248231	-17.7401
ENSBTAG00000051745	104974441	leucine zipper and CTNNBIP1 domain containing	LZIC	0.00998004	0.331885	0.00512781	chr16	43609574	43609574	0.438196	3.61068
ENSBTAG00000051780	100297737	ribonuclease A family member 12 (inactive)	RNASE12	0.00998004	0.638839	0.0353531	chr10	26494211	26494211	0.00966602	-20.537
ENSBTAG00000051862	104970913	zinc finger protein 37A	LOC104970913	0.00998004	0.463674	0.0996097	chr28	12905299	12905299	0.0701368	15.5128
ENSBTAG00000051981	104973826	tyrosine-protein phosphatase non-receptor type substrate 1-like	LOC104973826	0.00998004	0.511146	0.0059498	chr13	53345593	53345593	0.00142661	12.5
ENSBTAG00000052268	614360	selenoprotein F	SELENOF	0.00998004	0.277882	0.00851802	chr3	57155887	57155887	0.0833817	7.95918
ENSBTAG00000052347	539166	zinc finger protein 133	LOC539166	0.00998004	0.0888146	0.601989	chr13	38462573	38462573	0.0197736	10.6481
ENSBTAG00000052397	100139916	interleukin 32-like	LOC100139916	0.00998004	2.32139	1.06418e-14	chr25	2507676	2507676	0.241035	-9.41177
ENSBTAG00000052606	505265	tripartite motif containing 5	TRIM5	0.00998004	-0.176001	0.219421	chr15	47866117	47866117	0.0669106	-8.6383
ENSBTAG00000052831	784457	proline rich transmembrane protein 1B	PRRT1B	0.00998004	-0.524127	0.0905281	chr11	101673609	101673609	0.0941453	6.81572
ENSBTAG00000052843	112447205	U6 spliceosomal RNA	LOC112447205	0.00998004	1.07542	0.778133	chr6	36504078	36504078	0.289572	3.66883
ENSBTAG00000052866	784007	T-lymphocyte surface antigen Ly-9	LOC784007	0.00998004	-0.727328	7.53854e-06	chr3	13126028	13126028	0.00843852	-25.9722
ENSBTAG00000053023	530264	leucine rich repeat containing 74B	LRRC74B	0.00998004	0.998019	0.107407	chr17	72358530	72358530	0.411768	-5.30435
ENSBTAG00000053107	287012	cytochrome c oxidase subunit Vb	COX5B	0.00998004	0.452111	0.000409727	chr11	2945950	2945950	0.041606	19.6148
ENSBTAG00000053132	112442343	InaF motif containing 1	INAFM1	0.00998004	1.18513	4.55095e-11	chr18	54295213	54295213	0.0525101	15.4762
ENSBTAG00000053191	527981	low-density lipoprotein receptor-related protein 1B-like	LOC527981	0.00998004	3.57781	0.0249417	chr27	24773937	24773937	0.0194361	-15.4757
ENSBTAG00000053233	535837	tRNA methyltransferase 61B	TRMT61B	0.00998004	-0.118024	0.60476	chr11	70932561	70932561	0.114798	-3.38983
ENSBTAG00000053390	281440	Rac family small GTPase 1	RAC1	0.00998004	0.248016	0.00231651	chr25	38282486	38282486	0.0375039	14.2892
ENSBTAG00000053649	327712	C-C motif chemokine ligand 5	CCL5	0.00998004	0.988253	1.37584e-06	chr19	14494348	14494348	0.000617048	-18.5846
ENSBTAG00000053687	515990	mitochondrial ribosomal protein L11	MRPL11	0.00998004	0.380505	0.000450892	chr29	44491469	44491469	0.0188859	-22.1856
ENSBTAG00000053873	100125879	ribosomal RNA processing 36	RRP36	0.00998004	0.00497747	0.97106	chr23	16660425	16660425	0.00893103	-18.1438
ENSBTAG00000053918	511453	signal peptidase complex subunit 1	SPCS1	0.00998004	0.199208	0.0703937	chr22	48150310	48150310	0.0115078	16.5314
ENSBTAG00000053975	112443707	U6 spliceosomal RNA	LOC112443707	0.00998004	1.94289	0.606686	chr2	119124190	119124190	0.00105479	18.1865
ENSBTAG00000054061	100125592	RUN and SH3 domain containing 1	RUSC1	0.00998004	-0.51425	5.48748e-05	chr3	15311063	15311063	0.0995326	-15.8131
ENSBTAG00000054095	615255	glia maturation factor beta	GMFB	0.00998004	-0.896394	0.00680611	chr10	66997833	66997833	0.0190626	12.3626
ENSBTAG00000054103	533304	solute carrier family 66 member 2	SLC66A2	0.00998004	0.293683	0.000526098	chr24	562228	562228	3.54641e-06	30.4337
ENSBTAG00000054158	520912	lysocardiolipin acyltransferase 1	LCLAT1	0.00998004	-0.440071	0.00424104	chr11	69259183	69259183	0.0167771	-13.4943
ENSBTAG00000054188	787512	CKLF like MARVEL transmembrane domain containing 3	CMTM3	0.00998004	0.164478	0.192908	chr18	34370072	34370072	0.0188461	20.2738
ENSBTAG00000054195	281209	glutathione peroxidase 1	GPX1	0.00998004	0.660147	1.49002e-08	chr22	50746788	50746788	0.0149962	20.4288
ENSBTAG00000054218	404185	insulin like growth factor binding protein 5	IGFBP5	0.00998004	-0.770131	0.000497459	chr2	104721953	104721953	0.024381	-19.2308
ENSBTAG00000054229	768315	C2 domain containing 3 centriole elongation regulator	C2CD3	0.00998004	-1.56074	0.0177791	chr15	53535770	53535770	9.2728e-05	36.5741
ENSBTAG00000054241	100300896	sulfotransferase 1C4	LOC100300896	0.00998004	-0.196905	0.38708	chr11	44848026	44848026	0.0177391	7.27273
ENSBTAG00000054429	539645	potassium channel tetramerization domain containing 21	KCTD21	0.00998004	-0.353304	0.0044937	chr29	17895662	17895662	0.292405	-5.45455
ENSBTAG00000054540	104974735	uncharacterized LOC104974735	LOC104974735	0.00998004	1.03245	0.014023	chr18	8024209	8024209	0.0968679	12.5
ENSBTAG00000054640	509884	olfactory receptor family 4 subfamily X member 16	OR4X16	0.00998004	-1.81937	0.0535748	chr15	77991912	77991912	0.0107231	-22.0765
ENSBTAG00000054891	112447423	small integral membrane protein 32	SMIM32	0.00998004	1.3505	0.0753633	chr7	47687023	47687023	0.107323	-11.8717
ENSBTAG00000055078	540615	UDP-glucuronosyltransferase 2B4	LOC540615	0.00998004	-0.417512	1.4396e-07	chr6	84365944	84365944	0.576631	-5.00849
ENSBTAG00000055252	615599	ubiquitin conjugating enzyme E2 E1	UBE2E1	0.00998004	0.241549	0.0272289	chr27	42124406	42124406	0.151894	8.23413
ENSBTAG00000055257	784133	RAP2B, member of RAS oncogene family	RAP2B	0.00998004	0.279761	0.0225394	chr1	114593648	114593648	0.239067	-8.79245
ENSBTAG00000014858	506111	phosphoribosyl pyrophosphate synthetase associated protein 2	PRPSAP2	0.0149701	0.124131	0.220749	chr19	34292023	34292023	0.0436127	-5.66038
ENSBTAG00000015978	327662	annexin A1	ANXA1	0.0149701	0.145169	0.202842	chr8	49471045	49471045	0.0118621	-24.3606
ENSBTAG00000020515	508334	FHF complex subunit HOOK interacting protein 1B	FHIP1B	0.0149701	-0.136884	0.327949	chr15	46803924	46803924	0.0881222	3.38983
ENSBTAG00000030499	786565	diaphanous related formin 1	DIAPH1	0.0149701	-0.476933	0.00141651	chr7	52670703	52670703	0.155487	-7.18954
ENSBTAG00000042950	112446105	small nucleolar RNA SNORD45	LOC112446105	0.0149701	-0.802833	0.333893	chr3	69066843	69066843	0.808981	-0.930804
ENSBTAG00000001408	539715	cannabinoid receptor interacting protein 1	CNRIP1	0.0179641	0.525111	0.000542617	chr11	66711143	66711143	0.331101	-8.92857
ENSBTAG00000003084	509393	G-patch domain containing 2 like	GPATCH2L	0.0179641	-0.648815	5.25146e-06	chr10	87406871	87406871	0.0592666	16.8182
ENSBTAG00000004693	614062	coiled-coil domain containing 60	CCDC60	0.0179641	-0.0544858	0.962891	chr17	56037346	56037346	9.78293e-05	35.0531
ENSBTAG00000005614	534788	UDP-glucuronate decarboxylase 1	UXS1	0.0179641	0.209838	0.0692335	chr11	45737215	45737215	0.00478872	11.3208
ENSBTAG00000012205	513710	carnitine palmitoyltransferase 1C	CPT1C	0.0179641	0.321142	0.106985	chr18	56108804	56108804	0.648239	-1.90476
ENSBTAG00000012384	510032	transcription factor EB	TFEB	0.0179641	0.414374	0.00669519	chr23	15493487	15493487	0.0287553	-14.9639
ENSBTAG00000012865	540945	DEK proto-oncogene	DEK	0.0179641	0.30726	0.00030746	chr23	39371178	39371178	0.0412857	-9.83796
ENSBTAG00000013882	523847	charged multivesicular body protein 2A	CHMP2A	0.0179641	0.442615	0.000162745	chr18	65777395	65777395	0.036771	15.0411
ENSBTAG00000016737	507149	cyclin dependent kinase 8	CDK8	0.0179641	-0.371042	0.0236535	chr12	33059916	33059916	0.156961	10.074
ENSBTAG00000017125	534576	poly(A) binding protein cytoplasmic 4	PABPC4	0.0179641	0.315309	0.00380403	chr3	106477061	106477061	0.378118	-4.64396
ENSBTAG00000019667	618753	ring finger protein 187	RNF187	0.0179641	0.549498	2.61234e-05	chr7	2531200	2531200	0.111184	14.5455
ENSBTAG00000021580	782669	heterogeneous nuclear ribonucleoprotein A3	HNRNPA3	0.0179641	-0.195876	0.0478533	chr2	19703387	19703387	0.0194035	-7.84314
ENSBTAG00000038190	516032	small ArfGAP 1	SMAP1	0.0179641	0.278755	0.0111296	chr9	9952617	9952617	0.016962	-7.69231
ENSBTAG00000000308	508431	itchy E3 ubiquitin protein ligase	ITCH	0.0189621	-0.728382	8.34776e-05	chr13	63745873	63745873	0.0453299	-7.7621
ENSBTAG00000000490	539691	rhotekin	RTKN	0.0189621	-0.149849	0.45114	chr11	10172076	10172076	0.0892325	10.5405
ENSBTAG00000001120	614661	coronin 6	CORO6	0.0189621	-0.66337	0.0139293	chr19	20888717	20888717	0.7489	2.66667
ENSBTAG00000001181	533192	ribosomal protein S6 kinase C1	RPS6KC1	0.0189621	-0.159763	0.276354	chr16	70367211	70367211	0.0621017	8.01821
ENSBTAG00000001321	281251	interleukin 1 beta	IL1B	0.0189621	0.303536	0.007435	chr11	46531603	46531603	0.0714029	11.5433
ENSBTAG00000001506	615059	huntingtin	HTT	0.0189621	-0.32892	0.00158073	chr6	115703670	115703670	0.00540645	-23.4511
ENSBTAG00000002014	512029	sorting nexin 1	SNX1	0.0189621	-0.103917	0.267958	chr10	45877699	45877699	0.867391	-1.06583
ENSBTAG00000002418	529868	TOPBP1 interacting checkpoint and replication regulator	TICRR	0.0189621	-1.27301	0.0128584	chr21	21038358	21038358	0.000256465	32.2188
ENSBTAG00000003075	614312	dishevelled segment polarity protein 2	DVL2	0.0189621	-0.00282448	0.985256	chr19	26945754	26945754	0.113795	-8.38691
ENSBTAG00000003208	519982	RAB33B, member RAS oncogene family	RAB33B	0.0189621	-0.245739	0.0560453	chr17	18221785	18221785	0.651165	-4.02299
ENSBTAG00000003295	614920	golgin, RAB6 interacting	GORAB	0.0189621	-0.172066	0.412579	chr16	38126390	38126390	0.00194871	-15.9562
ENSBTAG00000003836	510907	ADAM metallopeptidase domain 19	ADAM19	0.0189621	-0.684333	0.0469343	chr7	69145484	69145484	0.0361967	-15.2139
ENSBTAG00000003908	507845	microtubule associated protein RP/EB family member 1	MAPRE1	0.0189621	0.00377064	0.973719	chr13	62184258	62184258	0.0153701	-8
ENSBTAG00000004603	537511	polyhomeotic homolog 2	PHC2	0.0189621	0.414456	0.00314858	chr2	120338900	120338900	0.0269535	11.6828
ENSBTAG00000004768	528972	retinoic acid induced 1	RAI1	0.0189621	-0.463877	0.00672713	chr19	34735347	34735347	0.0162662	-13.5577
ENSBTAG00000004901	537790	phosphatidylinositol-4-phosphate 3-kinase catalytic subunit type 2 alpha	PIK3C2A	0.0189621	-0.773377	0.000435154	chr15	35360491	35360491	0.133884	7.14286
ENSBTAG00000006130	509367	C-type lectin domain containing 14A	CLEC14A	0.0189621	0.51218	0.00023664	chr21	48553597	48553597	0.0107124	-8.77193
ENSBTAG00000009183	616861	shisa family member 5	SHISA5	0.0189621	0.243618	0.027562	chr22	51355150	51355150	0.023102	-15.4762
ENSBTAG00000009226	100300124	signal peptide, CUB domain and EGF like domain containing 3	SCUBE3	0.0189621	-1.09948	0.14156	chr23	9166701	9166701	0.0294752	15.5612
ENSBTAG00000009770	504948	glycerol-3-phosphate dehydrogenase 2	GPD2	0.0189621	-0.776349	0.013426	chr2	39818200	39818200	0.00343298	14.1501
ENSBTAG00000009885	507536	translational activator of cytochrome c oxidase I	TACO1	0.0189621	-0.581383	0.00132819	chr19	47897171	47897171	0.104406	6.37854
ENSBTAG00000010208	540351	zyg-11 related cell cycle regulator	ZER1	0.0189621	-0.705786	4.9096e-05	chr11	99251180	99251180	0.398823	6.5289
ENSBTAG00000010344	539153	solute carrier family 16 member 14	SLC16A14	0.0189621	-0.536037	0.531544	chr2	118114247	118114247	0.00190118	25.5952
ENSBTAG00000011626	327663	ATPase secretory pathway Ca2+ transporting 1	ATP2C1	0.0189621	-0.361548	0.00309138	chr1	138932269	138932269	0.0291825	9.50461
ENSBTAG00000011634	504700	acid phosphatase 3	ACP3	0.0189621	-0.547737	0.0317598	chr1	137334307	137334307	0.0139791	-20.097
ENSBTAG00000011738	617916	transferrin receptor 2	TFR2	0.0189621	0.104586	0.273065	chr25	35937111	35937111	0.0494893	-12.8947
ENSBTAG00000012671	526103	TNFAIP3 interacting protein 1	TNIP1	0.0189621	0.296243	0.00119148	chr7	62344542	62344542	0.253887	-8.97566
ENSBTAG00000012719	506002	ubiquitin domain containing 1	UBTD1	0.0189621	0.338769	0.0448215	chr26	18717669	18717669	0.133884	7.14286
ENSBTAG00000014248	508556	MIER family member 3	MIER3	0.0189621	-0.991567	0.00144929	chr20	22230953	22230953	0.0055307	12.7232
ENSBTAG00000015117	504718	GADD45G interacting protein 1	GADD45GIP1	0.0189621	0.722251	2.5557e-06	chr7	12608528	12608528	0.0516588	11.0574
ENSBTAG00000015224	513591	treacle ribosome biogenesis factor 1	TCOF1	0.0189621	0.116573	0.222485	chr7	61711429	61711429	0.0311482	-6.34921
ENSBTAG00000015402	508204	growth regulating estrogen receptor binding 1	GREB1	0.0189621	-1.72411	0.535951	chr11	86354113	86354113	0.00225016	-28.0632
ENSBTAG00000015449	530344	protein phosphatase with EF-hand domain 2	PPEF2	0.0189621	-0.807626	0.0718882	chr6	90766831	90766831	0.048878	13.2418
ENSBTAG00000016373	508011	tetratricopeptide repeat domain 26	TTC26	0.0189621	-0.661538	0.0483054	chr4	102737623	102737623	0.402399	-7.9556
ENSBTAG00000016666	504761	RAB11 binding and LisH domain, coiled-coil and HEAT repeat containing	RELCH	0.0189621	-0.282042	0.0640422	chr24	60646411	60646411	0.0378889	-8.4331
ENSBTAG00000017469	533248	coiled-coil domain containing 88A	CCDC88A	0.0189621	0.373368	0.00536727	chr11	38097398	38097398	0.0115667	-18.8652
ENSBTAG00000017996	536763	egl-9 family hypoxia inducible factor 2	EGLN2	0.0189621	0.220038	0.0256775	chr18	50046556	50046556	0.0924294	16.2917
ENSBTAG00000019025	326346	NADH:ubiquinone oxidoreductase subunit A11	NDUFA11	0.0189621	0.344936	0.00524661	chr7	18482619	18482619	0.3473	-8.1309
ENSBTAG00000021227	282710	ATP synthase peripheral stalk subunit d	ATP5PD	0.0189621	0.52726	8.33579e-05	chr19	56408457	56408457	0.322526	8.01722
ENSBTAG00000021796	507351	chromosome 17 C12orf43 homolog	C17H12orf43	0.0189621	0.315952	0.0231669	chr17	63200375	63200375	0.523644	-4.42177
ENSBTAG00000021879	783645	vinculin	VCL	0.0189621	-0.536613	6.81324e-06	chr28	29899640	29899640	0.00660849	-14.1484
ENSBTAG00000022255	280675	androgen receptor	AR	0.0189621	-0.978961	3.82771e-06	chrX	83822163	83822163	0.562467	2.85417
ENSBTAG00000026604	615821	LYR motif containing 2	LYRM2	0.0189621	0.198876	0.270989	chr9	60518761	60518761	0.0529472	-10.6239
ENSBTAG00000030423	784092	C-type lectin domain family 1 member B	CLEC1B	0.0189621	0.394553	0.00322036	chr5	99916348	99916348	0.351797	-5.82108
ENSBTAG00000042329	112448930	small nucleolar RNA SNORD90	LOC112448930	0.0189621	1.07542	0.778133	chr11	94052900	94052900	0.322309	3.19389
ENSBTAG00000043971	789485	notch receptor 3	NOTCH3	0.0189621	-0.500167	0.00028059	chr7	7909238	7909238	0.0157658	-17.3998
ENSBTAG00000054647	533764	ribulose-5-phosphate-3-epimerase	RPE	0.0189621	-0.0841403	0.442595	chr2	97812130	97812130	0.112607	10.2472
ENSBTAG00000001922	504225	A-kinase interacting protein 1	AKIP1	0.0199601	0.258373	0.0767921	chr15	43682539	43682539	0.241817	10
ENSBTAG00000002736	281119	DNA methyltransferase 1	DNMT1	0.0199601	-0.342552	0.0092776	chr7	14720375	14720375	0.293486	-4.5098
ENSBTAG00000002942	516135	solute carrier family 2 member 10	SLC2A10	0.0199601	-0.417687	0.0356413	chr13	75370421	75370421	0.00129941	-28.266
ENSBTAG00000004034	515914	sestrin 3	SESN3	0.0199601	-0.947755	0.00166982	chr15	15274663	15274663	0.32506	-7.2619
ENSBTAG00000004243	539992	lysophospholipase 1	LYPLA1	0.0199601	-0.559512	6.15135e-06	chr14	22006381	22006381	0.24769	-10.9742
ENSBTAG00000004416	513277	nuclear distribution C, dynein complex regulator	NUDC	0.0199601	0.526962	1.02856e-08	chr2	126291224	126291224	0.084484	6.93674
ENSBTAG00000005161	785713	ATPase phospholipid transporting 8B2	ATP8B2	0.0199601	-0.355771	0.00321545	chr3	16221504	16221504	0.00013981	21.2237
ENSBTAG00000006417	513171	enhancer of mRNA decapping 4	EDC4	0.0199601	-0.11551	0.236095	chr18	35365397	35365397	0.0210184	7.01754
ENSBTAG00000006441	282701	ATP synthase peripheral stalk-membrane subunit b	ATP5PB	0.0199601	0.269794	0.00935282	chr3	31851663	31851663	0.176382	-4.87541
ENSBTAG00000006489	541234	myosin VA	MYO5A	0.0199601	-0.40989	0.195612	chr10	57870600	57870600	0.0314888	-12.1499
ENSBTAG00000006548	513504	methylcrotonyl-CoA carboxylase subunit 1	MCCC1	0.0199601	-0.254438	0.00721628	chr1	83952776	83952776	0.0938972	-9.44027
ENSBTAG00000009738	526256	alpha-1,3-mannosyl-glycoprotein 4-beta-N-acetylglucosaminyltransferase B	MGAT4B	0.0199601	0.227821	0.00411599	chr7	1494028	1494028	0.330468	-7.26368
ENSBTAG00000010998	497199	CASP8 and FADD like apoptosis regulator	CFLAR	0.0199601	-0.358106	0.0766614	chr2	89734260	89734260	0.0343415	-13.7006
ENSBTAG00000011108	100336042	ubiquitin specific peptidase 54	USP54	0.0199601	-0.646784	0.00793829	chr28	29544864	29544864	0.0200815	-6.77966
ENSBTAG00000011125	513493	myosin IXB	MYO9B	0.0199601	-0.267585	0.00980125	chr7	5985795	5985795	0.146756	9.00164
ENSBTAG00000011268	536822	transmembrane protein 64	TMEM64	0.0199601	-0.439415	0.163145	chr14	73533343	73533343	0.309272	-4.98108
ENSBTAG00000011415	541077	eukaryotic translation termination factor 1	ETF1	0.0199601	-0.260848	0.00763129	chr7	49878444	49878444	1	0
ENSBTAG00000014438	768207	SS18L1 subunit of BAF chromatin remodeling complex	SS18L1	0.0199601	-0.29213	0.113913	chr13	55042043	55042043	0.0191663	13.3083
ENSBTAG00000015828	506043	FKBP prolyl isomerase 11	FKBP11	0.0199601	0.434478	0.000428043	chr5	30880292	30880292	0.240766	9.20537
ENSBTAG00000015885	539793	PTPRF interacting protein alpha 4	PPFIA4	0.0199601	-0.297457	0.17809	chr16	746466	746466	0.179534	-8.62676
ENSBTAG00000017177	540258	RNA binding motif protein 25	RBM25	0.0199601	0.698632	6.28295e-07	chr10	84552215	84552215	0.00661258	-13.6654
ENSBTAG00000017938	112449293	dihydrodiol dehydrogenase 3-like	LOC112449293	0.0199601	-0.940838	0.0984648	chr13	43414620	43414620	0.338909	-6.3172
ENSBTAG00000019177	614576	bridging integrator 1	BIN1	0.0199601	0.310156	0.00553729	chr2	5452760	5452760	0.0283236	12.8205
ENSBTAG00000019486	538709	claudin 12	CLDN12	0.0199601	-0.472848	0.0223862	chr2	121412712	121412712	0.0778212	-6.37401
ENSBTAG00000020504	615387	cyclin dependent kinase 2 associated protein 1	CDK2AP1	0.0199601	0.236717	0.0428287	chr17	52316250	52316250	0.148407	9.72621
ENSBTAG00000020796	535287	ubiquitin conjugating enzyme E2 D1	UBE2D1	0.0199601	-0.448866	0.0102833	chr26	658116	658116	0.0141034	10.7456
ENSBTAG00000020799	616280	exocyst complex component 6B	EXOC6B	0.0199601	-0.695751	0.00543485	chr11	11810849	11810849	0.0910014	-9.41176
ENSBTAG00000021069	534781	PDZ binding kinase	PBK	0.0199601	-1.66763	0.0145512	chr8	10941631	10941631	0.140591	-12.069
ENSBTAG00000027446	617534	Ras suppressor protein 1	RSU1	0.0199601	0.0686305	0.50239	chr13	31186215	31186215	0.000203459	-18.75
ENSBTAG00000031834	514011	uncharacterized LOC514011	LOC514011	0.0199601	0.697436	4.68262e-07	chr21	58697949	58697949	0.0111346	-15.2982
ENSBTAG00000053105	539347	transmembrane protein 263	TMEM263	0.0199601	-0.492706	0.0257111	chr5	70235611	70235611	0.00222816	-9.58904
ENSBTAG00000001517	506480	keratin 18	KRT18	0.0209581	0.509745	0.000124302	chr5	26986646	26986646	0.412725	3.87363
ENSBTAG00000001618	516866	alpha kinase 3	ALPK3	0.0209581	-1.11587	2.11464e-05	chr21	22477280	22477280	0.0533788	-14.2229
ENSBTAG00000001626	506131	CTP synthase 1	CTPS1	0.0209581	0.101955	0.507536	chr3	105234177	105234177	4.04443e-05	-33.1609
ENSBTAG00000002869	767906	ADP ribosylation factor like GTPase 4A	ARL4A	0.0209581	0.342751	0.0135323	chr4	20737935	20737935	0.00453995	23.5178
ENSBTAG00000003152	507138	putative ISG12(a) protein	IFI27	0.0209581	2.34833	9.10435e-25	chr21	58740579	58740579	0.0260477	4.65116
ENSBTAG00000004769	444987	nei like DNA glycosylase 2	NEIL2	0.0209581	-0.347843	0.166755	chr8	7658171	7658171	0.00264615	-11.5385
ENSBTAG00000005280	280712	adenosine deaminase	ADA	0.0209581	0.379491	0.00270537	chr13	73046420	73046420	0.258488	-8.36108
ENSBTAG00000006505	532569	S100 calcium binding protein A9	S100A9	0.0209581	1.13528	0.000763021	chr3	17116632	17116632	0.210349	-7.20755
ENSBTAG00000006744	540861	transmembrane protein 131	TMEM131	0.0209581	-0.460588	0.000197047	chr11	3281007	3281007	0.000427669	-15.7895
ENSBTAG00000006914	525344	proline rich 3	PRR3	0.0209581	0.325787	0.0591567	chr23	28432423	28432423	0.297492	-9.09091
ENSBTAG00000007357	281690	chondroitin sulfate synthase 1	CHSY1	0.0209581	-0.15011	0.25778	chr21	5311054	5311054	0.0371812	-5.71429
ENSBTAG00000008188	100335574	modulator of smoothened	MOSMO	0.0209581	-0.604417	0.13205	chr25	19696388	19696388	0.380624	-8.1438
ENSBTAG00000009058	505501	transmembrane protein 177	TMEM177	0.0209581	0.555327	0.00279263	chr2	71489461	71489461	0.00443132	-10.5263
ENSBTAG00000009431	505860	solute carrier family 25 member 44	SLC25A44	0.0209581	-0.199719	0.0234564	chr3	14602601	14602601	0.217576	-8.61742
ENSBTAG00000009635	515657	HEAT repeat containing 6	HEATR6	0.0209581	-0.090575	0.441763	chr19	14151184	14151184	2.277e-07	40.7096
ENSBTAG00000010493	539321	SERTA domain containing 1	SERTAD1	0.0209581	0.439874	0.00509908	chr18	49770350	49770350	0.419564	6.22222
ENSBTAG00000010694	537799	BicC family RNA binding protein 1	BICC1	0.0209581	-1.041	3.53196e-05	chr28	14003702	14003702	0.0104603	9.30233
ENSBTAG00000011207	534583	calponin 1	CNN1	0.0209581	-0.707609	0.00507195	chr7	15881980	15881980	0.0843045	-9.39265
ENSBTAG00000012289	511996	aldo-keto reductase family 7 member A2	AKR7A2	0.0209581	0.304843	0.00703403	chr2	133364774	133364774	0.137329	-6.11321
ENSBTAG00000013263	537889	homeobox A1	HOXA1	0.0209581	-0.506363	0.396865	chr4	68966411	68966411	0.263288	9.2033
ENSBTAG00000013836	100297513	coiled-coil domain-containing protein 170	LOC100297513	0.0209581	0.312914	0.14224	chr10	76520537	76520537	0.0630616	3.94737
ENSBTAG00000013859	782059	SCY1 like pseudokinase 2	SCYL2	0.0209581	-0.478302	1.81328e-07	chr5	64199377	64199377	0.160343	-6.80567
ENSBTAG00000015308	540910	SWI/SNF related, matrix associated, actin dependent regulator of chromatin, subfamily e, member 1	SMARCE1	0.0209581	0.203753	0.0349628	chr19	40827726	40827726	0.0363972	-19.6581
ENSBTAG00000015874	408016	caspase 3	CASP3	0.0209581	-0.107518	0.35786	chr27	15070743	15070743	0.0364587	-13.8461
ENSBTAG00000015926	618227	actin binding LIM protein family member 2	ABLIM2	0.0209581	-0.428948	0.0788621	chr6	114428326	114428326	0.00182814	-18.0952
ENSBTAG00000016282	504752	eukaryotic translation initiation factor 5	EIF5	0.0209581	0.286852	0.00498897	chr21	67966912	67966912	0.141202	-14.5833
ENSBTAG00000016520	786948	tryptase-2-like	LOC786948	0.0209581	0.474356	0.185073	chr25	994535	994535	0.00499757	-19.727
ENSBTAG00000017096	513044	glutamate rich 1	ERICH1	0.0209581	0.558135	0.00206373	chr27	437485	437485	0.00133639	-15.2165
ENSBTAG00000017830	509798	RNA binding motif single stranded interacting protein 2	RBMS2	0.0209581	0.474038	0.00117409	chr5	56892119	56892119	0.0121159	-8.33333
ENSBTAG00000018188	338046	NADH:ubiquinone oxidoreductase subunit C2	NDUFC2	0.0209581	0.460928	2.09878e-05	chr29	17977784	17977784	0.540687	-2.27053
ENSBTAG00000018202	615893	cytochrome b561 family member A3	CYB561A3	0.0209581	0.0797345	0.355617	chr29	39856212	39856212	0.131831	-14.0351
ENSBTAG00000020422	507111	chromodomain helicase DNA binding protein 8	CHD8	0.0209581	-0.361009	0.00100591	chr10	25734614	25734614	0.779547	1.58339
ENSBTAG00000021699	528382	RAR related orphan receptor B	RORB	0.0209581	2.53445	0.496418	chr8	49999823	49999823	0.00329734	-11.4754
ENSBTAG00000021953	506466	LARGE xylosyl- and glucuronyltransferase 1	LARGE1	0.0209581	-0.204903	0.0436381	chr5	72630640	72630640	0.000113465	29.8246
ENSBTAG00000023523	613960	G kinase anchoring protein 1	GKAP1	0.0209581	0.377543	0.000217393	chr8	77023570	77023570	0.819487	1.16419
ENSBTAG00000025401	514894	docking protein 3	DOK3	0.0209581	0.792649	0.00383381	chr7	39003798	39003798	0.380115	-3.73355
ENSBTAG00000037510	615733	GTPase, IMAP family member 1	LOC615733	0.0209581	0.617771	0.00180659	chr4	113311489	113311489	0.0127771	16.9355
ENSBTAG00000042289	112446870	small nucleolar RNA SNORA38	LOC112446870	0.0209581	-0.881024	0.263101	chr5	45080927	45080927	0.0475272	11.1303
ENSBTAG00000044400	112449458	small Cajal body-specific RNA 18	LOC112449458	0.0209581	1.07551	0.746909	chr13	74382105	74382105	0.10337	-8.47269
ENSBTAG00000046551	112444389	small nucleolar RNA SNORA32	LOC112444389	0.0209581	-1.26001	0.12779	chr25	33204085	33204085	0.0999562	-11.3208
ENSBTAG00000048280	100190887	chromosome 5 C12orf73 homolog	C5H12orf73	0.0209581	0.541563	0.00073057	chr5	67630537	67630537	0.366228	-5.33333
ENSBTAG00000048622	533257	tropomodulin 3	TMOD3	0.0209581	-0.24539	0.0435995	chr10	58545527	58545527	0.169406	-11.2777
ENSBTAG00000049237	104968964	guanine nucleotide-binding protein G(I)/G(S)/G(O) subunit gamma-5	LOC104968964	0.0209581	0.935203	0.139341	chr7	77128907	77128907	1.21856e-06	39.9156
ENSBTAG00000050105	100296025	chromosome 13 C20orf202 homolog	C13H20orf202	0.0209581	0.63588	0.458035	chr13	59943107	59943107	0.294329	7.49625
ENSBTAG00000000092	520864	hypoxia inducible factor 1 subunit alpha inhibitor	HIF1AN	0.0219561	-0.390041	0.00463796	chr26	21447622	21447622	0.00315971	-12.069
ENSBTAG00000000382	525389	mediator complex subunit 27	MED27	0.0219561	0.201841	0.104721	chr11	102174847	102174847	0.0883266	-16.717
ENSBTAG00000000442	281444	retinol binding protein 4	RBP4	0.0219561	0.475677	3.04513e-05	chr26	14894829	14894829	0.0419523	16.7209
ENSBTAG00000000937	538826	ITPR interacting domain containing 2	ITPRID2	0.0219561	-0.193981	0.0530696	chr2	14765523	14765523	0.0603403	8.82576
ENSBTAG00000001258	615627	transmembrane protein 50B	TMEM50B	0.0219561	0.143977	0.231608	chr1	2055711	2055711	0.0753061	13.5227
ENSBTAG00000001567	513994	leucine rich repeat kinase 1	LRRK1	0.0219561	-0.470101	0.00154638	chr21	5634504	5634504	0.0176468	-19.0476
ENSBTAG00000001579	404130	argonaute RISC catalytic component 2	AGO2	0.0219561	-0.367624	0.11949	chr14	3104968	3104968	0.00655835	25.7675
ENSBTAG00000001599	280936	synaptic vesicle glycoprotein 2A	SV2A	0.0219561	-0.147135	0.5718	chr3	20693905	20693905	0.0614768	11.737
ENSBTAG00000001651	522372	SYF2 pre-mRNA splicing factor	SYF2	0.0219561	0.486926	2.44643e-05	chr2	127845120	127845120	0.0387292	4.47761
ENSBTAG00000001753	507243	chloride intracellular channel 6	CLIC6	0.0219561	2.66102	0.00330554	chr1	680444	680444	1.21716e-05	36.0016
ENSBTAG00000002033	613578	UBX domain protein 2A	UBXN2A	0.0219561	-0.48703	0.00867887	chr11	75082064	75082064	0.0387512	19.6981
ENSBTAG00000002633	100140583	septin 9	SEPTIN9	0.0219561	0.17048	0.0538611	chr19	54567320	54567320	0.000518522	-28.2051
ENSBTAG00000002697	540881	potassium channel tetramerization domain containing 10	KCTD10	0.0219561	-0.217899	0.0604911	chr17	63697550	63697550	0.0173399	6.25
ENSBTAG00000002795	100335533	natural killer cell triggering receptor	NKTR	0.0219561	0.343109	0.0013098	chr22	14735669	14735669	0.0406972	-5.66038
ENSBTAG00000002904	613703	zinc finger protein 787	ZNF787	0.0219561	0.595824	1.32104e-05	chr18	63515382	63515382	0.838316	-1.04167
ENSBTAG00000003325	536909	SNF related kinase	SNRK	0.0219561	-0.264761	0.0321452	chr22	15202275	15202275	0.229397	-7.26764
ENSBTAG00000003541	100137855	zinc finger protein 614	ZNF614	0.0219561	-0.530909	0.0108687	chr18	57837459	57837459	0.218732	-1.72414
ENSBTAG00000003574	789734	shisa like 1	SHISAL1	0.0219561	-2.46493	0.08576	chr5	115053412	115053412	0.00147894	11.3208
ENSBTAG00000003644	512757	HSPA (Hsp70) binding protein 1	HSPBP1	0.0219561	0.491528	0.000387664	chr18	62198916	62198916	0.0150668	-7.14286
ENSBTAG00000003798	507541	autocrine motility factor receptor	AMFR	0.0219561	-0.308837	0.00250461	chr18	24278595	24278595	0.0276882	-10.2143
ENSBTAG00000003981	512925	ribosomal RNA processing 1	RRP1	0.0219561	0.3755	0.0119409	chr1	143920096	143920096	0.00357688	25.0487
ENSBTAG00000003986	538485	CXXC finger protein 5	CXXC5	0.0219561	0.602492	3.0753e-10	chr7	50905914	50905914	0.00828786	24.8718
ENSBTAG00000004140	614899	serine/threonine kinase like domain containing 1	STKLD1	0.0219561	0.342847	0.413248	chr11	104283176	104283176	0.0958263	-8.20477
ENSBTAG00000004200	539656	GTP binding protein 3, mitochondrial	GTPBP3	0.0219561	0.180236	0.140249	chr7	5793645	5793645	4.98595e-05	-35.2265
ENSBTAG00000004224	100294941	chromosome 7 C19orf38 homolog	C7H19orf38	0.0219561	1.3788	0.0317964	chr7	15311370	15311370	0.731368	-3
ENSBTAG00000004835	100295744	homeobox D3	HOXD3	0.0219561	-0.957742	0.390547	chr2	20748698	20748698	0.613621	-2.15385
ENSBTAG00000005057	507725	family with sequence similarity 204 member A	FAM204A	0.0219561	0.546088	0.000154703	chr26	38634638	38634638	0.0236253	12.2801
ENSBTAG00000005064	532903	tryptophanyl tRNA synthetase 2, mitochondrial	WARS2	0.0219561	0.344414	0.141016	chr3	24020732	24020732	0.013574	-14.3612
ENSBTAG00000005211	510547	ribosomal protein L4	RPL4	0.0219561	0.29684	0.00294519	chr10	13361398	13361398	0.0675121	4
ENSBTAG00000005309	534594	TDP-glucose 4,6-dehydratase	TGDS	0.0219561	-0.271201	0.0137645	chr12	69096446	69096446	0.0909949	14.3887
ENSBTAG00000005622	520564	lipopolysaccharide induced TNF factor	LITAF	0.0219561	0.0906243	0.344457	chr25	10264105	10264105	0.0310523	13.295
ENSBTAG00000005661	522423	synaptosome associated protein 23	SNAP23	0.0219561	0.0394655	0.712487	chr10	37829489	37829489	0.102633	-3.50877
ENSBTAG00000005934	512271	tweety family member 3	TTYH3	0.0219561	-0.122158	0.166063	chr25	40722742	40722742	0.0362498	15.3624
ENSBTAG00000005969	520094	eukaryotic translation initiation factor 2 subunit beta	EIF2S2	0.0219561	0.638402	3.4029e-08	chr13	63491572	63491572	0.0853217	14.1799
ENSBTAG00000006209	538602	exostosin glycosyltransferase 1	EXT1	0.0219561	0.270486	0.013019	chr14	46285294	46285294	0.00214629	-27.9762
ENSBTAG00000006232	100140069	WD repeat domain 86	WDR86	0.0219561	0.514536	0.0163172	chr4	113963280	113963280	0.0406937	-12.3188
ENSBTAG00000006261	782442	G protein-coupled receptor 17	GPR17	0.0219561	-1.2916	3.47554e-05	chr2	4874438	4874438	0.000187339	-23.6451
ENSBTAG00000006262	515401	LIM zinc finger domain containing 2	LIMS2	0.0219561	0.502638	0.000872463	chr2	4846635	4846635	0.39029	4.97217
ENSBTAG00000006323	506218	sorting nexin 9	SNX9	0.0219561	0.0851838	0.309014	chr9	94264351	94264351	1.40447e-05	-26.9231
ENSBTAG00000006601	100138565	kinase suppressor of ras 1	KSR1	0.0219561	-0.607153	0.11126	chr19	19083869	19083869	0.00200253	-29.322
ENSBTAG00000006881	353217	solute carrier family 35 member B1	SLC35B1	0.0219561	0.0507006	0.731792	chr19	36899373	36899373	0.0918188	10.9326
ENSBTAG00000007012	618141	zinc finger protein 3	ZNF3	0.0219561	-0.289343	0.0366244	chr25	36378773	36378773	0.157071	8.86288
ENSBTAG00000007394	614872	ribosomal protein L22 like 1	RPL22L1	0.0219561	0.486084	0.00228492	chr1	96659544	96659544	0.0021692	-19.4767
ENSBTAG00000007398	617466	mitochondrial ribosomal protein S24	MRPS24	0.0219561	0.441332	0.00605425	chr22	241466	241466	0.0560272	-5
ENSBTAG00000007474	789999	eukaryotic translation initiation factor 3 subunit B	EIF3B	0.0219561	0.246379	0.00458766	chr25	40898715	40898715	0.140309	7.33753
ENSBTAG00000007497	525394	ADP ribosylation factor related protein 1	ARFRP1	0.0219561	0.513385	0.000176468	chr13	54049179	54049179	0.67929	-2.08333
ENSBTAG00000007513	508608	PGAM family member 5, mitochondrial serine/threonine protein phosphatase	PGAM5	0.0219561	0.225998	0.0526986	chr17	44513549	44513549	0.0347135	-11.2434
ENSBTAG00000007522	282516	Rap1 GTPase-GDP dissociation stimulator 1	RAP1GDS1	0.0219561	-0.158061	0.265858	chr6	26157394	26157394	0.0506026	-7.17141
ENSBTAG00000007657	541156	scavenger receptor class A member 3	SCARA3	0.0219561	-0.530675	0.261551	chr8	11112041	11112041	0.0471323	17.6082
ENSBTAG00000007728	511676	pescadillo ribosomal biogenesis factor 1	PES1	0.0219561	0.328998	0.013767	chr17	69567901	69567901	0.554695	1.78571
ENSBTAG00000007779	522473	general transcription factor IIIC subunit 3	GTF3C3	0.0219561	-0.306261	0.0373005	chr2	85348202	85348202	0.155207	-6.9407
ENSBTAG00000007866	617069	heparan sulfate-glucosamine 3-sulfotransferase 3B1	HS3ST3B1	0.0219561	-0.85981	0.00115157	chr19	32355524	32355524	0.000628207	27.6042
ENSBTAG00000007913	535258	CWC15 spliceosome associated protein homolog	CWC15	0.0219561	0.396725	7.72194e-05	chr15	15488672	15488672	0.039933	14.4444
ENSBTAG00000008352	407146	ADP-ribosyltransferase 4	ART4	0.0219561	-0.428475	0.364851	chr5	95065147	95065147	0.00291769	-25.0604
ENSBTAG00000008472	526536	crooked neck pre-mRNA splicing factor 1	CRNKL1	0.0219561	-0.119541	0.298199	chr13	39608156	39608156	0.0281478	5.88235
ENSBTAG00000008583	524694	phosphatase domain containing paladin 1	PALD1	0.0219561	-0.419703	0.0916293	chr28	26732670	26732670	0.0101884	15.7895
ENSBTAG00000008590	515086	sperm associated antigen 7	SPAG7	0.0219561	0.596889	9.21519e-05	chr19	26431481	26431481	0.0685153	-14.8957
ENSBTAG00000008611	282262	insulin like growth factor binding protein 4	IGFBP4	0.0219561	0.367285	0.000299374	chr19	40674315	40674315	0.0602753	-7.26031
ENSBTAG00000009163	100126052	transmembrane protein 234	TMEM234	0.0219561	0.422841	0.00154176	chr2	121303383	121303383	0.252592	6.20915
ENSBTAG00000009208	510513	tectonic family member 1	TCTN1	0.0219561	-0.113196	0.374718	chr17	54468413	54468413	0.00560652	-13.4767
ENSBTAG00000009747	616080	ring finger protein, transmembrane 1	RNFT1	0.0219561	-0.130957	0.156732	chr19	10877097	10877097	0.0625434	-3.92157
ENSBTAG00000009855	508171	FANCD2 and FANCI associated nuclease 1	FAN1	0.0219561	0.0778773	0.524362	chr21	27410960	27410960	0.00164693	-12.2807
ENSBTAG00000010292	533098	synergin gamma	SYNRG	0.0219561	-0.330052	0.0560913	chr19	13872143	13872143	0.0786343	3.27869
ENSBTAG00000011070	525106	RNA 2',3'-cyclic phosphate and 5'-OH ligase	RTCB	0.0219561	-0.252903	0.0224591	chr5	71039495	71039495	0.0993395	-10.3218
ENSBTAG00000011214	508138	THAP domain containing 3	THAP3	0.0219561	0.470949	0.000159591	chr16	46758724	46758724	0.0497262	8.66228
ENSBTAG00000011394	510325	family with sequence similarity 214 member B	FAM214B	0.0219561	-0.217715	0.041415	chr8	59373223	59373223	0.931859	0.762776
ENSBTAG00000011515	281485	selectin L	SELL	0.0219561	0.37565	0.00107044	chr16	37374949	37374949	0.104461	-14.0587
ENSBTAG00000011713	508470	myosin XVB	MYO15B	0.0219561	-0.335132	0.400473	chr19	55979301	55979301	7.8639e-05	16
ENSBTAG00000012079	518025	myosin light chain kinase family member 4	MYLK4	0.0219561	-0.590355	0.000490901	chr23	50875232	50875232	0.166482	8.77936
ENSBTAG00000012144	616678	zinc finger MYND-type containing 19	ZMYND19	0.0219561	0.436773	0.00893921	chr11	106556868	106556868	0.00524647	18.6749
ENSBTAG00000012229	613282	beta-galactosidase-1-like protein 2	LOC613282	0.0219561	0.03383	0.980194	chr15	83567146	83567146	0.00991187	-21.3571
ENSBTAG00000012341	282419	casein kinase 2 alpha 1	CSNK2A1	0.0219561	-0.222312	0.0119137	chr13	60508913	60508913	0.243231	-1.6129
ENSBTAG00000012344	337890	ribosomal protein L26	RPL26	0.0219561	0.375748	0.00171161	chr19	27979084	27979084	0.234095	1.96078
ENSBTAG00000012471	539760	interleukin enhancer binding factor 2	ILF2	0.0219561	0.269622	0.0445468	chr3	16713927	16713927	0.0240789	-15.4261
ENSBTAG00000012626	282407	beta-1,4-galactosyltransferase 5	B4GALT5	0.0219561	-0.591966	9.52168e-05	chr13	77805010	77805010	0.00313502	-12.766
ENSBTAG00000012629	508065	zinc finger protein 362	ZNF362	0.0219561	0.128419	0.368302	chr2	120446692	120446692	0.0293137	9.10138
ENSBTAG00000012808	505819	MBL associated serine protease 2	MASP2	0.0219561	0.175623	0.0599174	chr16	42589444	42589444	0.204207	1.75439
ENSBTAG00000012845	508463	stromal cell derived factor 2	SDF2	0.0219561	0.328485	0.0129527	chr19	20096427	20096427	0.0336061	13.7324
ENSBTAG00000012858	281951	5'-nucleotidase, cytosolic II	NT5C2	0.0219561	-0.247114	0.0728023	chr26	23835703	23835703	0.0195395	-18.6813
ENSBTAG00000013150	533001	THO complex 5	THOC5	0.0219561	0.175837	0.0872171	chr17	68722479	68722479	0.00189488	11.6667
ENSBTAG00000013309	614310	serine and arginine rich splicing factor 4	SRSF4	0.0219561	0.219576	0.0187225	chr2	124404544	124404544	0.103035	-3.7037
ENSBTAG00000013410	534872	microtubule affinity regulating kinase 3	MARK3	0.0219561	0.203126	0.0334996	chr21	68112610	68112610	0.0381176	-9.12338
ENSBTAG00000013593	512584	small nuclear ribonucleoprotein polypeptide A'	SNRPA1	0.0219561	0.586403	2.09058e-06	chr21	29162017	29162017	0.00172901	21.6352
ENSBTAG00000013750	100125310	beta-1,3-N-acetylgalactosaminyltransferase 2	B3GALNT2	0.0219561	-0.00588939	0.967688	chr28	8256196	8256196	0.000534641	36.0207
ENSBTAG00000013819	518364	ureidoimidazoline (2-oxo-4-hydroxy-4-carboxy-5-) decarboxylase	URAD	0.0219561	0.771224	1.00159e-07	chr12	32071592	32071592	0.104343	-14.1979
ENSBTAG00000013895	508233	RELA proto-oncogene, NF-kB subunit	RELA	0.0219561	-0.212536	0.021096	chr29	43842434	43842434	0.00728126	-14.6735
ENSBTAG00000013924	539196	ribosomal protein S11	RPS11	0.0219561	0.643336	1.39837e-08	chr18	55951225	55951225	0.434806	2.29967
ENSBTAG00000013984	784635	klotho	KL	0.0219561	-1.19145	0.00033039	chr12	28278733	28278733	0.00464781	-10.4478
ENSBTAG00000014646	787548	mitotic spindle organizing protein 2B	MZT2B	0.0219561	0.883101	1.74032e-10	chr17	72399064	72399064	0.0311477	10.1481
ENSBTAG00000014659	533988	nuclear envelope integral membrane protein 1	NEMP1	0.0219561	-0.249676	0.198817	chr5	56356306	56356306	0.275075	1.75439
ENSBTAG00000014766	615796	serine and arginine rich splicing factor 1	SRSF1	0.0219561	0.0906481	0.24475	chr19	8820358	8820358	5.8473e-11	-52.3809
ENSBTAG00000014926	516078	small nuclear RNA activating complex polypeptide 2	SNAPC2	0.0219561	0.376122	0.0369452	chr7	16676253	16676253	0.0258762	6.77966
ENSBTAG00000015089	326598	galectin 1	LGALS1	0.0219561	0.559995	0.00180139	chr5	109511253	109511253	0.0701913	11.2203
ENSBTAG00000015118	786888	patatin like phospholipase domain containing 1	PNPLA1	0.0219561	5.13638	0.000267734	chr23	10188620	10188620	0.0694954	8
ENSBTAG00000015151	521742	forkhead box N2	FOXN2	0.0219561	-1.28019	5.23216e-07	chr11	30566783	30566783	0.0023383	25.2151
ENSBTAG00000015723	617723	CXXC repeat containing interactor of PDZ3 domain	CRIPT	0.0219561	0.183412	0.13604	chr11	29066485	29066485	0.0982717	-3.84615
ENSBTAG00000015893	538660	epsin 3	EPN3	0.0219561	0.389519	0.139964	chr19	36202291	36202291	0.103907	-7.82062
ENSBTAG00000016185	513095	ENAH actin regulator	ENAH	0.0219561	-0.551486	0.131238	chr16	28657630	28657630	0.0105578	12.8291
ENSBTAG00000016473	512603	N-acetyltransferase 1 (arylamine N-acetyltransferase)	NAT1	0.0219561	0.137184	0.158928	chr27	38923096	38923096	0.000116971	-19.5652
ENSBTAG00000016526	509212	PIH1 domain containing 1	PIH1D1	0.0219561	0.370091	0.00145703	chr18	55909846	55909846	0.086013	3.50877
ENSBTAG00000016799	112442685	endoplasmic reticulum to nucleus signaling 1	ERN1	0.0219561	-0.983549	0.000287878	chr19	48357394	48357394	0.00315226	-9.58904
ENSBTAG00000016800	518458	semaphorin 6D	SEMA6D	0.0219561	-0.359267	0.0699013	chr10	62680663	62680663	0.000512888	34.8848
ENSBTAG00000016981	534852	F-box protein 4	FBXO4	0.0219561	0.13323	0.367856	chr20	32498710	32498710	0.0196998	12.2549
ENSBTAG00000019044	507837	BAR/IMD domain containing adaptor protein 2	BAIAP2	0.0219561	0.229377	0.0815937	chr19	51620491	51620491	0.00272012	-30.8712
ENSBTAG00000019147	513222	ribosomal protein S20	RPS20	0.0219561	0.532022	0.000144493	chr14	23281415	23281415	0.168181	5.58639
ENSBTAG00000019272	514646	lysophosphatidylcholine acyltransferase 2	LPCAT2	0.0219561	-0.689657	0.0165687	chr18	23787877	23787877	0.117979	14.0693
ENSBTAG00000019615	536504	putative homeodomain transcription factor 1	PHTF1	0.0219561	-0.502754	0.0277413	chr3	29688727	29688727	0.216474	6.07038
ENSBTAG00000019806	616180	yippee like 2	YPEL2	0.0219561	-0.182474	0.278716	chr19	10305405	10305405	1.72363e-05	-36.7759
ENSBTAG00000019948	510738	actin filament associated protein 1 like 1	AFAP1L1	0.0219561	0.2927	0.0840821	chr7	60700269	60700269	0.0603138	-7.53247
ENSBTAG00000020186	615726	eukaryotic translation initiation factor 1A domain containing	EIF1AD	0.0219561	0.402275	0.0487958	chr29	44092667	44092667	0.00250069	-26.8179
ENSBTAG00000020321	534567	sorting nexin 11	SNX11	0.0219561	0.220222	0.137784	chr19	38385498	38385498	0.0728461	-3.84615
ENSBTAG00000020671	516886	tripartite motif containing 62	TRIM62	0.0219561	-0.356161	0.0989541	chr2	120540886	120540886	0.319549	-4.61319
ENSBTAG00000020981	540937	membrane associated ring-CH-type finger 5	MARCHF5	0.0219561	-0.37843	0.00180802	chr26	13858353	13858353	4.7993e-05	-20.7547
ENSBTAG00000021140	516731	required for meiotic nuclear division 5 homolog A	RMND5A	0.0219561	-0.573521	0.000698648	chr11	48168547	48168547	0.161795	6.32729
ENSBTAG00000021143	359716	DNA methyltransferase 3 alpha	DNMT3A	0.0219561	-0.233294	0.0217023	chr11	74044024	74044024	0.0092576	-10.2041
ENSBTAG00000021180	515913	thymus, brain and testes associated	TBATA	0.0219561	0.67497	0.0309889	chr28	26950669	26950669	0.230431	4.15197
ENSBTAG00000021669	508997	suppressor of glucose, autophagy associated 1	SOGA1	0.0219561	-0.742361	0.0724695	chr13	65885252	65885252	0.0278649	21.9858
ENSBTAG00000021841	533175	chromodomain helicase DNA binding protein 7	CHD7	0.0219561	0.152014	0.174094	chr14	26414013	26414013	0.002125	-29.551
ENSBTAG00000022009	617005	mitochondrial ribosomal protein L38	MRPL38	0.0219561	0.421065	0.00011376	chr19	55722324	55722324	0.971503	-0.123153
ENSBTAG00000022167	534558	deoxyribose-phosphate aldolase	DERA	0.0219561	-0.109328	0.248619	chr5	94010180	94010180	0.000754282	-11.9403
ENSBTAG00000025632	616675	NOP10 ribonucleoprotein	NOP10	0.0219561	0.465998	2.86866e-05	chr10	28300217	28300217	0.789142	2.08333
ENSBTAG00000027312	100141063	epithelial cell transforming 2 like	ECT2L	0.0219561	-0.44777	0.0615065	chr9	76551054	76551054	0.00189437	-13.6045
ENSBTAG00000030169	286807	small ubiquitin like modifier 2	SUMO2	0.0219561	0.25188	0.0331631	chr23	16690871	16690871	0.202674	-7.327
ENSBTAG00000030744	614382	nuclear transcription factor Y subunit beta	NFYB	0.0219561	0.888291	2.00514e-09	chr5	67783080	67783080	0.000211808	-23.0736
ENSBTAG00000031435	783831	selenoprotein T	SELENOT	0.0219561	0.0937125	0.261665	chr1	117506549	117506549	0.105831	15.1915
ENSBTAG00000031476	788775	delta like canonical Notch ligand 1	DLL1	0.0219561	0.195485	0.135971	chr9	103860912	103860912	0.00307017	-27.3946
ENSBTAG00000031917	100298738	SR-related CTD associated factor 8	SCAF8	0.0219561	-0.335795	0.00368449	chr9	91403154	91403154	0.0493071	-9.8081
ENSBTAG00000033136	615660	cytochrome c oxidase assembly factor COX20	COX20	0.0219561	0.183631	0.067675	chr16	32482565	32482565	0.00213856	-10.6061
ENSBTAG00000033621	614071	single-pass membrane protein with coiled-coil domains 4	SMCO4	0.0219561	0.378722	0.000435489	chr29	1306781	1306781	0.0397837	14.6186
ENSBTAG00000036282	615189	coiled-coil domain containing 59	CCDC59	0.0219561	0.529275	0.000228013	chr5	11972354	11972354	0.00982406	-7.24638
ENSBTAG00000036304	519225	cyclic nucleotide gated channel subunit beta 3	CNGB3	0.0219561	1.07542	0.778133	chr14	75917997	75917997	1.58815e-05	35.2754
ENSBTAG00000039509	516026	G protein-coupled receptor class C group 5 member A	GPRC5A	0.0219561	0.895861	1.70976e-08	chr5	96957250	96957250	0.0219683	-6.25
ENSBTAG00000039793	327953	heparin binding growth factor	HDGF	0.0219561	0.0612062	0.575897	chr3	14085540	14085540	0.128939	2.89855
ENSBTAG00000042363	112441900	small nucleolar RNA SNORA18	LOC112441900	0.0219561	2.5404	0.315895	chr16	30996154	30996154	0.0115688	-15.9184
ENSBTAG00000045235	112444214	small Cajal body-specific RNA 18	LOC112444214	0.0219561	0.928903	0.0157526	chr24	49546579	49546579	0.0106959	17.2917
ENSBTAG00000045767	505016	linker for activation of T cells family member 2	LAT2	0.0219561	0.271031	0.0523123	chr25	33196850	33196850	0.252062	-10.5882
ENSBTAG00000046549	282447	BICD cargo adaptor 2	BICD2	0.0219561	-0.187019	0.0534555	chr8	84286986	84286986	0.446239	-4.09483
ENSBTAG00000046840	782581	Dexi homolog	DEXI	0.0219561	0.176291	0.282148	chr25	9603474	9603474	0.253399	4.36321
ENSBTAG00000046956	616825	serine/threonine/tyrosine interacting protein	STYX	0.0219561	-0.543594	0.010765	chr10	11443256	11443256	0.297406	4.7619
ENSBTAG00000047161	100336572	arylsulfatase family member H	ARSH	0.0219561	-0.522476	0.242096	chrX	138670697	138670697	0.0499839	-15.2791
ENSBTAG00000048493	100337356	N-acetylated alpha-linked acidic dipeptidase like 2	NAALADL2	0.0219561	-0.395238	0.113379	chr1	93397732	93397732	0.00210786	-21.6522
ENSBTAG00000049035	100848558	chromosome 14 C8orf89 homolog	C14H8orf89	0.0219561	0.593664	0.00649498	chr14	36563676	36563676	0.17132	-11.7647
ENSBTAG00000049416	615760	RAB20, member RAS oncogene family	RAB20	0.0219561	0.482941	0.00691436	chr12	85178246	85178246	0.00990581	-19.4853
ENSBTAG00000050043	112443250	5S ribosomal RNA	LOC112443250	0.0219561	1.07542	0.778133	chr21	32995710	32995710	0.0050887	-13.5472
ENSBTAG00000050675	614629	bolA family member 3	BOLA3	0.0219561	0.355857	0.103267	chr11	10504572	10504572	0.00634202	25.8283
ENSBTAG00000054123	539913	potassium voltage-gated channel subfamily C member 2	KCNC2	0.0219561	1.07542	0.778133	chr5	4539153	4539153	0.0319666	19.983
ENSBTAG00000054404	615361	stannin	SNN	0.0219561	-0.496787	0.112219	chr25	10365230	10365230	0.244009	-8.66261
ENSBTAG00000000065	512761	cardiolipin synthase 1	CRLS1	0.0229541	0.281492	0.00106208	chr13	48178804	48178804	0.713219	-1.55738
ENSBTAG00000001352	513180	endosome associated trafficking regulator 1	ENTR1	0.0229541	0.190172	0.0893824	chr11	103863949	103863949	0.536524	5.88235
ENSBTAG00000002571	507032	programmed cell death 2 like	PDCD2L	0.0229541	0.4309	0.13912	chr18	44817345	44817345	0.207767	1.81818
ENSBTAG00000002921	514748	regulator of microtubule dynamics 3	RMDN3	0.0229541	0.167379	0.276437	chr10	36307380	36307380	0.0117364	-20.5544
ENSBTAG00000002938	617867	cadherin like and PC-esterase domain containing 1	CPED1	0.0229541	-1.34277	6.32807e-08	chr4	85497588	85497588	4.1574e-06	32.6154
ENSBTAG00000006342	327699	ATP synthase inhibitory factor subunit 1	ATP5IF1	0.0229541	0.42466	0.00079863	chr2	125141482	125141482	0.490351	-6.29074
ENSBTAG00000008528	282476	solute carrier family 25 member 1	SLC25A1	0.0229541	0.551735	0.000158624	chr17	72632244	72632244	0.00348176	21.9034
ENSBTAG00000008614	617651	KASH domain containing 5	KASH5	0.0229541	1.40677	0.0124995	chr18	55861913	55861913	0.0509521	13.8471
ENSBTAG00000008801	513521	ATP synthase mitochondrial F1 complex assembly factor 2	ATPAF2	0.0229541	0.373229	0.00449649	chr19	34527454	34527454	0.0365821	18.4314
ENSBTAG00000009914	327691	NADH:ubiquinone oxidoreductase subunit S6	NDUFS6	0.0229541	0.62815	8.71135e-07	chr20	70838180	70838180	0.000396215	12.9032
ENSBTAG00000012260	504754	mitochondrial translation release factor 1	MTRF1	0.0229541	-0.275477	0.0497149	chr12	11488705	11488705	0.680674	-1.93853
ENSBTAG00000012372	540738	transmembrane protein 53	TMEM53	0.0229541	0.211903	0.310598	chr3	101368938	101368938	0.0220928	-22.8492
ENSBTAG00000012505	540026	Rho guanine nucleotide exchange factor 17	ARHGEF17	0.0229541	-0.33708	0.0231538	chr15	52794819	52794819	0.0617544	15.5456
ENSBTAG00000013009	504437	aurora kinase A	AURKA	0.0229541	-0.196503	0.5311	chr13	59558998	59558998	0.00261588	-27.0335
ENSBTAG00000017584	281987	phospholipase C gamma 1	PLCG1	0.0229541	-0.362489	0.00138457	chr13	69791899	69791899	0.171104	13.4091
ENSBTAG00000017788	100137872	AKT serine/threonine kinase 3	AKT3	0.0229541	-0.948217	0.00179721	chr16	33501203	33501203	0.0028005	-11.7647
ENSBTAG00000019373	536187	caprin family member 2	CAPRIN2	0.0229541	-0.112109	0.658778	chr5	78793282	78793282	0.0618838	-14.488
ENSBTAG00000019436	614946	solute carrier family 39 member 13	SLC39A13	0.0229541	0.297605	0.00636197	chr15	77245108	77245108	0.58226	2.70872
ENSBTAG00000019742	540703	forkhead box J2	FOXJ2	0.0229541	-0.687539	0.000919245	chr5	101498710	101498710	0.0433087	10.2857
ENSBTAG00000021024	506730	microtubule actin crosslinking factor 1	MACF1	0.0229541	-0.617394	3.87707e-05	chr3	106939740	106939740	0.0132515	24.2836
ENSBTAG00000022991	525624	neurobeachin	NBEA	0.0229541	-0.476539	0.0356436	chr12	26381118	26381118	0.00133064	-23.9387
ENSBTAG00000024493	281482	dehydrogenase/reductase 3	DHRS3	0.0229541	0.599778	1.18971e-11	chr16	41154909	41154909	0.0407015	-10.1695
ENSBTAG00000030193	505056	G protein-coupled receptor 35	GPR35	0.0229541	0.594744	0.0135224	chr3	120009265	120009265	0.0746377	-9.56439
ENSBTAG00000031753	282157	butyrophilin subfamily 1 member A1	BTN1A1	0.0229541	3.27035	0.147471	chr23	31593923	31593923	0.181467	12.5926
ENSBTAG00000037649	790124	vasoactive intestinal peptide receptor 2	VIPR2	0.0229541	0.514896	8.03737e-06	chr4	119630746	119630746	0.0159427	-10.2771
ENSBTAG00000037856	507942	uncharacterized LOC507942	MGC152281	0.0229541	-0.255145	0.00480788	chr11	10217485	10217485	0.62111	-2.51404
ENSBTAG00000039954	616222	COPI coat complex subunit zeta 2	COPZ2	0.0229541	0.28555	0.0302768	chr19	38441725	38441725	0.173288	-4.68254
ENSBTAG00000047673	524854	THUMP domain containing 1	THUMPD1	0.0229541	-0.47616	0.0576574	chr25	18468476	18468476	0.0103755	-15.2311
ENSBTAG00000048268	100300716	immunoglobulin heavy variable 4-38-2	LOC100300716	0.0229541	-0.131646	0.682745	chr21	366100	366100	2.01259e-18	-36.5027
ENSBTAG00000050491	112448912	small nucleolar RNA SNORD62	LOC112448912	0.0229541	-0.569256	0.290212	chr11	101611436	101611436	0.281144	-8.22368
ENSBTAG00000052179	112444652	5S ribosomal RNA	LOC112444652	0.0229541	1.97043	0.601341	chr27	92588	92588	0.000816135	24.5902
ENSBTAG00000054756	431784	collectin-43	CL43	0.0229541	0.0736622	0.694179	chr28	35521911	35521911	0.00944352	-15.339
ENSBTAG00000000013	540404	protein kinase AMP-activated catalytic subunit alpha 1	PRKAA1	0.0239521	-0.339875	0.00761779	chr20	33677131	33677131	0.00517689	-19.9328
ENSBTAG00000000054	512086	small nuclear RNA activating complex polypeptide 4	SNAPC4	0.0239521	-0.0178748	0.842222	chr11	103855370	103855370	0.00675077	22.3861
ENSBTAG00000000081	286797	ceramide transporter 1	CERT1	0.0239521	-0.798521	3.80289e-08	chr10	6899827	6899827	0.107607	-10.6593
ENSBTAG00000000088	281614	activated leukocyte cell adhesion molecule	ALCAM	0.0239521	-0.511983	0.000791424	chr1	49575128	49575128	0.00882752	-12.7828
ENSBTAG00000000115	783762	VPS54 subunit of GARP complex	VPS54	0.0239521	-0.338122	0.0129826	chr11	62433137	62433137	0.30625	-3.25137
ENSBTAG00000000125	100297992	spermatogenesis associated 5	SPATA5	0.0239521	-0.241117	0.364851	chr17	34743393	34743393	0.00301182	-14.4341
ENSBTAG00000000131	100138267	SUMO specific peptidase 3	SENP3	0.0239521	-0.104981	0.352885	chr19	27296632	27296632	0.778134	-1.5873
ENSBTAG00000000140	535293	epoxide hydrolase 1	EPHX1	0.0239521	0.140159	0.153034	chr16	28852750	28852750	0.132548	-10.1401
ENSBTAG00000000203	281641	ATPase H+ transporting V1 subunit G1	ATP6V1G1	0.0239521	0.228817	0.0320789	chr8	103757835	103757835	0.0277033	-10.1822
ENSBTAG00000000215	281201	G protein subunit beta 1	GNB1	0.0239521	0.0540116	0.453776	chr16	50874694	50874694	0.00219432	-8.86076
ENSBTAG00000000218	100295732	mitogen-activated protein kinase kinase 5	MAP2K5	0.0239521	0.303576	0.0196149	chr10	14469483	14469483	3.62176e-06	-26.5865
ENSBTAG00000000231	404101	bone morphogenetic protein receptor type 1A	BMPR1A	0.0239521	-0.527772	1.52056e-05	chr28	41470065	41470065	0.00682177	25.0303
ENSBTAG00000000260	615645	zinc and ring finger 2	ZNRF2	0.0239521	-0.160447	0.138266	chr4	66061969	66061969	0.0974708	-14.7857
ENSBTAG00000000343	514997	zinc finger HIT-type containing 1	ZNHIT1	0.0239521	0.646547	8.19418e-07	chr25	35479025	35479025	0.0513053	-11.2121
ENSBTAG00000000363	519320	B double prime 1, subunit of RNA polymerase III transcription initiation factor IIIB	BDP1	0.0239521	0.376164	0.00891085	chr20	10048189	10048189	0.0458483	9.08389
ENSBTAG00000000387	614730	nicolin 1	NICN1	0.0239521	-0.308425	0.00484211	chr22	50680532	50680532	0.0290748	-10.3931
ENSBTAG00000000421	516259	early endosome antigen 1	EEA1	0.0239521	0.547787	1.40188e-08	chr5	22806612	22806612	0.0127221	-8.92857
ENSBTAG00000000492	539672	asparagine synthetase domain containing 1	ASNSD1	0.0239521	0.168566	0.127244	chr2	6675649	6675649	0.0189431	-22.3035
ENSBTAG00000000630	538838	LSM14A mRNA processing body assembly factor	LSM14A	0.0239521	-0.168288	0.0659603	chr18	44540339	44540339	0.0107604	8.92857
ENSBTAG00000000640	512276	selenoprotein S	SELENOS	0.0239521	0.328292	0.0150169	chr21	5233798	5233798	0.00349955	-24.1212
ENSBTAG00000000656	511224	nuclear factor of activated T cells 1	NFATC1	0.0239521	0.371922	0.0218193	chr24	906728	906728	0.0044124	-23.1634
ENSBTAG00000000684	529043	Rho guanine nucleotide exchange factor 10 like	ARHGEF10L	0.0239521	0.390026	0.000406902	chr2	135076058	135076058	0.00756088	-20.775
ENSBTAG00000000746	407215	lysine acetyltransferase 2B	KAT2B	0.0239521	-0.614488	1.37229e-05	chr1	157320865	157320865	0.0151832	-13.0303
ENSBTAG00000000759	616334	neudesin neurotrophic factor	NENF	0.0239521	0.329819	0.00714349	chr16	71134277	71134277	0.02522	-21.3675
ENSBTAG00000000781	505919	huntingtin interacting protein 1	HIP1	0.0239521	-0.95348	0.00042877	chr25	33966505	33966505	0.000472725	-16.6667
ENSBTAG00000000786	508566	N-ribosyldihydronicotinamide:quinone reductase 2	NQO2	0.0239521	0.37599	0.000663096	chr23	50628222	50628222	0.158903	-13.1808
ENSBTAG00000000799	535346	islet cell autoantigen 1	ICA1	0.0239521	0.483109	0.0301052	chr4	16385095	16385095	0.00692415	-14.8851
ENSBTAG00000000878	539858	RB1 inducible coiled-coil 1	RB1CC1	0.0239521	-0.269489	0.00246109	chr14	21508803	21508803	0.0334558	10.9447
ENSBTAG00000000913	616109	ubiquinol-cytochrome c reductase, complex III subunit X	UQCR10	0.0239521	0.388873	0.00996902	chr17	68892573	68892573	0.101281	-12.7846
ENSBTAG00000000950	510899	mitochondrial ribosomal protein S16	MRPS16	0.0239521	0.411267	0.000533248	chr28	29332860	29332860	0.509571	-5.02355
ENSBTAG00000000987	506301	otogelin	OTOG	0.0239521	-0.481424	0.0876406	chr15	34946940	34946940	0.00255553	26.7081
ENSBTAG00000001023	505086	zinc finger protein 598, E3 ubiquitin ligase	ZNF598	0.0239521	-0.219904	0.0396464	chr25	1562751	1562751	0.276378	5.92593
ENSBTAG00000001055	504520	heterogeneous nuclear ribonucleoprotein L	HNRNPL	0.0239521	0.157817	0.0762204	chr18	48565966	48565966	0.0341614	-18.9696
ENSBTAG00000001156	282351	ST3 beta-galactoside alpha-2,3-sialyltransferase 1	ST3GAL1	0.0239521	-0.877869	2.51287e-06	chr14	7989714	7989714	7.80892e-05	31.002
ENSBTAG00000001179	505802	telomerase associated protein 1	TEP1	0.0239521	-0.369319	0.00393145	chr10	26700904	26700904	0.0518149	-12.996
ENSBTAG00000001247	281899	leukocyte cell derived chemotaxin 2	LECT2	0.0239521	0.467798	0.000939957	chr7	47433385	47433385	0.0969505	-8.28741
ENSBTAG00000001249	521920	sulfotransferase family 1B member 1	SULT1B1	0.0239521	-0.196163	0.0693141	chr6	85219898	85219898	0.00721821	14.3636
ENSBTAG00000001323	450214	centromere protein C	CENPC	0.0239521	-0.199489	0.154459	chr6	83220963	83220963	0.00287303	-10.9091
ENSBTAG00000001349	514928	kinesin family member 1C	KIF1C	0.0239521	-0.140241	0.122298	chr19	26405334	26405334	0.553053	1.945
ENSBTAG00000001374	509616	methyltransferase like 27	METTL27	0.0239521	0.381566	0.0382774	chr25	33474561	33474561	0.000428246	35.5189
ENSBTAG00000001903	510955	chromosome 11 C2orf50 homolog	C11H2orf50	0.0239521	-1.09492	0.13016	chr11	86653424	86653424	0.0034986	26.1584
ENSBTAG00000001912	524365	transient receptor potential cation channel subfamily V member 5	TRPV5	0.0239521	2.49176	0.504025	chr4	106245714	106245714	0.266367	-9.31372
ENSBTAG00000001919	511703	zinc finger protein 652	ZNF652	0.0239521	-0.491506	0.0146105	chr19	37286456	37286456	0.0250777	-18.2692
ENSBTAG00000001933	514460	protein phosphatase 2 phosphatase activator	PTPA	0.0239521	0.290975	0.00796441	chr11	99568863	99568863	0.000929322	12.6984
ENSBTAG00000002024	100141009	ankyrin repeat and SOCS box containing 18	ASB18	0.0239521	1.12071	0.617198	chr3	115756173	115756173	0.00520204	-23.975
ENSBTAG00000002086	512236	pre-mRNA processing factor 4B	PRPF4B	0.0239521	-0.366048	0.000250578	chr23	50103587	50103587	0.0380525	-5.88235
ENSBTAG00000002238	511349	ADP ribosylation factor like GTPase 2	ARL2	0.0239521	0.330419	0.0205764	chr29	43228727	43228727	0.0563075	15.5932
ENSBTAG00000002258	281631	apolipoprotein A1	APOA1	0.0239521	1.63119	2.38453e-05	chr15	27500366	27500366	0.417977	2.49433
ENSBTAG00000002260	511958	non-SMC condensin II complex subunit D3	NCAPD3	0.0239521	-0.198701	0.259964	chr15	83500445	83500445	0.130015	5.60606
ENSBTAG00000002278	281154	fibrillin 1	FBN1	0.0239521	-0.463762	0.00021808	chr10	61707575	61707575	0.0312547	9.45055
ENSBTAG00000002347	534230	microtubule associated serine/threonine kinase 3	MAST3	0.0239521	-0.273678	0.00424607	chr7	5108258	5108258	0.0580725	15.9091
ENSBTAG00000002352	517031	golgi associated, gamma adaptin ear containing, ARF binding protein 2	GGA2	0.0239521	0.118365	0.222463	chr25	21193625	21193625	0.0489305	-11.8356
ENSBTAG00000002422	788729	BCL9 transcription coactivator	BCL9	0.0239521	-0.348573	0.0124113	chr3	22137978	22137978	0.00701407	-16.7677
ENSBTAG00000002444	513220	marker of proliferation Ki-67	MKI67	0.0239521	-1.36785	0.00332394	chr26	47556108	47556108	0.00265434	21.5973
ENSBTAG00000002485	286798	tensin 1	TNS1	0.0239521	-0.392606	0.00077524	chr2	105856575	105856575	0.00813918	-13.7745
ENSBTAG00000002591	327678	glycolipid transfer protein	GLTP	0.0239521	0.191106	0.119639	chr17	63373047	63373047	0.405499	-8.18182
ENSBTAG00000002608	511612	septin 2	SEPTIN2	0.0239521	-0.0942545	0.224599	chr3	120494154	120494154	0.0428937	16.3265
ENSBTAG00000002613	507661	MIS18 binding protein 1	MIS18BP1	0.0239521	-1.22863	0.00456158	chr21	54951574	54951574	0.00747343	13.8344
ENSBTAG00000002646	526329	dynein cytoplasmic 1 intermediate chain 2	DYNC1I2	0.0239521	0.271673	0.00374281	chr2	24751586	24751586	0.154128	6.52174
ENSBTAG00000002708	614148	mitochondrial ribosomal protein L42	MRPL42	0.0239521	0.225444	0.130328	chr5	23294367	23294367	0.111591	7.11902
ENSBTAG00000002747	510497	ATP binding cassette subfamily A member 5	ABCA5	0.0239521	-0.414922	0.000103615	chr19	61279462	61279462	0.147518	10.7821
ENSBTAG00000002755	534739	ankyrin repeat domain 12	ANKRD12	0.0239521	0.415043	0.00433234	chr24	41508925	41508925	0.122473	5.45504
ENSBTAG00000002836	506674	TATA-box binding protein associated factor 3	TAF3	0.0239521	0.320468	0.00932342	chr13	16037524	16037524	0.000125211	-34.681
ENSBTAG00000002866	613376	ribose 5-phosphate isomerase A	RPIA	0.0239521	-0.348068	0.0992679	chr11	47301294	47301294	0.114314	-13.8542
ENSBTAG00000002881	768040	adaptor related protein complex 4 subunit mu 1	AP4M1	0.0239521	0.187626	0.227535	chr25	36347961	36347961	0.000357632	-30.6122
ENSBTAG00000002885	281311	macrophage scavenger receptor 1	MSR1	0.0239521	0.388688	0.00648003	chr27	20968211	20968211	0.00116664	-26.3125
ENSBTAG00000002999	505356	anaphase promoting complex subunit 15	ANAPC15	0.0239521	0.600379	5.23065e-05	chr15	51750346	51750346	0.0314888	-12.1499
ENSBTAG00000003098	509788	metadherin	MTDH	0.0239521	0.335388	0.000138668	chr14	66592243	66592243	0.0425593	16.3393
ENSBTAG00000003111	526824	ATM serine/threonine kinase	ATM	0.0239521	-0.651749	4.63566e-05	chr15	17845564	17845564	0.0318908	-9.56637
ENSBTAG00000003186	508963	OTU deubiquitinase with linear linkage specificity	OTULIN	0.0239521	0.0945653	0.449104	chr20	58457892	58457892	8.69822e-06	40.4762
ENSBTAG00000003189	522998	coiled-coil domain containing 6	CCDC6	0.0239521	-0.482919	0.00526217	chr28	15541731	15541731	0.00151195	21.2943
ENSBTAG00000003349	527239	janus kinase and microtubule interacting protein 2	JAKMIP2	0.0239521	1.17816	9.73275e-06	chr7	58869821	58869821	0.0185177	-7.01754
ENSBTAG00000003388	523737	dolichyl-phosphate mannosyltransferase subunit 2, regulatory	DPM2	0.0239521	0.362997	0.00283891	chr11	98606607	98606607	0.249918	5.5887
ENSBTAG00000003423	529613	DEAD-box helicase 24	DDX24	0.0239521	0.308272	0.00061891	chr21	58667154	58667154	0.0466257	-4.28571
ENSBTAG00000003485	505417	mago homolog, exon junction complex subunit	MAGOH	0.0239521	0.21152	0.103417	chr3	92973809	92973809	0.0109855	22.3077
ENSBTAG00000003503	614339	chromosome 18 C16orf87 homolog	C18H16orf87	0.0239521	0.4494	0.00476312	chr18	15148150	15148150	0.306235	-4.83607
ENSBTAG00000003539	515565	rhophilin associated tail protein 1 like	ROPN1L	0.0239521	0.842462	0.321459	chr20	62844472	62844472	0.118453	-3.50877
ENSBTAG00000003568	506545	claudin 10	CLDN10	0.0239521	1.0567	0.137371	chr12	72916420	72916420	0.00116307	-25.1565
ENSBTAG00000003585	282661	CD47 molecule	CD47	0.0239521	-0.264249	0.0047808	chr1	52772293	52772293	0.015482	-18.5919
ENSBTAG00000003614	512078	adaptor related protein complex 4 subunit beta 1	AP4B1	0.0239521	-0.538763	0.00146373	chr3	29478152	29478152	0.0137732	14.0015
ENSBTAG00000003619	504422	SEC24 homolog D, COPII coat complex component	SEC24D	0.0239521	-0.388792	0.00606547	chr6	6476075	6476075	0.019464	15.5729
ENSBTAG00000003788	534142	regulator of chromosome condensation 1	RCC1	0.0239521	-0.566162	0.0403531	chr2	124897901	124897901	0.0493349	10.8933
ENSBTAG00000003789	782848	vir like m6A methyltransferase associated	VIRMA	0.0239521	0.092361	0.320976	chr14	69758189	69758189	0.018529	-15.5718
ENSBTAG00000003799	511740	threonyl-tRNA synthetase 2, mitochondrial	TARS2	0.0239521	-0.0778187	0.466294	chr3	20236931	20236931	0.01222	-12.854
ENSBTAG00000003848	281017	attractin	ATRN	0.0239521	-0.607925	0.000165059	chr13	51670461	51670461	0.00530576	20.254
ENSBTAG00000003901	353354	DNA methyltransferase 3 beta	DNMT3B	0.0239521	-0.31138	0.142352	chr13	62158904	62158904	3.64065e-11	-60.2448
ENSBTAG00000003950	281428	protein C, inactivator of coagulation factors Va and VIIIa	PROC	0.0239521	0.484246	0.000417954	chr2	5109193	5109193	0.00391425	-11.3208
ENSBTAG00000003994	282261	insulin like growth factor binding protein 3	IGFBP3	0.0239521	0.286982	0.00663346	chr4	76080189	76080189	0.00365995	11.5385
ENSBTAG00000004066	511595	poly(ADP-ribose) polymerase family member 8	PARP8	0.0239521	-0.162068	0.364127	chr20	28363814	28363814	0.00090943	27.037
ENSBTAG00000004120	515459	HemK methyltransferase family member 1	HEMK1	0.0239521	0.432003	0.000350841	chr22	49774569	49774569	0.112921	8.061
ENSBTAG00000004179	513315	proteasome 26S subunit, non-ATPase 9	PSMD9	0.0239521	0.270414	0.0260046	chr17	53433421	53433421	0.162054	6.15079
ENSBTAG00000004270	407106	Fc fragment of IgE receptor II	FCER2	0.0239521	0.56439	0.0566772	chr7	16548433	16548433	0.0608574	9.34959
ENSBTAG00000004271	100125221	ubiquitin associated protein 2 like	UBAP2L	0.0239521	-0.478148	0.000493491	chr3	16289088	16289088	0.120399	-3.38983
ENSBTAG00000004272	617420	TLH29 protein precursor-like	ISG12(B)	0.0239521	2.95834	2.21981e-05	chr21	58718086	58718086	0.219404	-11.2963
ENSBTAG00000004351	522636	interleukin 31 receptor A	IL31RA	0.0239521	-0.90007	0.0112559	chr20	23265624	23265624	0.0168375	-12.6526
ENSBTAG00000004374	506534	canopy FGF signaling regulator 2	CNPY2	0.0239521	0.552336	3.41809e-05	chr5	57025429	57025429	0.537002	3.22851
ENSBTAG00000004457	517688	ORAI calcium release-activated calcium modulator 1	ORAI1	0.0239521	0.52345	0.000826988	chr17	53626806	53626806	0.344149	5.34835
ENSBTAG00000004492	506599	SWT1 RNA endoribonuclease homolog	SWT1	0.0239521	-0.653296	0.0796706	chr16	66172947	66172947	0.103853	-6.46835
ENSBTAG00000004497	618190	KAT8 regulatory NSL complex subunit 3	KANSL3	0.0239521	-0.454971	0.000247591	chr11	2616892	2616892	0.260394	3.7178
ENSBTAG00000004505	507786	NLR family CARD domain containing 3	NLRC3	0.0239521	-1.09622	0.00410736	chr25	2965956	2965956	0.0211196	7.27273
ENSBTAG00000004598	510412	golgin A5	GOLGA5	0.0239521	-0.238048	0.0367679	chr21	57477089	57477089	0.0450999	-5.55556
ENSBTAG00000004601	515563	abhydrolase domain containing 10, depalmitoylase	ABHD10	0.0239521	0.198619	0.0552248	chr1	56719789	56719789	0.0202965	20.303
ENSBTAG00000004680	507000	solute carrier family 13 member 5	SLC13A5	0.0239521	-0.631587	0.00152585	chr19	25197177	25197177	0.000802906	-15.5556
ENSBTAG00000004746	539501	helicase with zinc finger	HELZ	0.0239521	-0.62604	1.79795e-05	chr19	63193236	63193236	4.95691e-05	28.4846
ENSBTAG00000004820	534232	RNA polymerase II, I and III subunit F	POLR2F	0.0239521	0.587488	0.000155257	chr5	109746300	109746300	0.12314	2.85714
ENSBTAG00000004862	539051	TUB bipartite transcription factor	TUB	0.0239521	-1.01335	0.0461763	chr15	44485142	44485142	0.0337913	-13.1034
ENSBTAG00000004874	506359	aurora kinase A interacting protein 1	AURKAIP1	0.0239521	0.719709	2.26009e-07	chr16	51156394	51156394	0.0680585	8.11321
ENSBTAG00000004899	504968	actin binding LIM protein 1	ABLIM1	0.0239521	-1.03988	1.29156e-05	chr26	35019196	35019196	0.00167174	-17.6721
ENSBTAG00000004906	538436	cyclin E2	CCNE2	0.0239521	-0.41121	0.0630844	chr14	69441662	69441662	0.396008	3.84615
ENSBTAG00000004970	512879	leucine rich repeat containing 24	LRRC24	0.0239521	0.499852	0.0014016	chr14	420076	420076	0.0602969	9.87395
ENSBTAG00000005021	506636	semaphorin 5A	SEMA5A	0.0239521	-1.48746	6.05195e-06	chr20	63992549	63992549	5.2118e-11	-59.2593
ENSBTAG00000005100	505797	transmembrane protein 30A	TMEM30A	0.0239521	-0.56012	1.31362e-05	chr9	14932752	14932752	0.0137861	-20.3872
ENSBTAG00000005102	520774	putative homeodomain transcription factor 2	PHTF2	0.0239521	-0.242558	0.196169	chr4	43175349	43175349	6.3339e-07	-35.0968
ENSBTAG00000005105	282299	platelet activating factor acetylhydrolase 2	PAFAH2	0.0239521	0.121177	0.186523	chr2	127080925	127080925	0.0593745	-9.18964
ENSBTAG00000005142	768317	ribosomal protein L37	RPL37	0.0239521	0.526033	0.000135403	chr20	33650328	33650328	0.00999238	16.3636
ENSBTAG00000005218	533323	phosphodiesterase 3B	PDE3B	0.0239521	-0.593278	3.35715e-05	chr15	38063974	38063974	0.0211734	7.40741
ENSBTAG00000005249	540274	ring finger protein 14	RNF14	0.0239521	-0.176942	0.0951398	chr7	53034509	53034509	0.0153126	11.87
ENSBTAG00000005293	507731	cell division cycle 25C	CDC25C	0.0239521	-1.00289	0.185633	chr7	49718201	49718201	0.0773872	-9.73007
ENSBTAG00000005314	534574	mitofusin 2	MFN2	0.0239521	-0.246891	0.00467307	chr16	41693306	41693306	0.0387103	14.3939
ENSBTAG00000005328	541255	interactor of little elongation complex ELL subunit 2	ICE2	0.0239521	-0.340269	0.0112906	chr10	49656498	49656498	0.118632	9.87842
ENSBTAG00000005397	280851	CD46 molecule	CD46	0.0239521	-0.185138	0.0182656	chr16	75639877	75639877	0.024737	11.5361
ENSBTAG00000005444	516332	UDP-glucose glycoprotein glucosyltransferase 1	UGGT1	0.0239521	-0.894649	5.8715e-07	chr2	4316363	4316363	2.85139e-08	37.931
ENSBTAG00000005479	535192	lipase C, hepatic type	LIPC	0.0239521	0.376093	0.000110395	chr10	51908144	51908144	0.0445692	-11.9505
ENSBTAG00000005536	282462	male-enhanced antigen 1	MEA1	0.0239521	0.451872	0.000379037	chr23	16644584	16644584	0.109512	6.44654
ENSBTAG00000005556	510299	cytoglobin	CYGB	0.0239521	0.316737	0.100694	chr19	55222477	55222477	0.0484407	-12.7193
ENSBTAG00000005589	508320	serine/threonine kinase 19	STK19	0.0239521	0.1721	0.0723522	chr23	27395678	27395678	0.0680364	-12.4473
ENSBTAG00000005665	512841	CRK proto-oncogene, adaptor protein	CRK	0.0239521	-0.159338	0.0498679	chr19	22585011	22585011	0.0994493	-15.7345
ENSBTAG00000005681	540985	malic enzyme 1	ME1	0.0239521	0.379461	0.202393	chr9	23260751	23260751	0.0103923	22.0339
ENSBTAG00000005744	504633	coenzyme Q2, polyprenyltransferase	COQ2	0.0239521	0.38348	9.42893e-06	chr6	98056950	98056950	0.00296834	-22.0454
ENSBTAG00000005761	534251	death effector domain containing 2	DEDD2	0.0239521	0.311413	0.0115282	chr18	51068513	51068513	0.00945768	-16.3554
ENSBTAG00000005763	514859	AKT1 substrate 1	AKT1S1	0.0239521	0.190569	0.0742313	chr18	56220363	56220363	0.51834	2.14026
ENSBTAG00000005797	789572	alanine--glyoxylate and serine--pyruvate aminotransferase	AGXT	0.0239521	0.45707	0.00202238	chr3	120160628	120160628	0.111523	12.8527
ENSBTAG00000005838	506063	unc-51 like kinase 3	ULK3	0.0239521	-0.0993388	0.285334	chr21	33840761	33840761	0.260589	1.78571
ENSBTAG00000005898	511392	trimethylguanosine synthase 1	TGS1	0.0239521	0.370514	0.00358291	chr14	23080084	23080084	0.0813064	9.995
ENSBTAG00000005928	541067	multiple inositol-polyphosphate phosphatase 1	MINPP1	0.0239521	-0.26756	0.0169601	chr26	9161696	9161696	0.0232393	16.5783
ENSBTAG00000005979	540933	helicase, lymphoid specific	HELLS	0.0239521	-0.790805	0.0361764	chr26	16011695	16011695	0.483319	4.09091
ENSBTAG00000006001	505456	signal transducing adaptor family member 2	STAP2	0.0239521	0.298039	0.000685911	chr7	19754013	19754013	0.0400783	14.4902
ENSBTAG00000006002	519826	death inducer-obliterator 1	DIDO1	0.0239521	-0.258101	0.0168017	chr13	54488092	54488092	0.0567149	16.2037
ENSBTAG00000006050	509530	bolA family member 1	BOLA1	0.0239521	0.450563	0.00133163	chr3	20717440	20717440	0.19739	-10.9864
ENSBTAG00000006075	509983	succinate-CoA ligase GDP/ADP-forming subunit alpha	SUCLG1	0.0239521	0.299164	0.0017185	chr11	50547050	50547050	0.0241085	15.7407
ENSBTAG00000006081	100848925	protein phosphatase, Mg2+/Mn2+ dependent 1J	PPM1J	0.0239521	0.406162	0.267922	chr3	30612841	30612841	0.275181	10.1953
ENSBTAG00000006129	520970	katanin interacting protein	KATNIP	0.0239521	-0.746939	0.000650929	chr25	25156484	25156484	0.00010529	-25.1231
ENSBTAG00000006155	515976	C-C motif chemokine receptor like 2	CCRL2	0.0239521	0.552639	0.101813	chr22	53021796	53021796	0.60278	4.03226
ENSBTAG00000006374	520891	NHP2 ribonucleoprotein	NHP2	0.0239521	0.447704	0.0199779	chr7	39255348	39255348	0.165651	-10.2767
ENSBTAG00000006470	541215	tau tubulin kinase 2	TTBK2	0.0239521	-1.07466	0.00265477	chr10	38130031	38130031	0.00375848	16.6102
ENSBTAG00000006586	507804	karyopherin subunit beta 1	KPNB1	0.0239521	-0.224024	0.0160333	chr19	38788223	38788223	0.131959	-11.996
ENSBTAG00000006640	534712	RB transcriptional corepressor 1	RB1	0.0239521	-0.197817	0.197306	chr12	18140026	18140026	0.560236	-4.5082
ENSBTAG00000006667	281753	erythrocyte membrane protein band 4.1	EPB41	0.0239521	-0.60948	7.36004e-05	chr2	124544406	124544406	0.000683304	-15.5556
ENSBTAG00000006721	512375	RNA polymerase I subunit F	POLR1F	0.0239521	0.593424	1.0312e-05	chr4	28254058	28254058	0.0241146	-18.287
ENSBTAG00000006780	539259	napsin A aspartic peptidase	NAPSA	0.0239521	0.456124	0.0504507	chr18	56520187	56520187	0.2386	10.3147
ENSBTAG00000006811	537951	EPH receptor A3	EPHA3	0.0239521	-1.39739	6.44212e-05	chr1	37111337	37111337	0.00890616	-8.33333
ENSBTAG00000007049	281297	mannose binding lectin 2	MBL2	0.0239521	0.177786	0.0632769	chr26	6055523	6055523	0.0027808	-12
ENSBTAG00000007201	517251	transmembrane protein 242	TMEM242	0.0239521	0.213441	0.133031	chr9	93956796	93956796	0.197574	4.49561
ENSBTAG00000007230	539681	FA complementation group F	FANCF	0.0239521	0.318486	0.0334064	chr29	22252923	22252923	0.00878923	22.9267
ENSBTAG00000007237	537027	BUB1 mitotic checkpoint serine/threonine kinase B	BUB1B	0.0239521	-1.31931	0.00435257	chr10	35778362	35778362	0.094382	12.9536
ENSBTAG00000007316	524136	N-deacetylase and N-sulfotransferase 3	NDST3	0.0239521	-1.39904	0.0829287	chr6	7228248	7228248	0.0112373	-19.5
ENSBTAG00000007366	511056	HAUS augmin like complex subunit 8	HAUS8	0.0239521	0.420781	0.000413673	chr7	5992345	5992345	0.0836445	-14.8052
ENSBTAG00000007390	510698	vesicle amine transport 1	VAT1	0.0239521	-0.15278	0.0591782	chr19	43051422	43051422	0.202814	-10.6829
ENSBTAG00000007411	617960	coagulation factor VII	F7	0.0239521	0.468503	0.00013816	chr12	86493643	86493643	0.0732614	-7.08757
ENSBTAG00000007519	505134	adenosine deaminase RNA specific	ADAR	0.0239521	-0.695289	0.000674144	chr3	15949513	15949513	0.0537886	-13.6616
ENSBTAG00000007554	512913	interferon alpha inducible protein 6	IFI6	0.0239521	1.3331	3.81564e-19	chr2	125653481	125653481	0.185007	-8.19209
ENSBTAG00000007591	281073	component of inhibitor of nuclear factor kappa B kinase complex	CHUK	0.0239521	-0.200242	0.0698628	chr26	21138870	21138870	0.10632	-3.1746
ENSBTAG00000007614	532120	Bardet-Biedl syndrome 4	BBS4	0.0239521	0.21101	0.0478156	chr10	19512471	19512471	0.0342054	14.1176
ENSBTAG00000007635	537873	phospholipase C like 1 (inactive)	PLCL1	0.0239521	-0.187323	0.4584	chr2	86610075	86610075	0.00189578	11.8644
ENSBTAG00000007654	540357	carbohydrate sulfotransferase 7	CHST7	0.0239521	0.394104	0.156639	chrX	84805333	84805333	0.075423	-8.73179
ENSBTAG00000007705	504741	collectin subfamily member 12	COLEC12	0.0239521	-0.360586	0.107948	chr24	35350512	35350512	0.0204104	-11.3333
ENSBTAG00000007814	614786	WW domain containing transcription regulator 1	WWTR1	0.0239521	-1.16725	1.90515e-05	chr1	118489276	118489276	0.00189649	-23.913
ENSBTAG00000007818	404083	protein O-fucosyltransferase 2	POFUT2	0.0239521	0.167099	0.052896	chr1	145058879	145058879	0.000272007	20.7502
ENSBTAG00000007897	281416	proopiomelanocortin	POMC	0.0239521	1.07397	6.60514e-07	chr11	74166749	74166749	0.0249663	14.6389
ENSBTAG00000007909	513730	notch receptor 2	NOTCH2	0.0239521	-1.25907	3.02836e-06	chr3	23183612	23183612	0.0051551	9.58904
ENSBTAG00000007954	515135	CDP-diacylglycerol--inositol 3-phosphatidyltransferase	CDIPT	0.0239521	0.368114	0.000173172	chr25	26388892	26388892	0.149279	2.98508
ENSBTAG00000008001	505585	nuclear casein kinase and cyclin dependent kinase substrate 1	NUCKS1	0.0239521	0.528523	2.46728e-07	chr16	3503503	3503503	0.0163173	11.2086
ENSBTAG00000008040	534027	spartin	SPART	0.0239521	-0.0540378	0.578268	chr12	25154522	25154522	0.00144668	-27.6166
ENSBTAG00000008053	523432	WD repeat and FYVE domain containing 2	WDFY2	0.0239521	-0.293239	0.054901	chr12	21091235	21091235	0.0152791	6.66667
ENSBTAG00000008063	281992	peroxisome proliferator activated receptor alpha	PPARA	0.0239521	-0.917741	1.02919e-05	chr5	116443372	116443372	0.00269853	-23.767
ENSBTAG00000008089	539958	AMMECR1 like	AMMECR1L	0.0239521	-0.228132	0.109004	chr2	4572407	4572407	8.99668e-06	-35.8974
ENSBTAG00000008112	516630	SNF2 histone linker PHD RING helicase	SHPRH	0.0239521	-0.81465	4.11765e-05	chr9	83237795	83237795	7.60865e-10	-45.7983
ENSBTAG00000008115	539674	TNF alpha induced protein 1	TNFAIP1	0.0239521	-0.486446	0.000377673	chr19	19823879	19823879	0.160398	7.64912
ENSBTAG00000008129	509969	calsyntenin 3	CLSTN3	0.0239521	-0.731764	0.338809	chr5	103238224	103238224	0.0363351	14.3791
ENSBTAG00000008303	614795	FKBP prolyl isomerase 1A	FKBP1A	0.0239521	0.176444	0.031114	chr13	59756165	59756165	0.0805763	10.1727
ENSBTAG00000008432	540004	nucleoporin 98 and 96 precursor	NUP98	0.0239521	-0.514465	6.02536e-05	chr15	51307839	51307839	0.00273737	-27.5501
ENSBTAG00000008497	532605	regulator of G protein signaling 14	RGS14	0.0239521	-0.162291	0.1351	chr7	38854081	38854081	0.0118159	20.6504
ENSBTAG00000008533	541048	glucocorticoid induced 1	GLCCI1	0.0239521	-0.682397	0.00685168	chr4	15989986	15989986	0.0885386	-8.4326
ENSBTAG00000008542	282659	SCO-spondin	SSPO	0.0239521	0.532978	0.110968	chr4	112653037	112653037	0.0279917	17.7469
ENSBTAG00000008575	517509	cingulin like 1	CGNL1	0.0239521	-0.36771	0.0387924	chr10	52999181	52999181	3.69603e-07	-29.0909
ENSBTAG00000008584	530874	CLN8 transmembrane ER and ERGIC protein	CLN8	0.0239521	0.539022	1.13221e-06	chr27	1025825	1025825	0.00189324	-22.7813
ENSBTAG00000008621	615074	protein kinase cAMP-dependent type I regulatory subunit alpha	PRKAR1A	0.0239521	0.184128	0.0309837	chr19	61707111	61707111	0.0409411	14.2615
ENSBTAG00000008638	540118	family with sequence similarity 110 member A	FAM110A	0.0239521	0.669294	0.00950655	chr13	60279225	60279225	0.00418572	-25.5601
ENSBTAG00000008648	282885	peroxiredoxin 5	PRDX5	0.0239521	0.480569	7.4251e-06	chr29	42615101	42615101	0.0757923	14.4828
ENSBTAG00000008851	506364	sialic acid binding Ig like lectin 8	SIGLEC8	0.0239521	0.411343	0.157722	chr18	57490472	57490472	0.015647	-21.0345
ENSBTAG00000008864	613753	lymphocyte antigen 96	LY96	0.0239521	0.276617	0.278337	chr14	37238830	37238830	0.00743974	-23.0189
ENSBTAG00000008883	505177	zinc finger protein 207	ZNF207	0.0239521	-0.254349	0.0114079	chr19	17776996	17776996	0.310354	5.35714
ENSBTAG00000008884	528839	microtubule associated protein RP/EB family member 3	MAPRE3	0.0239521	0.176782	0.122163	chr11	72653454	72653454	0.0179491	12.4605
ENSBTAG00000008916	518833	cytoplasmic FMR1 interacting protein 2	CYFIP2	0.0239521	-0.589403	0.00393855	chr7	68947203	68947203	0.157503	-11.6936
ENSBTAG00000008990	540161	developmentally regulated GTP binding protein 1	DRG1	0.0239521	0.266695	0.0617952	chr17	70165127	70165127	0.132188	13.4615
ENSBTAG00000009006	787908	proline rich 14 like	PRR14L	0.0239521	-0.371494	0.000931352	chr17	70402944	70402944	0.00246607	20.722
ENSBTAG00000009061	525262	fatty acyl-CoA reductase 1	FAR1	0.0239521	-0.242076	0.15981	chr15	39067420	39067420	0.106894	8.7963
ENSBTAG00000009072	768004	zinc finger protein 572	ZNF572	0.0239521	-0.133115	0.251548	chr14	15237142	15237142	0.0793282	-12.3421
ENSBTAG00000009097	522442	FA complementation group I	FANCI	0.0239521	0.473573	0.00440399	chr21	20725585	20725585	0.0310146	-9.47214
ENSBTAG00000009124	511751	fasciculation and elongation protein zeta 1	FEZ1	0.0239521	0.147362	0.797398	chr29	28937166	28937166	0.0527772	-14.7857
ENSBTAG00000009178	515618	syntaxin binding protein 2	STXBP2	0.0239521	0.372388	0.000501465	chr7	16496359	16496359	0.18443	12.8148
ENSBTAG00000009210	540532	zinc finger and BTB domain containing 44	ZBTB44	0.0239521	-0.770048	0.000255004	chr29	36467046	36467046	0.00514634	-9.23077
ENSBTAG00000009332	526482	tubulin tyrosine ligase like 6	TTLL6	0.0239521	-1.60381	0.119039	chr19	37719696	37719696	0.0304562	17.6136
ENSBTAG00000009340	537739	katanin catalytic subunit A1 like 1	KATNAL1	0.0239521	-0.708562	0.0147245	chr12	30497763	30497763	0.0125962	-22.8992
ENSBTAG00000009430	522113	myosin VIIA and Rab interacting protein	MYRIP	0.0239521	-0.427745	0.211341	chr22	13013324	13013324	3.65411e-12	-58.0372
ENSBTAG00000009439	534065	erythroid differentiation regulatory factor 1	EDRF1	0.0239521	-0.129113	0.365605	chr26	45263574	45263574	0.219587	-8.14394
ENSBTAG00000009441	282034	RB binding protein 6, ubiquitin ligase	RBBP6	0.0239521	0.368679	0.00027172	chr25	22150103	22150103	0.00027789	32.6554
ENSBTAG00000009583	521027	solute carrier family 22 member 2	SLC22A2	0.0239521	-1.15841	0.0439409	chr9	96411814	96411814	0.0571043	-10.1273
ENSBTAG00000009586	520188	cell division cycle 25A	CDC25A	0.0239521	-0.85496	0.0168883	chr22	51691674	51691674	0.00368466	-10.5263
ENSBTAG00000009611	510395	PHD finger protein 21A	PHF21A	0.0239521	-0.217623	0.145455	chr15	76063103	76063103	0.039639	-4.83871
ENSBTAG00000009655	516555	tensin 3	TNS3	0.0239521	-0.467677	0.00329365	chr4	74846678	74846678	0.000429369	29.6031
ENSBTAG00000009676	373543	serine/threonine kinase 25	STK25	0.0239521	0.278934	0.0123061	chr3	120606246	120606246	0.00779452	-18.6752
ENSBTAG00000009727	407235	adiponectin receptor 1	ADIPOR1	0.0239521	0.207625	0.0312832	chr16	79875669	79875669	0.00381918	-25.4902
ENSBTAG00000009743	768241	p53 and DNA damage regulated 1	PDRG1	0.0239521	0.276332	0.0417869	chr13	61469564	61469564	0.004148	-9.83607
ENSBTAG00000009795	574400	splicing factor 3b subunit 5	SF3B5	0.0239521	0.601081	0.000139536	chr9	81490594	81490594	0.193678	-7.30769
ENSBTAG00000009874	789590	ZXD family zinc finger C	ZXDC	0.0239521	-0.136577	0.309545	chr22	60502186	60502186	0.000358891	-14.7059
ENSBTAG00000009899	504781	chitinase domain containing 1	CHID1	0.0239521	0.345316	0.00348821	chr29	50491588	50491588	0.0855675	12.4288
ENSBTAG00000009905	539584	nuclear transcription factor Y subunit alpha	NFYA	0.0239521	-0.220931	0.116096	chr23	15000323	15000323	0.0867651	3.22581
ENSBTAG00000009939	538086	cullin associated and neddylation dissociated 1	CAND1	0.0239521	-0.359621	0.000512718	chr5	46363233	46363233	0.0720971	-15.2039
ENSBTAG00000009962	514033	phosducin like 3	PDCL3	0.0239521	0.443941	0.000502535	chr11	5586488	5586488	0.0838967	7.11039
[truncated: 1,608 more rows]

## Sheet: Muscle
Ensembl	entrezgene	name	symbol	Fisher-CombinedPVal	Transcriptomics		Epigenomics
					log2FoldChange	pvalue	chr	start	end	pvalue	meth.diff
ENSBTAG00000005757	280796	FUS RNA binding protein	FUS	0.00698603	-0.193208	0.0176121	chr25	27258502	27258502	0.0547559	17.0655
ENSBTAG00000012380	280817	hexokinase 1	HK1	0.00698603	0.427689	0.0138064	chr28	25720767	25720767	0.0187967	-16.8367
ENSBTAG00000011824	280884	osteoglycin	OGN	0.00698603	-0.216905	0.0247451	chr8	84002944	84002944	0.00164845	27.8992
ENSBTAG00000015274	280901	prolactin	PRL	0.00698603	5.69093	6.92242e-06	chr23	35425351	35425351	0.0187087	18.4408
ENSBTAG00000010756	280933	suppression of tumorigenicity 7	ST7	0.00698603	-0.281758	0.00287627	chr4	51361409	51361409	1.53473e-06	-42.9733
ENSBTAG00000014691	281022	ADP ribosylation factor guanine nucleotide exchange factor 1	ARFGEF1	0.00698603	0.388491	0.000100323	chr14	31535240	31535240	2.81056e-08	-48.8823
ENSBTAG00000014113	281044	chemokine (C-C motif) ligand 8	CCL8	0.00698603	1.9208	0.0345007	chr19	15801720	15801720	4.19447e-07	-47.2672
ENSBTAG00000010562	281051	CD34 molecule	CD34	0.00698603	0.166667	0.0897584	chr16	75430200	75430200	6.13936e-10	48.3957
ENSBTAG00000012442	281105	cathepsin B	CTSB	0.00698603	-0.151974	0.127099	chr8	7567955	7567955	0.0007936	-25.1569
ENSBTAG00000002977	281133	endothelin converting enzyme 1	ECE1	0.00698603	0.307416	0.0188516	chr2	131333695	131333695	0.0149939	8.06452
ENSBTAG00000008197	281144	erythropoietin receptor	EPOR	0.00698603	-1.01286	0.00208319	chr7	15787631	15787631	0.369758	-4.69575
ENSBTAG00000009214	281148	ETS proto-oncogene 2, transcription factor	ETS2	0.00698603	0.868652	1.42191e-10	chr1	151174477	151174477	0.00569312	12.6464
ENSBTAG00000003948	281156	farnesyl diphosphate synthase	FDPS	0.00698603	-0.246761	0.0252925	chr3	15331826	15331826	0.0141361	-13.4174
ENSBTAG00000011184	281173	ferritin heavy chain 1	FTH1	0.00698603	-0.401991	1.61006e-05	chr29	40522066	40522066	0.000102122	14.801
ENSBTAG00000011808	281187	myostatin	MSTN	0.00698603	-0.877689	0.004929	chr2	6300452	6300452	5.96192e-10	53.6435
ENSBTAG00000002303	281196	golgi glycoprotein 1	GLG1	0.00698603	-0.192519	0.02841	chr18	2034813	2034813	0.000353271	-23.7401
ENSBTAG00000011960	281206	glutamic-oxaloacetic transaminase 1	GOT1	0.00698603	0.960348	6.24592e-10	chr26	20438600	20438600	0.00741076	-21.2821
ENSBTAG00000014576	281216	guanylate cyclase 1 soluble subunit alpha 1	GUCY1A1	0.00698603	0.349109	0.00409484	chr17	43699334	43699334	0.00270489	17.4214
ENSBTAG00000008683	281274	lactate dehydrogenase A	LDHA	0.00698603	-0.390344	0.0320691	chr29	26300852	26300852	0.0544341	7.25678
ENSBTAG00000025931	281349	neuraminidase 3	NEU3	0.00698603	0.91287	0.00185938	chr15	54276735	54276735	0.0106858	-20.056
ENSBTAG00000009705	281386	serpin family F member 1	SERPINF1	0.00698603	-0.51572	0.000175635	chr19	22842131	22842131	0.000386097	28.5664
ENSBTAG00000007700	281400	phytanoyl-CoA 2-hydroxylase	PHYH	0.00698603	0.439841	0.000253325	chr13	28006752	28006752	0.0424739	9.39768
ENSBTAG00000000442	281444	retinol binding protein 4	RBP4	0.00698603	-0.333362	0.0404233	chr26	14894699	14894699	0.0146607	6.77966
ENSBTAG00000011515	281485	selectin L	SELL	0.00698603	-0.26577	0.44653	chr16	37375025	37375025	0.00530827	23.3696
ENSBTAG00000005260	281499	secreted phosphoprotein 1	SPP1	0.00698603	2.84287	0.00772005	chr6	36721580	36721580	0.00261819	15.8551
ENSBTAG00000002770	281518	transcobalamin 2	TCN2	0.00698603	0.272852	0.0490589	chr17	69576558	69576558	0.121453	-8.69686
ENSBTAG00000016208	281528	transglutaminase 2	TGM2	0.00698603	0.409997	0.00701249	chr13	67011639	67011639	0.0237868	-20.6818
ENSBTAG00000007325	281545	tryptase beta 2	TPSB2	0.00698603	-0.510218	0.021516	chr25	999956	999956	0.525925	-4.29782
ENSBTAG00000010347	281574	ezrin	EZR	0.00698603	0.327365	0.000990417	chr9	95251571	95251571	0.0447923	10.7708
ENSBTAG00000017567	281590	acetyl-CoA carboxylase alpha	ACACA	0.00698603	0.660688	0.000319638	chr19	13660274	13660274	0.034242	12.282
ENSBTAG00000002144	281605	adrenoceptor beta 2	ADRB2	0.00698603	0.537638	0.000339526	chr7	60158229	60158229	0.0121599	14.7225
ENSBTAG00000013953	281660	caldesmon 1	CALD1	0.00698603	0.388486	0.000296869	chr4	98487553	98487553	0.0327527	17.2043
ENSBTAG00000009035	281681	centromere protein E	CENPE	0.00698603	1.30949	0.0501367	chr6	21594745	21594745	0.0107489	-19.246
ENSBTAG00000007357	281690	chondroitin sulfate synthase 1	CHSY1	0.00698603	0.44031	0.00601708	chr21	5321443	5321443	0.000662632	12.963
ENSBTAG00000047039	281741	cytochrome P450, subfamily XXI (steroid 21-hydroxylase)	CYP21	0.00698603	-1.52453	3.23795e-05	chr23	27316504	27316504	0.0173941	-21.6171
ENSBTAG00000006546	281805	glutathione S-transferase alpha 2	GSTA2	0.00698603	0.67029	0.4372	chr23	25102463	25102463	0.00302548	-23.1217
ENSBTAG00000020892	281861	interleukin 2 receptor subunit alpha	IL2RA	0.00698603	1.32426	0.0118069	chr13	17439896	17439896	0.0170884	-19.8408
ENSBTAG00000003832	281912	microfibril associated protein 2	MFAP2	0.00698603	-0.596241	0.000235923	chr2	135629555	135629555	0.0216964	-8.63014
ENSBTAG00000020126	281935	myosin X	MYO10	0.00698603	0.501739	1.10514e-05	chr20	56226383	56226383	2.01883e-07	-48.7018
ENSBTAG00000007935	281942	calcium binding and coiled-coil domain 2	CALCOCO2	0.00698603	0.252417	0.00635058	chr19	37682692	37682692	0.0623576	4.6875
ENSBTAG00000008731	281998	peroxiredoxin 3	PRDX3	0.00698603	0.243029	0.00912606	chr26	39335971	39335971	0.0554411	8.41837
ENSBTAG00000018404	282004	protein kinase cGMP-dependent 1	PRKG1	0.00698603	0.569967	0.00735826	chr26	8118319	8118319	0.00151488	-28.6429
ENSBTAG00000027772	282052	ribosomal protein S25	RPS25	0.00698603	-0.217367	0.0437905	chr15	29586127	29586127	0.0355084	13.0832
ENSBTAG00000011239	282078	SEC11 homolog A, signal peptidase complex subunit	SEC11A	0.00698603	-0.2318	0.0235422	chr21	22355858	22355858	0.000548521	14.2857
ENSBTAG00000000653	282091	protein phosphatase 1 regulatory subunit 16B	PPP1R16B	0.00698603	0.311213	0.0123729	chr13	67591809	67591809	0.0174835	15.6757
ENSBTAG00000020985	282105	tyrosinase related protein 1	TYRP1	0.00698603	1.57048	0.0339933	chr8	31775347	31775347	0.00183616	-12.5
ENSBTAG00000005664	282125	tyrosine 3-monooxygenase/tryptophan 5-monooxygenase activation protein epsilon	YWHAE	0.00698603	-0.232251	0.00311593	chr19	22557835	22557835	0.174481	-9.31604
ENSBTAG00000011461	282133	adenosine A1 receptor	ADORA1	0.00698603	2.177	0.0180444	chr16	925943	925943	0.00522114	-26.6194
ENSBTAG00000014051	282140	angiopoietin 1	ANGPT1	0.00698603	0.963103	6.97795e-06	chr14	56693861	56693861	4.3117e-07	-44.9891
ENSBTAG00000002703	282147	ATPase H+ transporting V1 subunit A	ATP6V1A	0.00698603	0.250892	0.0762274	chr1	58474140	58474140	0.0457271	-4.61538
ENSBTAG00000014553	282148	ATPase H+ transporting V0 subunit d1	ATP6V0D1	0.00698603	-0.352443	0.00114843	chr18	35081603	35081603	0.00012473	28.2646
ENSBTAG00000013103	282187	collagen type I alpha 1 chain	COL1A1	0.00698603	-0.815628	1.20147e-07	chr19	36454081	36454081	0.248705	5.99548
ENSBTAG00000020589	282223	ectonucleoside triphosphate diphosphohydrolase 1	ENTPD1	0.00698603	1.10507	0.0421274	chr26	17230894	17230894	0.0216419	17.6768
ENSBTAG00000021819	282257	interferon alpha and beta receptor subunit 1	IFNAR1	0.00698603	0.559686	0.00640251	chr1	2208646	2208646	0.0622117	8.60697
ENSBTAG00000014947	282333	protein tyrosine phosphatase non-receptor type 13	PTPN13	0.00698603	0.344995	0.430358	chr6	101628858	101628858	8.63144e-05	35.7719
ENSBTAG00000018245	282354	solute carrier family 1 member 3	SLC1A3	0.00698603	-0.770049	0.000559953	chr20	37658205	37658205	0.00502804	-9.80392
ENSBTAG00000014827	282392	ubiquilin 1	UBQLN1	0.00698603	0.224503	0.00723442	chr8	76917797	76917797	0.00251377	28.2828
ENSBTAG00000019096	282393	ubiquinol-cytochrome c reductase core protein 1	UQCRC1	0.00698603	0.216648	0.010821	chr22	51272238	51272238	0.056155	13.4769
ENSBTAG00000007572	282405	ATPase H+ transporting V1 subunit F	ATP6V1F	0.00698603	-0.345467	0.000421799	chr4	92826902	92826902	0.41961	7.37705
ENSBTAG00000006227	282446	isocitrate dehydrogenase (NAD(+)) 3 catalytic subunit alpha	IDH3A	0.00698603	0.503956	0.00113306	chr21	30561103	30561103	0.0104864	-16
ENSBTAG00000013300	282573	potassium calcium-activated channel subfamily M alpha 1	KCNMA1	0.00698603	-0.0160938	0.912234	chr28	33389916	33389916	5.38329e-07	-40
ENSBTAG00000002507	282578	ATP synthase F1 subunit alpha	ATP5F1A	0.00698603	0.498416	5.97774e-06	chr24	45845251	45845251	0.316037	-7.8114
ENSBTAG00000003585	282661	CD47 molecule	CD47	0.00698603	0.286889	0.031627	chr1	52768703	52768703	0.145297	-9.89137
ENSBTAG00000021227	282710	ATP synthase peripheral stalk subunit d	ATP5PD	0.00698603	0.269522	0.00427765	chr19	56402831	56402831	0.0860456	9.68726
ENSBTAG00000009703	282714	myosin heavy chain 7	MYH7	0.00698603	1.67935	0.000109451	chr10	21483822	21483822	0.0371301	-11.6813
ENSBTAG00000006957	282867	solute carrier family 2 member 8	SLC2A8	0.00698603	-0.715674	6.02784e-05	chr11	98154162	98154162	0.026194	11.5978
ENSBTAG00000002468	282877	ribosomal protein S28	RPS28	0.00698603	-0.284967	0.0195933	chr7	16971324	16971324	0.255011	9.32936
ENSBTAG00000003335	286802	visual system homeobox 1	VSX1	0.00698603	-2.10557	0.49128	chr13	42710890	42710890	0.0454672	-18.9286
ENSBTAG00000000648	286805	ADAM metallopeptidase with thrombospondin type 1 motif 5	ADAMTS5	0.00698603	-0.461687	0.21745	chr1	9451264	9451264	0.0106866	11.6384
ENSBTAG00000024552	286821	sonic hedgehog signaling molecule	SHH	0.00698603	-0.798915	0.821141	chr4	117505157	117505157	0.0681749	17.5359
ENSBTAG00000050602	286824	hyaluronan synthase 3	HAS3	0.00698603	-0.537218	0.0114372	chr18	36266186	36266186	0.0458007	4.6875
ENSBTAG00000016471	286844	pyruvate dehydrogenase phosphatase regulatory subunit	PDPR	0.00698603	1.05265	1.22702e-08	chr18	1917871	1917871	0.000511262	15.2542
ENSBTAG00000013343	286861	ferritin light chain	FTL	0.00698603	-0.3329	0.00281499	chr18	55544838	55544838	0.263294	-4.82456
ENSBTAG00000009805	286876	craniofacial development protein 2	CFDP2	0.00698603	0.275093	0.00621152	chr18	2742223	2742223	4.59352e-06	22.0339
ENSBTAG00000019522	286880	protein phosphatase, Mg2+/Mn2+ dependent 1G	PPM1G	0.00698603	-0.151848	0.10102	chr11	72260020	72260020	0.0462164	10.2217
ENSBTAG00000052337	286884	ribosomal protein S29	RPS29	0.00698603	-0.283881	0.00159377	chr10	41904313	41904313	4.47874e-06	37.2549
ENSBTAG00000007172	286886	glutamic-oxaloacetic transaminase 2	GOT2	0.00698603	0.391012	0.000106458	chr18	26508271	26508271	2.47645e-05	33.9161
ENSBTAG00000014238	287017	ATPase H+ transporting V1 subunit E1	ATP6V1E1	0.00698603	-0.159535	0.0326052	chr5	109052593	109052593	0.0970364	14.3544
ENSBTAG00000021151	317655	myosin heavy chain 10	MYH10	0.00698603	0.629617	6.67309e-05	chr19	28190399	28190399	0.000411785	33.9744
ENSBTAG00000020455	317697	inositol 1,4,5-trisphosphate receptor type 1	ITPR1	0.00698603	0.366065	0.0113535	chr22	21800347	21800347	1.24726e-06	44.8997
ENSBTAG00000012119	317725	protein tyrosine phosphatase receptor type Z1	PTPRZ1	0.00698603	0.343095	0.697923	chr4	86401409	86401409	0.0172945	21.8318
ENSBTAG00000024561	326601	H3.3 histone A	H3-3A	0.00698603	-0.19782	0.0021327	chr16	29094995	29094995	0.187651	-8.12903
ENSBTAG00000013315	327675	ATP synthase F1 subunit beta	ATP5F1B	0.00698603	0.407181	0.000620452	chr5	56789952	56789952	0.112405	-4
ENSBTAG00000010959	327693	histidine triad nucleotide binding protein 1	HINT1	0.00698603	-0.245291	0.0291046	chr7	23416123	23416123	0.00071049	28.6866
ENSBTAG00000002203	327697	NADH:ubiquinone oxidoreductase core subunit S2	NDUFS2	0.00698603	0.484225	0.000166438	chr3	8301105	8301105	0.0142168	-23.8889
ENSBTAG00000006391	327702	NADH:ubiquinone oxidoreductase subunit AB1	NDUFAB1	0.00698603	0.347999	0.00406428	chr25	21255350	21255350	0.00682171	-19.5254
ENSBTAG00000017135	327711	cathepsin S	CTSS	0.00698603	0.403762	0.0400316	chr3	19994982	19994982	0.027188	12.9762
ENSBTAG00000012344	337890	ribosomal protein L26	RPL26	0.00698603	-0.285845	0.00195277	chr19	27978548	27978548	0.107767	3.57143
ENSBTAG00000021818	338066	adhesion G protein-coupled receptor E5	ADGRE5	0.00698603	0.384935	0.00946893	chr7	11358894	11358894	0.0734625	-9.47205
ENSBTAG00000017024	338446	PPARG coactivator 1 alpha	PPARGC1A	0.00698603	0.501262	0.0243314	chr6	43914371	43914371	0.000561461	21.8831
ENSBTAG00000017278	353160	acyl-CoA binding domain containing 5	ACBD5	0.00698603	0.679811	0.000132219	chr13	17785204	17785204	0.019731	20.0988
ENSBTAG00000006881	353217	solute carrier family 35 member B1	SLC35B1	0.00698603	-0.37554	0.000265806	chr19	36896958	36896958	0.170897	8.687
ENSBTAG00000008185	359720	reticulon 2	RTN2	0.00698603	-0.453646	0.000722034	chr18	53084838	53084838	0.034602	16
ENSBTAG00000031875	360196	BAF nuclear assembly factor 1	BANF1	0.00698603	-0.335498	0.00012541	chr29	44096642	44096642	0.797773	-1.41626
ENSBTAG00000002186	386664	necdin, MAGE family member	NDN	0.00698603	-0.390747	0.00383833	chr21	1348424	1348424	0.00493716	15.9592
ENSBTAG00000039329	404100	retinoic acid early transcript 1G	RAET1G	0.00698603	-1.83288	0.00226088	chr9	87229342	87229342	0.00379254	10.8793
ENSBTAG00000010402	404108	myosin heavy chain 9	MYH9	0.00698603	0.407156	0.00107634	chr5	74803779	74803779	0.15753	-13.0904
ENSBTAG00000012698	404126	histone deacetylase 1	HDAC1	0.00698603	0.285024	0.000832528	chr2	121263477	121263477	0.207947	-9.16667
ENSBTAG00000001602	404154	interleukin 4 receptor	IL4R	0.00698603	-0.194426	0.232017	chr25	24892237	24892237	0.00814723	11.2698
ENSBTAG00000017223	404180	mesoderm specific transcript	MEST	0.00698603	-0.342533	0.0125168	chr4	94247179	94247179	0.101638	15
ENSBTAG00000054218	404185	insulin like growth factor binding protein 5	IGFBP5	0.00698603	0.485758	0.00122011	chr2	104747278	104747278	0.00130715	23.9343
ENSBTAG00000021467	404186	insulin like growth factor binding protein 6	IGFBP6	0.00698603	-0.480664	0.000339832	chr5	26883328	26883328	0.00240396	-10.9091
ENSBTAG00000019852	407109	pyruvate dehydrogenase E1 subunit alpha 1	PDHA1	0.00698603	0.615309	1.84742e-11	chrX	123809374	123809374	0.0648746	16.4286
ENSBTAG00000005857	407118	solute carrier family 6 member 1	SLC6A1	0.00698603	-0.551903	0.000178899	chr22	55018474	55018474	2.99183e-05	34.188
ENSBTAG00000007840	407159	3-hydroxy-3-methylglutaryl-CoA reductase	HMGCR	0.00698603	0.515203	0.00286884	chr10	6724219	6724219	0.00196653	26.6591
ENSBTAG00000020116	407173	MHC Class I JSP.1	JSP.1	0.00698603	0.792172	0.114932	chr23	28658297	28658297	0.236564	-10.0085
ENSBTAG00000012029	407181	killer cell lectin like receptor B1	KLRB1	0.00698603	0.721622	0.670418	chr5	100513204	100513204	0.212607	-8.66384
ENSBTAG00000017035	407240	upstream transcription factor 2, c-fos interacting	USF2	0.00698603	-0.0578068	0.355231	chr18	45979241	45979241	0.102608	-8.55204
ENSBTAG00000002750	407996	KRIT1 ankyrin repeat containing	KRIT1	0.00698603	0.257696	0.0308079	chr4	9552145	9552145	0.0420175	-4.83871
ENSBTAG00000015401	408002	autophagy related 4B cysteine peptidase	ATG4B	0.00698603	-0.221049	0.00401571	chr3	120716359	120716359	0.101428	-4.34783
ENSBTAG00000018972	408010	glycyl-tRNA synthetase 1	GARS1	0.00698603	-0.897091	0.000478112	chr4	65772595	65772595	0.0961927	-14.8252
ENSBTAG00000007421	414735	cadherin 5	CDH5	0.00698603	0.705496	8.52662e-06	chr18	34043810	34043810	0.00453354	13.4921
ENSBTAG00000013573	414925	baculoviral IAP repeat containing 5	BIRC5	0.00698603	0.589497	0.0814778	chr19	53941514	53941514	3.00381e-07	45.7672
ENSBTAG00000054572	444864	paternally expressed 3	PEG3	0.00698603	-0.677469	4.15856e-06	chr18	64121156	64121156	0.0858049	-16.5576
ENSBTAG00000017685	445543	junction plakoglobin	JUP	0.00698603	0.448281	0.00157371	chr19	41990784	41990784	0.0140422	-16.8571
ENSBTAG00000001323	450214	centromere protein C	CENPC	0.00698603	0.34072	0.0117196	chr6	82644377	82644377	0.000861796	14.8148
ENSBTAG00000009215	493711	nuclear receptor subfamily 1 group I member 3	NR1I3	0.00698603	2.06753	0.016432	chr3	8271354	8271354	0.117044	13.6932
ENSBTAG00000018593	493993	presenilin enhancer, gamma-secretase subunit	PSENEN	0.00698603	-0.302381	0.0108426	chr18	46457890	46457890	0.0641241	-18.4988
ENSBTAG00000021343	503575	Rho guanine nucleotide exchange factor 12	ARHGEF12	0.00698603	0.219179	0.0342118	chr15	31014517	31014517	0.00188327	11.7647
ENSBTAG00000020153	504199	nitrilase 1	NIT1	0.00698603	-0.214213	0.0336967	chr3	8377197	8377197	0.105405	3.63636
ENSBTAG00000018658	504217	trinucleotide repeat containing adaptor 6C	TNRC6C	0.00698603	0.189925	0.156703	chr19	54110218	54110218	0.000228425	-34.1737
ENSBTAG00000004059	504287	sterol O-acyltransferase 1	SOAT1	0.00698603	0.213745	0.173303	chr16	60643074	60643074	0.0714347	-8.2496
ENSBTAG00000001113	504290	NADH:ubiquinone oxidoreductase complex assembly factor 7	NDUFAF7	0.00698603	0.529078	0.0031289	chr11	19703805	19703805	0.0832131	-9.12959
ENSBTAG00000013329	504310	adaptor related protein complex 1 subunit mu 1	AP1M1	0.00698603	-0.177262	0.0181852	chr7	6814851	6814851	0.458723	-3.85488
ENSBTAG00000004851	504364	NCK associated protein 5 like	NCKAP5L	0.00698603	-0.389964	0.0021453	chr5	30058391	30058391	0.153094	-7.70634
ENSBTAG00000020800	504404	BEN domain containing 7	BEND7	0.00698603	0.190358	0.139687	chr13	28164350	28164350	0.00118723	22.4094
ENSBTAG00000013284	504480	serum/glucocorticoid regulated kinase family, member 3	SGK3	0.00698603	0.453309	0.0228212	chr14	30937334	30937334	0.120563	9.64912
ENSBTAG00000019119	504536	zinc finger CCHC-type and RNA binding motif containing 1	ZCRB1	0.00698603	-0.270629	0.0091764	chr5	38355069	38355069	0.0983702	4
ENSBTAG00000012182	504559	DIRAS family GTPase 3	DIRAS3	0.00698603	-1.48533	0.0126661	chr3	77343836	77343836	0.006858	15.9677
ENSBTAG00000011837	504586	guided entry of tail-anchored proteins factor 3, ATPase	GET3	0.00698603	-0.268335	0.00790195	chr7	12776000	12776000	0.0430218	8.1694
ENSBTAG00000050881	504599	H3 clustered histone 13	H3C13	0.00698603	-2.41355	0.191755	chr3	20777355	20777355	0.0530572	15.9286
ENSBTAG00000002880	504625	sorbin and SH3 domain containing 1	SORBS1	0.00698603	0.891904	3.23189e-07	chr26	16954696	16954696	0.00114987	12.7273
ENSBTAG00000001619	504658	serine incorporator 5	SERINC5	0.00698603	0.343224	0.29871	chr10	11197225	11197225	0.000531642	-32.5418
ENSBTAG00000017376	504711	polypeptide N-acetylgalactosaminyltransferase 5	GALNT5	0.00698603	-0.681797	0.652774	chr2	39227692	39227692	0.00046449	-24.7224
ENSBTAG00000006370	504735	chaperonin containing TCP1 subunit 3	CCT3	0.00698603	0.194143	0.0638961	chr3	14489667	14489667	0.00336882	-26.9654
ENSBTAG00000019299	504764	glyoxylate and hydroxypyruvate reductase	GRHPR	0.00698603	-0.331699	0.000175291	chr8	61397199	61397199	0.00299852	11.1111
ENSBTAG00000014076	504796	abraxas 1, BRCA1 A complex subunit	ABRAXAS1	0.00698603	-0.494622	0.0166152	chr6	98267894	98267894	0.00209323	26.0062
ENSBTAG00000004268	504874	trafficking protein particle complex subunit 5	TRAPPC5	0.00698603	-0.425097	1.14556e-07	chr7	16531780	16531780	0.296262	-4.25532
ENSBTAG00000012644	504914	uroporphyrinogen decarboxylase	UROD	0.00698603	-0.402978	4.69954e-06	chr3	101037404	101037404	0.244164	-1.96078
ENSBTAG00000005835	504987	pyrroline-5-carboxylate reductase 2	PYCR2	0.00698603	-0.305809	0.00879212	chr16	28950261	28950261	0.139673	13.5296
ENSBTAG00000000313	504993	nudix hydrolase 13	NUDT13	0.00698603	0.588049	0.000614716	chr28	29211988	29211988	0.0337292	17.8994
ENSBTAG00000039719	505103	phosphoglycerate dehydrogenase	PHGDH	0.00698603	-3.16873	3.93707e-05	chr3	23604903	23604903	0.00076802	30.9474
ENSBTAG00000019745	505124	lipase maturation factor 1	LMF1	0.00698603	-0.324149	0.000760749	chr25	767242	767242	0.00590961	8.51064
ENSBTAG00000007515	505133	ubiquitin conjugating enzyme E2 Q1	UBE2Q1	0.00698603	-0.209381	0.0176704	chr3	16043492	16043492	0.0203868	8
ENSBTAG00000008883	505177	zinc finger protein 207	ZNF207	0.00698603	0.167341	0.0548401	chr19	17799204	17799204	0.00228567	27.0998
ENSBTAG00000034936	505204	ankyrin repeat and IBR domain containing 1	ANKIB1	0.00698603	0.206075	0.0377012	chr4	9652337	9652337	0.0812816	15.9783
ENSBTAG00000032021	505238	RAS like proto-oncogene B	RALB	0.00698603	0.562544	3.32956e-08	chr2	71932751	71932751	0.00964028	16.9944
ENSBTAG00000015187	505276	DEAD-box helicase 41	DDX41	0.00698603	-0.145585	0.111183	chr7	39028587	39028587	0.0494032	9.5134
ENSBTAG00000010195	505353	protein kinase N3	PKN3	0.00698603	0.440376	0.00727747	chr11	99209362	99209362	0.0842214	-3.50877
ENSBTAG00000002999	505356	anaphase promoting complex subunit 15	ANAPC15	0.00698603	-0.312055	0.000649114	chr15	51742718	51742718	0.0243598	10.8042
ENSBTAG00000017103	505369	mitogen-activated protein kinase kinase kinase 13	MAP3K13	0.00698603	-0.438815	0.256997	chr1	81856164	81856164	0.00910292	8.33333
ENSBTAG00000002846	505371	TRAF3 interacting protein 3	TRAF3IP3	0.00698603	-0.776483	0.00220714	chr16	73544949	73544949	8.3256e-05	-37.2549
ENSBTAG00000011358	505455	immediate early response 3	IER3	0.00698603	-0.445738	0.000783043	chr23	28256382	28256382	0.000433989	-30.3571
ENSBTAG00000046684	505469	forkhead box N3	FOXN3	0.00698603	-0.241601	0.00155256	chr10	100970125	100970125	0.00436321	9.23077
ENSBTAG00000000161	505490	transmembrane protein 40	TMEM40	0.00698603	0.893961	0.0945577	chr22	56406990	56406990	6.3141e-05	-30.2302
ENSBTAG00000011246	505502	forkhead box P2	FOXP2	0.00698603	-0.437997	0.192769	chr4	54103640	54103640	0.000380311	13.5593
ENSBTAG00000002452	505503	activating signal cointegrator 1 complex subunit 2	ASCC2	0.00698603	-0.166329	0.0144861	chr17	68938378	68938378	0.107449	12.7242
ENSBTAG00000016053	505514	arylsulfatase A	ARSA	0.00698603	-0.371704	0.00441512	chr5	119933775	119933775	0.000673085	25.8776
ENSBTAG00000013716	505531	nuclear receptor subfamily 2 group C member 2	NR2C2	0.00698603	0.315875	0.0353801	chr22	57318304	57318304	0.00904165	7.57576
ENSBTAG00000004406	505542	musashi RNA binding protein 2	MSI2	0.00698603	0.386807	0.0606676	chr19	8270818	8270818	8.01451e-10	49.912
ENSBTAG00000018661	505575	transmembrane channel like 6	TMC6	0.00698603	0.933011	0.000199616	chr19	54030304	54030304	0.378825	4.54106
ENSBTAG00000013030	505605	leucine rich repeat containing 8 VRAC subunit A	LRRC8A	0.00698603	0.390734	0.000210017	chr11	99411796	99411796	0.209073	-12.1244
ENSBTAG00000018803	505628	SNF8 subunit of ESCRT-II	SNF8	0.00698603	-0.368969	4.43472e-05	chr19	37578317	37578317	0.07441	-10.9149
ENSBTAG00000008465	505649	1-aminocyclopropane-1-carboxylate synthase homolog (inactive)	ACCS	0.00698603	-0.300676	0.165769	chr15	74168603	74168603	0.0543559	15.2061
ENSBTAG00000021798	505709	erb-b2 receptor tyrosine kinase 2	ERBB2	0.00698603	-0.233723	0.0804304	chr19	40069374	40069374	0.0572472	-13.0268
ENSBTAG00000018777	505740	adenylate cyclase 5	ADCY5	0.00698603	0.445632	0.0405661	chr1	67734075	67734075	0.0329402	18.1095
ENSBTAG00000000423	505756	RNA binding motif protein 4B	RBM4B	0.00698603	0.212601	0.0995361	chr29	44706087	44706087	0.165197	9.27644
ENSBTAG00000014903	505787	ATP binding cassette subfamily A member 3	ABCA3	0.00698603	0.486804	0.00858808	chr25	1827644	1827644	0.0765855	-7.17419
ENSBTAG00000009491	505875	WD repeat domain 74	WDR74	0.00698603	-0.459015	0.000256179	chr29	41146513	41146513	0.15184	-7.09459
ENSBTAG00000021294	505917	von Willebrand factor A domain containing 1	VWA1	0.00698603	-0.495614	0.00176231	chr16	51109062	51109062	0.230023	-9.44444
ENSBTAG00000011473	505964	myosin light chain 9	MYL9	0.00698603	-0.608293	0.00262093	chr13	65651326	65651326	0.0640182	-10.1538
ENSBTAG00000024240	505968	acyl-CoA dehydrogenase medium chain	ACADM	0.00698603	0.802682	1.43087e-07	chr3	69106457	69106457	0.0750553	-5.08475
ENSBTAG00000001044	505988	Suv3 like RNA helicase	SUPV3L1	0.00698603	0.268273	0.0418996	chr28	25555391	25555391	0.0870348	-3.125
ENSBTAG00000014653	505997	sphingolipid transporter 1 (putative)	SPNS1	0.00698603	-0.207744	0.010235	chr25	25881303	25881303	0.00026983	31.4042
ENSBTAG00000014918	506009	iron-sulfur cluster assembly factor IBA57	IBA57	0.00698603	0.349461	0.021246	chr7	2873422	2873422	0.0428549	11.0041
ENSBTAG00000005830	506040	striatin 4	STRN4	0.00698603	-0.221261	0.0268806	chr18	53861642	53861642	0.253193	-10.1325
ENSBTAG00000016797	506060	casein kinase 1 gamma 2	CSNK1G2	0.00698603	-0.256589	0.00316648	chr7	44240018	44240018	0.762095	2.04545
ENSBTAG00000009175	506083	ribosomal protein S6 kinase B2	RPS6KB2	0.00698603	-0.326578	0.00340391	chr29	45322567	45322567	0.337296	3.90023
ENSBTAG00000003425	506205	mitochondrial genome maintenance exonuclease 1	MGME1	0.00698603	-0.24515	0.320566	chr13	38242922	38242922	0.000289477	21.064
ENSBTAG00000009458	506221	methyltransferase 2A, methylcytidine	METTL2A	0.00698603	-0.162937	0.179071	chr19	46881773	46881773	0.00528649	-21.816
ENSBTAG00000017326	506223	OMA1 zinc metallopeptidase	OMA1	0.00698603	0.167471	0.269972	chr3	87469565	87469565	0.000666612	-30.7644
ENSBTAG00000018152	506295	myeloid associated differentiation marker	MYADM	0.00698603	0.485046	0.000537166	chr18	61569206	61569206	0.152265	6.59041
ENSBTAG00000003710	506392	exportin 4	XPO4	0.00698603	0.730599	0.00292702	chr12	35754455	35754455	0.000174408	-33.9757
ENSBTAG00000006960	506405	DEAH-box helicase 16	DHX16	0.00698603	-0.146173	0.134447	chr23	28338418	28338418	0.240328	-6.73295
ENSBTAG00000031709	506411	programmed cell death 10	PDCD10	0.00698603	0.278541	0.0505405	chr1	99777816	99777816	0.0552241	9.82906
ENSBTAG00000013303	506459	acyl-CoA synthetase short chain family member 2	ACSS2	0.00698603	0.476703	1.13065e-06	chr13	64207125	64207125	0.0761743	6.81818
ENSBTAG00000037757	506470	EBF family member 4	EBF4	0.00698603	-0.224937	0.132245	chr13	52491616	52491616	0.00140249	-20.5902
ENSBTAG00000018894	506518	peroxisomal biogenesis factor 11 gamma	PEX11G	0.00698603	-0.365642	0.00152354	chr7	16351396	16351396	0.0586349	-14.2857
ENSBTAG00000008167	506569	tetratricopeptide repeat domain 3	TTC3	0.00698603	-0.181909	0.0437426	chr1	149344687	149344687	7.04188e-06	-36.9532
ENSBTAG00000014762	506604	interferon stimulated exonuclease gene 20	ISG20	0.00698603	0.727546	0.422097	chr21	19608305	19608305	0.0112684	-13.1336
ENSBTAG00000021785	506622	transmembrane protein 219	TMEM219	0.00698603	-0.261534	0.00712716	chr25	26316997	26316997	0.00909996	22.5529
ENSBTAG00000010657	506672	adhesion G protein-coupled receptor B2	ADGRB2	0.00698603	-0.870081	0.0367206	chr2	121959722	121959722	0.00780086	9.375
ENSBTAG00000000186	506682	flavin adenine dinucleotide synthetase 1	FLAD1	0.00698603	-0.198771	0.0730112	chr3	15602078	15602078	0.0155068	20.1754
ENSBTAG00000031252	506713	CD82 molecule	CD82	0.00698603	-0.10101	0.414837	chr15	74545700	74545700	3.56325e-06	-37.6793
ENSBTAG00000011484	506728	zinc finger DHHC-type palmitoyltransferase 3	ZDHHC3	0.00698603	-0.217349	0.0420689	chr22	54225558	54225558	0.00239579	-12.963
ENSBTAG00000015977	506848	suppressor of IKBKE 1	SIKE1	0.00698603	-0.0489525	0.804513	chr3	28561651	28561651	0.0192895	-19.513
ENSBTAG00000006463	506888	dihydrolipoamide S-succinyltransferase	DLST	0.00698603	0.401005	1.64269e-05	chr10	86134532	86134532	0.479989	-5.27066
ENSBTAG00000017188	506902	isthmin 1	ISM1	0.00698603	-0.58615	0.0201386	chr13	6771952	6771952	0.00246286	-18.9609
ENSBTAG00000011024	506991	thioredoxin domain containing 12	TXNDC12	0.00698603	-0.223513	0.0513375	chr3	94285738	94285738	0.367131	7.94857
ENSBTAG00000018169	506995	integrin subunit beta 4	ITGB4	0.00698603	0.366857	0.0502153	chr19	55889241	55889241	5.15929e-08	-42.9922
ENSBTAG00000049483	506999	coordinator of PRMT5 and differentiation stimulator	COPRS	0.00698603	0.242624	0.131232	chr19	18261768	18261768	0.0383403	-10.9729
ENSBTAG00000005025	507013	family with sequence similarity 91 member A1	FAM91A1	0.00698603	0.588858	0.0387475	chr14	16115110	16115110	0.0218055	-18.6232
ENSBTAG00000016529	507021	solute carrier family 25 member 30	SLC25A30	0.00698603	0.352448	0.00116393	chr12	15509461	15509461	0.00318035	12
ENSBTAG00000031824	507065	RNA binding motif protein 19	RBM19	0.00698603	0.0137074	0.925964	chr17	60676212	60676212	0.0161418	-20.3247
ENSBTAG00000007480	507120	cold inducible RNA binding protein	CIRBP	0.00698603	-0.480874	5.8816e-05	chr7	43708509	43708509	0.0918121	3.44828
ENSBTAG00000002327	507222	transmembrane protein 208	TMEM208	0.00698603	-0.476466	0.000856134	chr18	34863331	34863331	0.603226	4.54545
ENSBTAG00000000389	507268	zinc finger protein 212	ZNF212	0.00698603	-0.256694	0.0300242	chr4	112328000	112328000	0.113315	12.2613
ENSBTAG00000018628	507270	ribosomal protein L29	RPL29	0.00698603	-0.386044	0.000212405	chr22	48920845	48920845	0.0232597	-20.8163
ENSBTAG00000002941	507304	FES proto-oncogene, tyrosine kinase	FES	0.00698603	0.537586	0.00399117	chr21	21780632	21780632	0.00987719	-25.6127
ENSBTAG00000021637	507314	RNA polymerase III subunit C	POLR3C	0.00698603	-0.172434	0.107686	chr3	21543969	21543969	0.0192672	6.66667
ENSBTAG00000019600	507401	oocyte expressed protein	OOEP	0.00698603	-0.883647	0.059271	chr9	12764629	12764629	0.27928	4.07692
ENSBTAG00000014349	507447	ring finger protein 126	RNF126	0.00698603	-0.281337	0.000935086	chr7	43271360	43271360	0.0980248	14.6453
ENSBTAG00000009542	507466	zinc finger CCCH-type containing 10	ZC3H10	0.00698603	-0.360019	0.000201434	chr5	57204941	57204941	0.0254982	-6.38298
ENSBTAG00000002743	507512	O-sialoglycoprotein endopeptidase	OSGEP	0.00698603	-0.234804	0.0164327	chr10	26673771	26673771	0.109323	3.33333
ENSBTAG00000021964	507526	cadherin 17	CDH17	0.00698603	0.261075	0.574712	chr14	70116506	70116506	0.0124672	15.5993
ENSBTAG00000020327	507530	zinc finger protein 410	ZNF410	0.00698603	0.143083	0.153903	chr10	85276843	85276843	0.111968	-9.68627
ENSBTAG00000020835	507534	KIAA0513	KIAA0513	0.00698603	0.305935	0.0793679	chr18	11169696	11169696	0.0323154	10.766
ENSBTAG00000004094	507537	SPARC like 1	SPARCL1	0.00698603	0.796413	1.65556e-13	chr6	102410820	102410820	0.00963087	-17.8412
ENSBTAG00000001523	507632	YES proto-oncogene 1, Src family tyrosine kinase	YES1	0.00698603	0.434932	0.000959379	chr24	35628933	35628933	0.00020698	-35.6942
ENSBTAG00000013271	507663	nuclear receptor corepressor 1	NCOR1	0.00698603	0.112972	0.0936125	chr19	33382649	33382649	9.39554e-10	53.1016
ENSBTAG00000045510	507692	ER membrane protein complex subunit 10	EMC10	0.00698603	-0.158623	0.0612402	chr18	56614824	56614824	0.14733	-11.4481
ENSBTAG00000014302	507707	translocase of outer mitochondrial membrane 70	TOMM70	0.00698603	0.28102	0.0023617	chr1	44655437	44655437	0.0475984	7.45798
ENSBTAG00000009194	507708	oxysterol binding protein like 10	OSBPL10	0.00698603	0.965779	0.00209392	chr22	6269190	6269190	9.76907e-06	-37.5661
ENSBTAG00000016269	507817	malic enzyme 2	ME2	0.00698603	1.19809	2.7098e-06	chr24	50411813	50411813	0.0234882	9.8711
ENSBTAG00000008527	507828	serine and arginine rich splicing factor 6	SRSF6	0.00698603	-0.273182	0.000598713	chr13	72099441	72099441	0.0837384	7.37247
ENSBTAG00000002830	507895	U2 small nuclear RNA auxiliary factor 2	U2AF2	0.00698603	-0.224469	0.00177315	chr18	61889338	61889338	0.0171477	-15.4545
ENSBTAG00000018973	507932	COP9 signalosome subunit 3	COPS3	0.00698603	-0.107779	0.124697	chr19	34888101	34888101	0.14487	-9.47368
ENSBTAG00000011998	507945	deoxyuridine triphosphatase	DUT	0.00698603	-0.284168	0.00320266	chr10	62047420	62047420	0.0199193	-15.9091
ENSBTAG00000020472	507962	lysine demethylase 5A	KDM5A	0.00698603	-0.23859	0.00144559	chr5	107256056	107256056	0.0142129	-21.6531
ENSBTAG00000016667	507985	zinc finger and BTB domain containing 46	ZBTB46	0.00698603	0.964616	0.0041289	chr13	53994437	53994437	0.0117798	-8.88889
ENSBTAG00000009401	507991	5-methyltetrahydrofolate-homocysteine methyltransferase reductase	MTRR	0.00698603	0.548416	0.0180256	chr20	65261023	65261023	4.93075e-05	-37.3563
ENSBTAG00000038326	508098	uncharacterized LOC508098	LOC508098	0.00698603	-2.75024	0.0487109	chr18	64047009	64047009	0.0788391	16.7421
ENSBTAG00000021329	508118	zinc finger and BTB domain containing 3	ZBTB3	0.00698603	1.08771	0.00145961	chr29	41062710	41062710	0.278948	6.51882
ENSBTAG00000011214	508138	THAP domain containing 3	THAP3	0.00698603	-0.390834	0.0106144	chr16	46782518	46782518	0.0336066	-20.3704
ENSBTAG00000001425	508172	F-box protein 11	FBXO11	0.00698603	-0.0774854	0.445439	chr11	30283401	30283401	0.00315682	-10
ENSBTAG00000020381	508270	FCF1 rRNA-processing protein	FCF1	0.00698603	-0.422294	0.00863207	chr10	85988920	85988920	0.109844	-3.44828
ENSBTAG00000022450	508288	THAP domain containing 9	THAP9	0.00698603	-0.0705996	0.39323	chr6	97728156	97728156	0.0116034	12.7652
ENSBTAG00000050219	508331	mitochondrial contact site and cristae organizing system subunit 10	MICOS10	0.00698603	-0.140945	0.0576415	chr2	133119516	133119516	0.0116808	13.9091
ENSBTAG00000020515	508334	FHF complex subunit HOOK interacting protein 1B	FHIP1B	0.00698603	0.288519	0.0204619	chr15	46804224	46804224	0.135866	6.15385
ENSBTAG00000018257	508345	APAF1 interacting protein	APIP	0.00698603	-0.655973	3.68965e-06	chr15	65369648	65369648	0.0237485	-19.5918
ENSBTAG00000014176	508364	RRAD and GEM like GTPase 1	REM1	0.00698603	0.355356	0.0131222	chr13	61080922	61080922	0.0596684	-16.0256
ENSBTAG00000005588	508460	decapping exoribonuclease	DXO	0.00698603	-0.263479	0.0200625	chr23	27398771	27398771	0.225315	10.918
ENSBTAG00000012845	508463	stromal cell derived factor 2	SDF2	0.00698603	-0.266593	0.0203855	chr19	20094797	20094797	0.000174932	16.0714
ENSBTAG00000020431	508465	derlin 2	DERL2	0.00698603	-0.365687	0.00017798	chr19	26073907	26073907	0.249786	-1.72414
ENSBTAG00000007514	508482	copine 5	CPNE5	0.00698603	-0.981213	0.164852	chr23	10729686	10729686	0.00240468	-23.1699
ENSBTAG00000009037	508488	polypeptide N-acetylgalactosaminyltransferase 12	GALNT12	0.00698603	-0.704839	0.000768697	chr8	63867889	63867889	0.00737947	10.3448
ENSBTAG00000019498	508490	integrin subunit alpha 3	ITGA3	0.00698603	0.497335	0.000938645	chr19	36599819	36599819	0.00956919	22.765
ENSBTAG00000019105	508519	NPL4 homolog, ubiquitin recognition factor	NPLOC4	0.00698603	-0.11439	0.233611	chr19	51188812	51188812	0.0349051	-10.2841
ENSBTAG00000000786	508566	N-ribosyldihydronicotinamide:quinone reductase 2	NQO2	0.00698603	-0.182123	0.218643	chr23	50627304	50627304	0.0115151	23.5486
ENSBTAG00000010566	508598	transmembrane protein 11	TMEM11	0.00698603	-0.195365	0.00909415	chr19	35225496	35225496	1	0
ENSBTAG00000008956	508633	CD8b molecule	CD8B	0.00698603	2.27862	0.00838123	chr11	48077909	48077909	0.0803245	16.4369
ENSBTAG00000018589	508652	replication factor C subunit 2	RFC2	0.00698603	-0.204964	0.12882	chr25	33168512	33168512	0.0478994	-12.3563
ENSBTAG00000007834	508701	protein phosphatase 1 regulatory subunit 16A	PPP1R16A	0.00698603	-0.372332	0.0181297	chr14	464054	464054	0.941573	-0.460948
ENSBTAG00000010612	508729	transmembrane p24 trafficking protein 4	TMED4	0.00698603	-0.155076	0.0792229	chr4	76858248	76858248	0.00349016	-21.2987
ENSBTAG00000026236	508800	alpha-2-glycoprotein 1, zinc-binding	AZGP1	0.00698603	-1.13728	0.0991119	chr25	36446622	36446622	0.0488215	-16.004
ENSBTAG00000021781	508852	mitochondrial fission regulator 1 like	MTFR1L	0.00698603	0.287264	0.00240079	chr2	127252569	127252569	0.0800703	7.41746
ENSBTAG00000008140	508882	fibroblast activation protein alpha	FAP	0.00698603	-0.243776	0.267548	chr2	34181034	34181034	0.10409	8.84439
ENSBTAG00000008613	508910	t-complex 11 like 1	TCP11L1	0.00698603	0.398922	0.0314821	chr15	63735685	63735685	0.132435	6.39124
ENSBTAG00000003746	508918	sterol carrier protein 2	SCP2	0.00698603	0.111503	0.175556	chr3	93380201	93380201	0.0282854	-11.425
ENSBTAG00000008151	508943	mitogen-activated protein kinase kinase kinase 3	MAP3K3	0.00698603	-0.489041	8.60724e-06	chr19	47926983	47926983	0.0183923	-19.9133
ENSBTAG00000025496	508954	sorbitol dehydrogenase	SORD	0.00698603	-0.801224	0.00273025	chr10	65444005	65444005	0.00643468	-16.9841
ENSBTAG00000051357	508965	chromosome 7 C19orf25 homolog	C7H19orf25	0.00698603	-0.190365	0.161921	chr7	43883656	43883656	0.176896	7.99397
ENSBTAG00000005158	509041	NSF attachment protein gamma	NAPG	0.00698603	-0.218803	0.020493	chr24	42164646	42164646	0.00363791	29.2308
ENSBTAG00000021304	509111	tumor protein p53 binding protein 1	TP53BP1	0.00698603	0.279317	0.00497431	chr21	55239807	55239807	0.118455	-14.1497
ENSBTAG00000015386	509135	REL proto-oncogene, NF-kB subunit	REL	0.00698603	1.07307	0.149836	chr11	43625779	43625779	0.11632	-3.22581
ENSBTAG00000039886	509184	transmembrane emp24 domain-containing protein 9	LOC509184	0.00698603	-0.704172	0.00509849	chr7	39087853	39087853	0.0486582	15.451
ENSBTAG00000031701	509236	T cell activation RhoGTPase activating protein	TAGAP	0.00698603	0.693987	0.00235567	chr9	95397298	95397298	0.0107095	22.1713
ENSBTAG00000019998	509274	hydroxyacylglutathione hydrolase	HAGH	0.00698603	-0.310393	0.000990314	chr25	1391259	1391259	0.845604	1.75439
ENSBTAG00000017440	509278	methyltransferase 16, N6-methyladenosine	METTL16	0.00698603	0.263458	0.178171	chr19	23421546	23421546	4.51644e-05	-38.0805
ENSBTAG00000001279	509346	membrane palmitoylated protein 2	MPP2	0.00698603	1.17753	0.0775561	chr19	43772100	43772100	0.0341829	13.4921
ENSBTAG00000012518	509388	protocadherin 1	PCDH1	0.00698603	0.209833	0.0472536	chr7	52896387	52896387	0.0180299	10.0698
ENSBTAG00000014822	509469	mitochondrial ribosomal protein L52	MRPL52	0.00698603	-0.293485	0.00241237	chr10	21982937	21982937	0.418995	6.15764
ENSBTAG00000006670	509546	ERGIC and golgi 3	ERGIC3	0.00698603	-0.179024	0.0396757	chr13	64785216	64785216	0.000528637	14.8936
ENSBTAG00000047793	509559	tumor suppressing subtransferable candidate 4	TSSC4	0.00698603	-0.304385	0.00826759	chr29	49193427	49193427	0.00584833	20.0163
ENSBTAG00000012480	509584	TBC1 domain family member 13	TBC1D13	0.00698603	-0.110541	0.203289	chr11	99265486	99265486	0.175143	-8.2423
ENSBTAG00000019409	509610	N-acetylglucosamine-1-phosphate transferase subunits alpha and beta	GNPTAB	0.00698603	0.407037	0.00559393	chr5	65618271	65618271	0.00791079	-22.8258
ENSBTAG00000011075	509643	pyridoxal phosphate binding protein	PLPBP	0.00698603	-0.173383	0.0310115	chr27	33025099	33025099	0.124236	-11.6667
ENSBTAG00000004173	509646	UBX domain protein 8	UBXN8	0.00698603	-0.301948	0.101548	chr27	26892368	26892368	0.0322835	16.211
ENSBTAG00000008978	509694	ubiquitin specific peptidase 22	USP22	0.00698603	-0.352624	0.000485819	chr19	35146407	35146407	1.1765e-05	23.7288
ENSBTAG00000008973	509719	ankyrin repeat and SOCS box containing 6	ASB6	0.00698603	-0.346897	0.0130206	chr11	100039666	100039666	0.0517413	11.8519
ENSBTAG00000003098	509788	metadherin	MTDH	0.00698603	-0.417643	0.0022598	chr14	66587756	66587756	0.000668756	-30.3319
ENSBTAG00000012037	509834	deoxyguanosine kinase	DGUOK	0.00698603	-0.437977	0.000399216	chr11	10720399	10720399	0.0808696	13.5676
ENSBTAG00000012792	509905	serine and arginine rich splicing factor 9	SRSF9	0.00698603	-0.178782	0.0931246	chr17	62764445	62764445	0.174564	9.24251
ENSBTAG00000012059	509958	mevalonate diphosphate decarboxylase	MVD	0.00698603	-0.15386	0.239655	chr18	13900576	13900576	1	0
ENSBTAG00000026467	510060	outer dense fiber of sperm tails 3B	ODF3B	0.00698603	-0.567797	0.181272	chr5	119837126	119837126	0.0885718	10.6322
ENSBTAG00000006103	510132	X-ray repair cross complementing 6	XRCC6	0.00698603	0.195065	0.0602658	chr5	112708244	112708244	0.0355492	16.0315
ENSBTAG00000030836	510136	zinc finger and BTB domain containing 21	ZBTB21	0.00698603	1.42011	3.53555e-07	chr1	142231279	142231279	0.00541371	15.4682
ENSBTAG00000007961	510184	transcriptional adaptor 3	TADA3	0.00698603	-0.188892	0.0328259	chr22	16935285	16935285	0.00917887	9.25926
ENSBTAG00000009822	510230	protein phosphatase 4 regulatory subunit 1	PPP4R1	0.00698603	-0.0612277	0.548788	chr24	41672846	41672846	0.0591754	-14.7783
ENSBTAG00000002962	510238	protein phosphatase, Mg2+/Mn2+ dependent 1M	PPM1M	0.00698603	-0.109385	0.511768	chr22	48649070	48649070	0.127494	-14.8794
ENSBTAG00000009490	510312	syntaxin 5	STX5	0.00698603	-0.168575	0.108749	chr29	41135004	41135004	0.0727044	15.0877
ENSBTAG00000000917	510360	bone morphogenetic protein 1	BMP1	0.00698603	-1.00916	4.5725e-16	chr8	69481155	69481155	0.0912888	-8.96359
ENSBTAG00000010897	510410	regulated endocrine specific protein 18	RESP18	0.00698603	-2.40382	0.0203457	chr2	107296197	107296197	0.0585541	8.5389
ENSBTAG00000053595	510459	homeobox A9	HOXA9	0.00698603	-0.389357	0.000152322	chr4	68876904	68876904	0.00737578	-9.43396
ENSBTAG00000016128	510539	golgi associated, gamma adaptin ear containing, ARF binding protein 3	GGA3	0.00698603	-0.182712	0.0422541	chr19	56242206	56242206	0.0878364	-7.76311
ENSBTAG00000005211	510547	ribosomal protein L4	RPL4	0.00698603	-0.28408	0.00210169	chr10	13361398	13361398	0.126167	-2.7027
ENSBTAG00000005793	510586	proliferation and apoptosis adaptor protein 15	PEA15	0.00698603	0.34211	0.0272056	chr3	9456038	9456038	0.106411	13.9936
ENSBTAG00000007389	510697	interferon induced protein 35	IFI35	0.00698603	-0.224564	0.0653103	chr19	43031421	43031421	6.7708e-07	39.0716
ENSBTAG00000019210	510708	adenylate cyclase 2	ADCY2	0.00698603	0.395639	0.000398302	chr20	65629410	65629410	0.00457674	13.6537
ENSBTAG00000008279	510714	FERM domain containing 4A	FRMD4A	0.00698603	0.475531	0.000682063	chr13	28881230	28881230	0.000746578	-29.7683
ENSBTAG00000015381	510743	Rho GTPase activating protein 18	ARHGAP18	0.00698603	0.0938068	0.408998	chr9	67849094	67849094	1.25791e-07	-48.5951
ENSBTAG00000011102	510830	two pore segment channel 1	TPCN1	0.00698603	-0.0390088	0.823329	chr17	61272693	61272693	0.0310702	-5.88235
ENSBTAG00000021466	510833	collagen type III alpha 1 chain	COL3A1	0.00698603	-0.642224	1.74571e-07	chr2	7364917	7364917	0.0107854	17.6951
ENSBTAG00000035244	510840	ankyrin repeat domain 39	ANKRD39	0.00698603	-0.3151	0.0148248	chr11	2812424	2812424	0.673833	2.34483
ENSBTAG00000021997	510879	intersectin 1	ITSN1	0.00698603	0.66005	2.4513e-09	chr1	1782115	1782115	0.00199255	20.5357
ENSBTAG00000020458	510909	syntaxin 6	STX6	0.00698603	0.343963	0.0609884	chr16	62134063	62134063	0.0287812	10.6132
ENSBTAG00000002557	510957	mitochondrial ribosomal protein L19	MRPL19	0.00698603	-0.153092	0.201958	chr11	44054031	44054031	6.22406e-05	35.8388
ENSBTAG00000019059	511036	autophagy related 16 like 2	ATG16L2	0.00698603	0.602938	0.050246	chr15	52365410	52365410	0.0550451	12.1176
ENSBTAG00000007366	511056	HAUS augmin like complex subunit 8	HAUS8	0.00698603	-0.0865724	0.593309	chr7	6018093	6018093	0.00854217	14.7578
ENSBTAG00000020964	511120	striatin interacting protein 1	STRIP1	0.00698603	0.322776	0.00384424	chr3	33398602	33398602	0.00178407	-25
ENSBTAG00000016740	511135	ATP citrate lyase	ACLY	0.00698603	0.439002	0.000707431	chr19	42095255	42095255	0.00644338	-19.4712
ENSBTAG00000013753	511144	DDRGK domain containing 1	DDRGK1	0.00698603	-0.304822	0.00198265	chr13	52015594	52015594	0.185742	-8.93235
ENSBTAG00000004328	511215	carbohydrate sulfotransferase 10	CHST10	0.00698603	-0.503405	5.99406e-05	chr11	5511403	5511403	0.0103083	-24.6032
ENSBTAG00000052570	511229	uncharacterized LOC511229	LOC511229	0.00698603	-0.269161	0.0339497	chr1	107379620	107379620	0.000659819	-29.2399
ENSBTAG00000014450	511234	nitric oxide synthase interacting protein	NOSIP	0.00698603	-0.324963	0.000127535	chr18	55994429	55994429	0.01957	12.7922
ENSBTAG00000020518	511268	Parkinsonism associated deglycase	PARK7	0.00698603	-0.342122	0.00123886	chr16	45423456	45423456	0.00510401	16.2058
ENSBTAG00000013180	511292	protection of telomeres 1	POT1	0.00698603	0.582805	0.00643383	chr4	89792479	89792479	5.53573e-06	21.5385
ENSBTAG00000019188	511296	cyclin G associated kinase	GAK	0.00698603	-0.203573	0.0298758	chr6	117465917	117465917	0.00286394	-23.1359
ENSBTAG00000001390	511328	beta-1,4-galactosyltransferase 4	B4GALT4	0.00698603	0.502557	0.0201179	chr1	64022423	64022423	0.000532701	30.4742
ENSBTAG00000012867	511331	taxilin alpha	TXLNA	0.00698603	0.282838	0.13454	chr1	158150720	158150720	0.792554	-1.75439
ENSBTAG00000015896	511350	coiled-coil and C2 domain containing 1B	CC2D1B	0.00698603	0.194019	0.120152	chr3	94037951	94037951	0.0112036	6.06061
ENSBTAG00000002643	511364	VPS52 subunit of GARP complex	VPS52	0.00698603	-0.251464	0.00653693	chr23	7437643	7437643	0.0161793	-7.69231
ENSBTAG00000003559	511414	protein phosphatase 1 regulatory subunit 13B	PPP1R13B	0.00698603	0.259263	0.105113	chr21	68369355	68369355	0.0111346	-15.2982
ENSBTAG00000011456	511449	5'-nucleotidase, cytosolic IIIB	NT5C3B	0.00698603	-0.355702	0.00526634	chr19	42015341	42015341	0.696196	3.05011
ENSBTAG00000013725	511484	rabenosyn, RAB effector	RBSN	0.00698603	0.395444	0.00513152	chr22	57182404	57182404	0.0238501	13.4089
ENSBTAG00000004066	511595	poly(ADP-ribose) polymerase family member 8	PARP8	0.00698603	-0.762551	0.0257442	chr20	28537229	28537229	6.1285e-11	-52
ENSBTAG00000012800	511673	metabolism of cobalamin associated A	MMAA	0.00698603	0.345119	0.0311129	chr17	12692307	12692307	0.00339443	-12.2449
ENSBTAG00000021396	511689	heart development protein with EGF like domains 1	HEG1	0.00698603	0.839527	2.55853e-05	chr1	69473766	69473766	0.00664704	22.0528
ENSBTAG00000020766	511762	ATP binding cassette subfamily A member 7	ABCA7	0.00698603	0.40189	0.121801	chr7	43551850	43551850	0.100647	-6.7339
ENSBTAG00000015083	511798	F-box protein 9	FBXO9	0.00698603	-0.445453	0.000381433	chr23	25287917	25287917	0.000197772	-32.6316
ENSBTAG00000007288	511802	cyclin dependent kinase 19	CDK19	0.00698603	0.539552	0.0384244	chr9	39467254	39467254	0.0298719	10.2098
ENSBTAG00000002187	511861	serine incorporator 3	SERINC3	0.00698603	0.586965	1.51652e-08	chr13	72935478	72935478	0.0577175	16.948
ENSBTAG00000031551	511877	serine protease 53	PRSS53	0.00698603	-0.193724	0.358461	chr25	27196030	27196030	0.0288927	11.007
ENSBTAG00000040116	511901	H1.10 linker histone	H1-10	0.00698603	-0.39949	0.000326142	chr22	59164001	59164001	0.106506	-13.1599
ENSBTAG00000005048	511943	dehydrogenase/reductase 7C	DHRS7C	0.00698603	-0.591776	1.83352e-08	chr19	28947820	28947820	1.01451e-06	-48.0722
ENSBTAG00000000054	512086	small nuclear RNA activating complex polypeptide 4	SNAPC4	0.00698603	-0.217929	0.0342448	chr11	103855470	103855470	0.0225629	6.66667
ENSBTAG00000010984	512206	CDKN2A interacting protein N-terminal like	CDKN2AIPNL	0.00698603	-0.543176	0.000363295	chr7	45961630	45961630	0.161664	-13.4752
ENSBTAG00000003510	512308	multimerin 2	MMRN2	0.00698603	0.889507	0.000276788	chr28	41542487	41542487	0.0382286	-9.82359
ENSBTAG00000005477	512361	lysosomal protein transmembrane 5	LAPTM5	0.00698603	0.790092	0.000669337	chr2	122799129	122799129	0.00735355	-25.1864
ENSBTAG00000031869	512445	zinc finger and SCAN domain containing 26	ZSCAN26	0.00698603	-0.480323	8.64189e-05	chr23	30427359	30427359	0.255445	2
ENSBTAG00000032902	512464	solute carrier family 11 (proton-coupled divalent metal ion transporters), member 2-like	LOC512464	0.00698603	-0.681406	2.47392e-05	chr5	28858462	28858462	1.21003e-08	44.1228
ENSBTAG00000016810	512526	pyrroline-5-carboxylate reductase 3	PYCR3	0.00698603	-0.21828	0.0190475	chr14	1105596	1105596	0.14318	7.18954
ENSBTAG00000007223	512589	F-box protein 2	FBXO2	0.00698603	-0.757627	0.181484	chr16	42041138	42041138	0.039573	-20.09
ENSBTAG00000018633	512653	Rab acceptor 1	RABAC1	0.00698603	-0.337958	0.00101833	chr18	51275211	51275211	0.0290859	15.052
ENSBTAG00000012357	512656	vacuolar protein sorting 13 homolog B	VPS13B	0.00698603	0.25859	0.0932827	chr14	65031240	65031240	0.00408521	-18.5771
ENSBTAG00000017354	512659	membrane palmitoylated protein 7	MPP7	0.00698603	0.420766	0.0295044	chr13	36246911	36246911	0.00304659	-20.4894
ENSBTAG00000027173	512662	calcineurin like EF-hand protein 1	CHP1	0.00698603	0.641984	2.86515e-05	chr10	36686666	36686666	0.0967188	-9.50226
ENSBTAG00000011645	512680	U2 small nuclear RNA auxiliary factor 1	U2AF1	0.00698603	-0.452871	3.36985e-05	chr1	143288878	143288878	0.00288974	10.7143
ENSBTAG00000020934	512726	Src homology 2 domain containing F	SHF	0.00698603	0.274059	0.170539	chr10	65267787	65267787	0.0243634	-10.6132
ENSBTAG00000000415	512866	erbb2 interacting protein	ERBIN	0.00698603	0.410958	0.00132881	chr20	13607014	13607014	7.48082e-08	39.912
ENSBTAG00000009708	512868	SET and MYND domain containing 4	SMYD4	0.00698603	0.729625	0.0006478	chr19	22883877	22883877	0.0111655	14.1369
ENSBTAG00000017068	512898	DET1 and DDB1 associated 1	DDA1	0.00698603	-0.15551	0.0973252	chr7	5815555	5815555	0.0117633	-22.7966
ENSBTAG00000015593	512933	KIAA0753	KIAA0753	0.00698603	-1.3497	1.00808e-07	chr19	25243383	25243383	0.0636374	10.9585
ENSBTAG00000019448	512975	claudin 7	CLDN7	0.00698603	-1.82763	0.145827	chr19	26977356	26977356	0.101299	-14.0366
ENSBTAG00000019446	512976	elongator acetyltransferase complex subunit 5	ELP5	0.00698603	-0.164213	0.0587415	chr19	26962471	26962471	0.23428	-1.88679
ENSBTAG00000017096	513044	glutamate rich 1	ERICH1	0.00698603	0.397702	0.0308419	chr27	438589	438589	0.000541867	28.2895
ENSBTAG00000000510	513049	autophagy related 101	ATG101	0.00698603	0.501667	0.00456876	chr5	27813207	27813207	0.140644	-10.5397
ENSBTAG00000008480	513131	C-terminal binding protein 1	CTBP1	0.00698603	-0.32865	4.62426e-07	chr6	117192738	117192738	0.0205128	-17
ENSBTAG00000000504	513231	general transcription factor IIB	GTF2B	0.00698603	0.160763	0.17354	chr3	54986762	54986762	0.00660554	20.8462
ENSBTAG00000031332	513276	ribokinase	RBKS	0.00698603	-0.449838	0.0424739	chr11	71841661	71841661	0.014343	-7.40741
ENSBTAG00000018379	513317	transmembrane protein 175	TMEM175	0.00698603	-0.387944	3.14263e-05	chr6	117424165	117424165	0.174749	-5.44662
ENSBTAG00000018481	513329	major allergen Equ c 1	LOC513329	0.00698603	0.758156	0.193319	chr8	102211007	102211007	0.0202475	13.103
ENSBTAG00000013159	513331	PHD finger protein 11	PHF11	0.00698603	-0.298962	0.00691898	chr12	19039201	19039201	0.0890741	3.92157
ENSBTAG00000014610	513395	glycosylphosphatidylinositol anchor attachment 1	GPAA1	0.00698603	-0.439871	7.48822e-06	chr14	748555	748555	0.0687351	11.2132
ENSBTAG00000005215	513478	interleukin 10 receptor subunit alpha	IL10RA	0.00698603	0.710075	0.171678	chr15	28654271	28654271	0.215916	-10.3571
ENSBTAG00000019106	513481	eukaryotic translation initiation factor 1B	EIF1B	0.00698603	-0.148504	0.103938	chr22	13180364	13180364	0.00210233	-27.4044
ENSBTAG00000010662	513539	LIM domain kinase 2	LIMK2	0.00698603	-0.433285	0.00100316	chr17	70065375	70065375	0.0313523	-16.6294
ENSBTAG00000048965	513550	trans-golgi network vesicle protein 23 homolog B	TVP23B	0.00698603	-0.266879	0.0446235	chr19	32995984	32995984	0.0323287	-19.0728
ENSBTAG00000022530	513552	transmembrane protein 186	TMEM186	0.00698603	0.357956	0.066666	chr25	7636963	7636963	0.00123278	12.5
ENSBTAG00000005994	513571	sperm equatorial segment protein 1	SPESP1	0.00698603	-3.06208	0.0607119	chr10	15765324	15765324	0.052775	9.22374
ENSBTAG00000016918	513597	myoferlin	MYOF	0.00698603	0.405968	0.00173055	chr26	14680784	14680784	0.0298244	9.75073
ENSBTAG00000005984	513742	dishevelled associated activator of morphogenesis 1	DAAM1	0.00698603	0.400672	0.000376114	chr10	71480628	71480628	0.00870143	-9.80392
ENSBTAG00000016589	513782	pre-mRNA processing factor 40 homolog B	PRPF40B	0.00698603	-0.353243	0.000844278	chr5	30212836	30212836	0.0353773	11.3999
ENSBTAG00000017239	513785	gamma-aminobutyric acid type B receptor subunit 1	GABBR1	0.00698603	0.0740069	0.595976	chr23	28971121	28971121	4.96726e-05	34.2633
ENSBTAG00000016450	513798	cerebral dopamine neurotrophic factor	CDNF	0.00698603	0.460031	0.0017206	chr13	29468631	29468631	0.0174425	14.3102
ENSBTAG00000015486	513857	CD2 cytoplasmic tail binding protein 2	CD2BP2	0.00698603	-0.400026	0.000240351	chr25	26548889	26548889	0.0159565	-16.2899
ENSBTAG00000004776	513978	dual specificity phosphatase 23	DUSP23	0.00698603	-0.463621	0.00280909	chr3	9938187	9938187	0.116256	11.7132
ENSBTAG00000030174	513996	acyl-CoA oxidase 1	ACOX1	0.00698603	0.513907	0.000182882	chr19	55668890	55668890	0.17619	13.0303
ENSBTAG00000048286	514085	E2F transcription factor 6	E2F6	0.00698603	0.154773	0.0562328	chr11	86378649	86378649	0.0120006	16.4444
ENSBTAG00000021218	514106	myosin light chain, phosphorylatable, fast skeletal muscle	MYLPF	0.00698603	-0.481939	0.0108752	chr25	26562144	26562144	0.014049	8
ENSBTAG00000010455	514150	integrator complex subunit 5	INTS5	0.00698603	-0.142673	0.268501	chr29	40986964	40986964	0.0958774	-4.16667
ENSBTAG00000006713	514158	zinc finger DHHC-type palmitoyltransferase 6	ZDHHC6	0.00698603	-0.253452	0.0449876	chr26	32967032	32967032	0.153251	-9.84848
ENSBTAG00000001692	514172	N-deacetylase and N-sulfotransferase 1	NDST1	0.00698603	0.286708	0.0218766	chr7	61846968	61846968	0.0281848	-19.9765
ENSBTAG00000020642	514176	zinc finger DHHC-type palmitoyltransferase 13	ZDHHC13	0.00698603	-0.043425	0.786353	chr29	25820084	25820084	0.0290896	-15.9587
ENSBTAG00000007685	514237	proteasome 20S subunit beta 1	PSMB1	0.00698603	-0.199647	0.00599021	chr9	104056096	104056096	0.00256841	29.8246
ENSBTAG00000018883	514327	dynactin subunit 3	DCTN3	0.00698603	-0.193914	0.0250308	chr8	75991156	75991156	0.00124273	22.2606
ENSBTAG00000019331	514354	katanin catalytic subunit A1 like 2	KATNAL2	0.00698603	1.93966	0.312252	chr24	46787834	46787834	0.000236934	27.6803
ENSBTAG00000014334	514402	zinc finger FYVE-type containing 26	ZFYVE26	0.00698603	0.151256	0.105386	chr10	79635284	79635284	0.013451	24.1047
ENSBTAG00000005390	514407	glia maturation factor gamma	GMFG	0.00698603	0.482039	0.168486	chr18	49036373	49036373	0.10354	11.2903
ENSBTAG00000025246	514433	Zic family member 2	ZIC2	0.00698603	1.57773	0.445545	chr12	76746711	76746711	0.0357621	12.585
ENSBTAG00000000694	514443	TATA-box binding protein associated factor 10	TAF10	0.00698603	-0.45192	7.08568e-06	chr15	46451469	46451469	0.10902	14.2122
ENSBTAG00000003649	514490	protein O-mannose kinase	POMK	0.00698603	-0.356426	0.00307744	chr27	37740645	37740645	0.000850225	27.9682
ENSBTAG00000038381	514514	solute carrier family 26 member 6	SLC26A6	0.00698603	0.139521	0.193242	chr22	51255013	51255013	0.128834	5.82303
ENSBTAG00000052525	514560	coiled-coil-helix-coiled-coil-helix domain containing 5	CHCHD5	0.00698603	-0.243002	0.00753641	chr11	46297237	46297237	0.00547195	23.5276
ENSBTAG00000007937	514682	DNA primase subunit 2	PRIM2	0.00698603	0.244138	0.286658	chr23	2866359	2866359	0.00208374	22.605
ENSBTAG00000017547	514706	drebrin like	DBNL	0.00698603	-0.261456	0.00632916	chr22	373105	373105	0.00870896	17.8614
ENSBTAG00000018689	514719	DNA ligase 3	LIG3	0.00698603	-0.314922	0.0529378	chr19	15093282	15093282	0.0198195	13.8107
ENSBTAG00000010490	514832	peroxisomal biogenesis factor 5	PEX5	0.00698603	0.435814	1.88661e-05	chr5	103218979	103218979	0.0280281	-20.7421
ENSBTAG00000002105	514869	testis expressed 261	TEX261	0.00698603	-0.180325	0.027109	chr11	13427493	13427493	0.0476063	11.8835
ENSBTAG00000012177	514932	small nuclear ribonucleoprotein D2 polypeptide	SNRPD2	0.00698603	-0.173076	0.0210037	chr18	53255394	53255394	0.136518	10.3297
ENSBTAG00000047302	514978	lipopolysaccharide-binding protein	LOC514978	0.00698603	-0.0775765	0.982478	chr13	67291748	67291748	0.000411785	-33.9623
ENSBTAG00000000343	514997	zinc finger HIT-type containing 1	ZNHIT1	0.00698603	-0.355233	0.000118653	chr25	35476645	35476645	0.439156	5.45455
ENSBTAG00000014547	515067	phosphoglycerate mutase 2	PGAM2	0.00698603	-0.560111	0.00229298	chr22	395131	395131	7.27318e-06	41.5686
ENSBTAG00000005812	515105	tumor protein p73	TP73	0.00698603	-0.374343	0.119554	chr16	49388326	49388326	0.00341917	-28.9308
ENSBTAG00000008180	515158	spindle apparatus coiled-coil protein 1	SPDL1	0.00698603	0.230785	0.683677	chr20	1484894	1484894	0.000117861	-30.566
ENSBTAG00000002411	515187	catenin delta 1	CTNND1	0.00698603	0.289116	0.00429195	chr15	81088768	81088768	0.013206	12.1483
ENSBTAG00000016924	515190	cyclase associated actin cytoskeleton regulatory protein 2	CAP2	0.00698603	0.428576	0.000314517	chr23	40031595	40031595	0.00272817	16.993
ENSBTAG00000019987	515208	ribonuclease P/MRP subunit p14	RPP14	0.00698603	-0.200941	0.0498808	chr22	43015419	43015419	0.0854028	-4.65116
ENSBTAG00000000666	515225	GH3 domain containing	GHDC	0.00698603	-0.242779	0.0133756	chr19	42312829	42312829	0.00868459	9.09091
ENSBTAG00000008545	515266	activating transcription factor 3	ATF3	0.00698603	2.8915	1.02677e-11	chr16	70933975	70933975	0.0781902	-15.9933
ENSBTAG00000021039	515290	heterogeneous nuclear ribonucleoprotein M	HNRNPM	0.00698603	-0.167588	0.0131208	chr7	17072677	17072677	0.0273192	9.10256
ENSBTAG00000010978	515324	prospero homeobox 1	PROX1	0.00698603	1.27022	0.00916742	chr16	69465183	69465183	2.81363e-11	55.8563
ENSBTAG00000006703	515331	prostaglandin D2 receptor	PTGDR	0.00698603	0.824496	0.000457415	chr10	45152697	45152697	4.07839e-08	-42.6577
ENSBTAG00000016290	515407	MOB kinase activator 1B	MOB1B	0.00698603	-0.193568	0.0561101	chr6	86260126	86260126	0.0221642	7.40741
ENSBTAG00000038186	515416	glutaredoxin	GLRX	0.00698603	0.359396	0.00196277	chr7	95085313	95085313	0.00452514	25.957
ENSBTAG00000005819	515425	coiled-coil domain containing 61	CCDC61	0.00698603	-0.328741	0.020668	chr18	53485452	53485452	0.108182	11.5304
ENSBTAG00000000210	515490	Rho GTPase activating protein 31	ARHGAP31	0.00698603	0.827655	7.3113e-06	chr1	64092196	64092196	0.0104461	-24.0489
ENSBTAG00000016251	515507	transmembrane protein 101	TMEM101	0.00698603	-0.41319	0.000137635	chr19	43882056	43882056	0.00526616	20.227
ENSBTAG00000014314	515531	HPS1 biogenesis of lysosomal organelles complex 3 subunit 1	HPS1	0.00698603	-0.375602	0.000301633	chr26	19517408	19517408	0.111696	-9.87755
ENSBTAG00000003205	515534	ribosomal protein L35	RPL35	0.00698603	-0.300787	0.00150117	chr11	95852311	95852311	0.13965	7.91837
ENSBTAG00000038866	515573	ubiquitin conjugating enzyme E2 I	UBE2I	0.00698603	-0.251478	0.00642717	chr25	1047098	1047098	0.0529144	14.6792
ENSBTAG00000015405	515576	dachsous cadherin-related 1	DCHS1	0.00698603	0.41876	0.00876219	chr15	46410024	46410024	0.035394	4.83871
ENSBTAG00000003457	515654	activating transcription factor 5	ATF5	0.00698603	-1.23578	3.81612e-05	chr18	56268255	56268255	0.0235203	14.1533
ENSBTAG00000011498	515674	zinc finger protein 184	ZNF184	0.00698603	0.26748	0.120663	chr23	31155201	31155201	0.0727753	14.6759
ENSBTAG00000010777	515715	cysteinyl-tRNA synthetase 1	CARS1	0.00698603	-1.02865	7.40608e-05	chr29	48558381	48558381	0.000138595	31.9833
ENSBTAG00000021894	515770	protoporphyrinogen oxidase	PPOX	0.00698603	-0.294208	0.0127732	chr3	8332626	8332626	0.192044	-11.0114
ENSBTAG00000021897	515771	beta-1,4-galactosyltransferase 3	B4GALT3	0.00698603	0.0178466	0.907672	chr3	8314147	8314147	0.195846	-12.4057
ENSBTAG00000008467	515853	HEN methyltransferase 1	HENMT1	0.00698603	-0.955838	0.011472	chr3	34700879	34700879	0.00482416	24.1803
ENSBTAG00000020663	515878	ORMDL sphingolipid biosynthesis regulator 2	ORMDL2	0.00698603	-0.178809	0.171684	chr5	57444261	57444261	0.00541214	16.9677
ENSBTAG00000020410	515894	UFM1 specific ligase 1	UFL1	0.00698603	0.365782	0.021628	chr9	53391591	53391591	0.00406125	-26.3095
ENSBTAG00000007896	515935	N-acetylglucosamine-1-phosphodiester alpha-N-acetylglucosaminidase	NAGPA	0.00698603	-0.502141	0.00419303	chr25	4066728	4066728	0.081586	-13.4311
ENSBTAG00000012433	515939	DENN domain containing 1B	DENND1B	0.00698603	0.358496	0.0771726	chr16	76658633	76658633	1.32723e-06	-42.8302
ENSBTAG00000006506	516048	GIT ArfGAP 2	GIT2	0.00698603	0.287329	0.00779894	chr17	63320224	63320224	0.000111235	20.7547
ENSBTAG00000006618	516069	HLF transcription factor, PAR bZIP family member	HLF	0.00698603	-0.496746	0.0211452	chr19	5402318	5402318	0.0041561	16.8191
ENSBTAG00000033422	516072	hedgehog acyltransferase like	HHATL	0.00698603	-0.405215	0.00231389	chr22	14827924	14827924	0.313143	7.53589
ENSBTAG00000014970	516090	late endosomal/lysosomal adaptor, MAPK and MTOR activator 5	LAMTOR5	0.00698603	-0.236356	0.00399071	chr3	33018651	33018651	0.00456388	21.4751
ENSBTAG00000002501	516091	CUE domain containing 2	CUEDC2	0.00698603	-0.4796	2.76283e-12	chr26	23051120	23051120	0.178689	6.23306
ENSBTAG00000000421	516259	early endosome antigen 1	EEA1	0.00698603	-0.0756855	0.589904	chr5	22829238	22829238	0.00026649	25.5519
ENSBTAG00000006609	516303	ERBB receptor feedback inhibitor 1	ERRFI1	0.00698603	0.474566	0.00526479	chr16	45358737	45358737	0.0213179	11.05
ENSBTAG00000009502	516426	leucine zipper protein 1	LUZP1	0.00698603	0.688102	0.0020593	chr2	129721007	129721007	0.00560846	8.62069
ENSBTAG00000011642	516521	RNA binding motif protein 27	RBM27	0.00698603	0.297537	0.0272812	chr7	57418701	57418701	0.0139845	7.01754
ENSBTAG00000013288	516567	SURP and G-patch domain containing 2	SUGP2	0.00698603	0.359138	0.000145893	chr7	4207201	4207201	0.089745	-6.19565
ENSBTAG00000015776	516584	major facilitator superfamily domain containing 14A	MFSD14A	0.00698603	0.166691	0.117717	chr3	43208352	43208352	0.00962365	-13.2075
ENSBTAG00000012297	516658	RIPOR family member 3	RIPOR3	0.00698603	-0.53823	0.00714452	chr13	78606056	78606056	0.00877929	15.0855
ENSBTAG00000014455	516852	PDZ domain containing 2	PDZD2	0.00698603	1.21497	1.32064e-07	chr20	41869591	41869591	0.000141679	18.1818
ENSBTAG00000013138	517053	tyrosyl-DNA phosphodiesterase 1	TDP1	0.00698603	0.447336	0.221614	chr10	101677685	101677685	0.10424	-9.67742
ENSBTAG00000032122	517359	CD19 molecule	CD19	0.00698603	0.89411	0.165178	chr25	25906299	25906299	0.15048	-9.64481
ENSBTAG00000010760	517422	REV3 like, DNA directed polymerase zeta catalytic subunit	REV3L	0.00698603	-0.258093	0.0218518	chr9	39041190	39041190	0.0251212	18.5397
ENSBTAG00000009242	517669	zinc finger protein 638	ZNF638	0.00698603	0.0814781	0.264381	chr11	13247679	13247679	0.0899041	8.67347
ENSBTAG00000003484	517857	CXXC motif containing zinc binding protein	CZIB	0.00698603	-0.237521	0.00341388	chr3	93014672	93014672	0.263458	-2
ENSBTAG00000006909	517948	phosphatidylinositol-4,5-bisphosphate 3-kinase catalytic subunit beta	PIK3CB	0.00698603	0.658015	0.00249945	chr1	130379468	130379468	0.0115197	16.1404
ENSBTAG00000024340	518003	TLR4 interactor with leucine rich repeats	TRIL	0.00698603	0.760427	0.431864	chr4	67235863	67235863	0.00475001	21.0978
ENSBTAG00000003308	518088	Grid2 interacting protein	GRID2IP	0.00698603	1.63502	0.179915	chr25	38384951	38384951	0.00305755	26.0096
ENSBTAG00000032996	518288	prolyl 4-hydroxylase subunit alpha 1	P4HA1	0.00698603	0.244506	0.0260826	chr28	29168505	29168505	0.00113384	11.7647
ENSBTAG00000005750	518491	transcription factor 15	TCF15	0.00698603	0.877215	0.00018839	chr13	60466743	60466743	0.00032408	16.0714
ENSBTAG00000003766	518544	biogenesis of lysosomal organelles complex 1 subunit 4	BLOC1S4	0.00698603	-0.289755	0.144368	chr6	113210480	113210480	0.0154279	7.84314
ENSBTAG00000050824	518563	heparan sulfate 6-O-sulfotransferase 1	HS6ST1	0.00698603	0.137135	0.248975	chr2	4292401	4292401	2.1239e-08	36.8421
ENSBTAG00000000718	518647	transmembrane serine protease 9	TMPRSS9	0.00698603	0.245063	0.817543	chr7	21189684	21189684	0.00395122	-27.1978
ENSBTAG00000010361	518746	delta like canonical Notch ligand 4	DLL4	0.00698603	0.853598	5.27281e-05	chr10	36470077	36470077	0.216333	-10.9881
ENSBTAG00000019625	518852	enoyl-CoA hydratase and 3-hydroxyacyl CoA dehydrogenase	EHHADH	0.00698603	0.675598	0.00125633	chr1	81891704	81891704	0.0280318	8.94253
ENSBTAG00000007761	518910	zinc finger and BTB domain containing 5	ZBTB5	0.00698603	0.533858	0.0149121	chr8	61592852	61592852	8.92397e-05	21.645
ENSBTAG00000010542	519030	spire type actin nucleation factor 1	SPIRE1	0.00698603	0.600546	0.0667396	chr24	43004137	43004137	0.00290961	23.545
ENSBTAG00000001894	519463	NEDD1 gamma-tubulin ring complex targeting factor	NEDD1	0.00698603	0.228392	0.0135511	chr5	61321012	61321012	0.000468855	-28.9133
ENSBTAG00000004907	519558	misshapen like kinase 1	MINK1	0.00698603	0.175134	0.0587884	chr19	26530997	26530997	0.053416	-13.1119
ENSBTAG00000012724	519937	ajuba LIM protein	AJUBA	0.00698603	0.419556	0.0249424	chr10	21867226	21867226	0.093042	-13.532
ENSBTAG00000009394	519974	NSE2 (MMS21) homolog, SMC5-SMC6 complex SUMO ligase	NSMCE2	0.00698603	-0.249849	0.122049	chr14	15009097	15009097	0.0222413	-14.2007
ENSBTAG00000013265	520046	DEAH-box helicase 38	DHX38	0.00698603	0.0610505	0.593211	chr18	38995524	38995524	0.0342393	-18.9441
ENSBTAG00000021686	520088	maternal embryonic leucine zipper kinase	MELK	0.00698603	0.697849	0.442444	chr8	60835376	60835376	0.0137407	-6.55738
ENSBTAG00000021688	520260	fumarate hydratase	FH	0.00698603	0.410864	6.59262e-05	chr16	35317861	35317861	0.0371527	-11.4943
ENSBTAG00000006646	520388	protein arginine methyltransferase 1	PRMT1	0.00698603	-0.0574229	0.394285	chr18	56081924	56081924	0.0345939	17.0549
ENSBTAG00000020335	520408	ring finger protein 32	RNF32	0.00698603	3.39679	0.00602034	chr4	117954312	117954312	1.91073e-06	35.8491
ENSBTAG00000006013	520927	5'-nucleotidase domain containing 3	NT5DC3	0.00698603	0.819666	4.78921e-05	chr5	67508158	67508158	0.000401444	31.2338
ENSBTAG00000001952	520936	prominin 2	PROM2	0.00698603	2.38115	0.0944961	chr11	2027875	2027875	0.037008	-18.5965
ENSBTAG00000002157	521024	leiomodin 2	LMOD2	0.00698603	0.798035	0.000196888	chr4	87965697	87965697	0.0139184	-16.6667
ENSBTAG00000013274	521064	centromere protein V	CENPV	0.00698603	-0.355932	0.00308276	chr19	33245736	33245736	0.015455	10.8927
ENSBTAG00000037962	521194	mastermind like transcriptional coactivator 2	MAML2	0.00698603	0.602835	0.0280482	chr15	13875649	13875649	3.96347e-05	19.6721
ENSBTAG00000015235	521326	hemicentin 1	HMCN1	0.00698603	1.14412	0.000711463	chr16	66894483	66894483	0.000124563	-31.4594
ENSBTAG00000025029	521539	mannosidase alpha class 2A member 1	MAN2A1	0.00698603	0.383461	0.0811941	chr7	108839440	108839440	0.0037329	-12.2807
ENSBTAG00000005195	521662	zinc finger protein 200	ZNF200	0.00698603	0.378573	0.077552	chr25	2697779	2697779	2.86947e-07	41.5341
ENSBTAG00000017662	521730	eukaryotic elongation factor 2 kinase	EEF2K	0.00698603	0.154723	0.26463	chr25	19888634	19888634	0.00591387	24.2131
ENSBTAG00000033225	521772	contactin 4	CNTN4	0.00698603	-0.065476	0.976395	chr22	23573169	23573169	7.2404e-07	-28.5714
ENSBTAG00000031106	521998	zinc finger protein 746	ZNF746	0.00698603	-0.124205	0.242897	chr4	112518125	112518125	0.127873	9.5614
ENSBTAG00000002863	522006	acetyl-CoA acyltransferase 2	ACAA2	0.00698603	0.3643	0.000596142	chr24	49464095	49464095	0.0222436	-7.54717
ENSBTAG00000003365	522040	SMG8 nonsense mediated mRNA decay factor	SMG8	0.00698603	0.367603	0.00723322	chr19	10147048	10147048	0.0285234	-17.8798
ENSBTAG00000031567	522045	SWI/SNF related, matrix associated, actin dependent regulator of chromatin subfamily c member 1	SMARCC1	0.00698603	0.265571	0.00972145	chr22	51952445	51952445	0.00250561	19.3112
ENSBTAG00000039803	522053	myosin VIIB	MYO7B	0.00698603	1.01193	0.00944499	chr2	4982478	4982478	2.11433e-07	-38.1112
ENSBTAG00000021799	522073	reticulocalbin 3	RCN3	0.00698603	-0.597883	4.76896e-06	chr18	55980181	55980181	0.000196618	-20.6132
ENSBTAG00000016498	522158	phosphatase and actin regulator 2	PHACTR2	0.00698603	0.559776	0.0784194	chr9	81062102	81062102	0.00308923	-26.7734
ENSBTAG00000026977	522188	protein tyrosine phosphatase receptor type Q	PTPRQ	0.00698603	-0.52306	0.00678464	chr5	10068353	10068353	5.5276e-05	30.6418
ENSBTAG00000003062	522276	FHF complex subunit HOOK interacting protein 2A	FHIP2A	0.00698603	0.557628	0.0317397	chr26	35329711	35329711	0.00298966	29.6555
ENSBTAG00000017731	522282	zinc finger and AT-hook domain containing	ZFAT	0.00698603	0.432536	0.0823054	chr14	7109693	7109693	0.129555	-2.94118
ENSBTAG00000011116	522374	progestin and adipoQ receptor family member 9	PAQR9	0.00698603	1.85847	0.00181908	chr1	126039293	126039293	0.000574248	-29.7917
ENSBTAG00000020130	522719	chloride voltage-gated channel 3	CLCN3	0.00698603	0.0629461	0.667922	chr8	1565819	1565819	0.0185121	-15.3257
ENSBTAG00000039212	522824	cytosolic thiouridylase subunit 1	CTU1	0.00698603	-0.403543	0.209073	chr18	57068723	57068723	0.0904151	15.9341
ENSBTAG00000002178	522886	periplakin	PPL	0.00698603	-0.991581	1.62238e-05	chr25	3992414	3992414	0.0961698	-12.766
ENSBTAG00000005736	522893	adhesion G protein-coupled receptor F3	ADGRF3	0.00698603	1.67198	0.0698776	chr11	73217681	73217681	0.198602	-7.5641
ENSBTAG00000015527	522967	myosin ID	MYO1D	0.00698603	0.374637	0.0107595	chr19	17355747	17355747	0.00538679	29.0514
ENSBTAG00000009749	522980	ubiquitin specific peptidase 2	USP2	0.00698603	0.73722	1.10617e-13	chr15	29950760	29950760	0.0283863	18.0189
ENSBTAG00000003381	523016	terminal nucleotidyltransferase 4A	TENT4A	0.00698603	-0.221809	0.0155674	chr20	66502716	66502716	0.0103481	-14.8011
ENSBTAG00000025443	523042	folliculin interacting protein 1	FNIP1	0.00698603	0.441963	0.0122664	chr7	22682401	22682401	0.0489521	9.68427
ENSBTAG00000000238	523045	pleckstrin and Sec7 domain containing 2	PSD2	0.00698603	1.52551	0.102987	chr7	51029712	51029712	0.0380995	16.7488
ENSBTAG00000000662	523151	transcription factor 20	TCF20	0.00698603	0.38471	0.00103716	chr5	113248417	113248417	0.00336191	-27.789
ENSBTAG00000018281	523311	glutathione peroxidase 7	GPX7	0.00698603	-0.508809	0.000401377	chr3	93759436	93759436	0.00308334	14.697
ENSBTAG00000013882	523847	charged multivesicular body protein 2A	CHMP2A	0.00698603	-0.246602	0.00381794	chr18	65777395	65777395	0.0145457	19.3293
ENSBTAG00000037581	523865	myeloid zinc finger 1	MZF1	0.00698603	-0.325378	0.00213217	chr18	65789723	65789723	0.145847	10.4274
ENSBTAG00000005932	523874	family with sequence similarity 184 member B	FAM184B	0.00698603	0.0921223	0.645094	chr6	37264863	37264863	0.00136494	-28.7313
ENSBTAG00000013790	523962	mitogen-activated protein kinase kinase kinase 1	MAP3K1	0.00698603	0.367523	0.00843351	chr20	22393200	22393200	0.0206577	21.1304
ENSBTAG00000014933	523970	trafficking kinesin protein 2	TRAK2	0.00698603	0.576411	0.00284017	chr2	89999521	89999521	0.122918	8.07569
ENSBTAG00000011481	524299	interleukin 12 receptor subunit beta 1	IL12RB1	0.00698603	1.46832	0.0338257	chr7	5126953	5126953	0.315149	9.62644
ENSBTAG00000020726	524352	Rho guanine nucleotide exchange factor 7	ARHGEF7	0.00698603	0.352837	9.21332e-05	chr12	85419381	85419381	0.00400866	19.3226
ENSBTAG00000018710	524585	transcription termination factor 1	TTF1	0.00698603	-0.110381	0.278512	chr11	102469912	102469912	0.0204566	15.9307
ENSBTAG00000020831	524787	chromodomain helicase DNA binding protein 1 like	CHD1L	0.00698603	-0.464211	0.00381643	chr3	22399288	22399288	0.00381657	23.7074
ENSBTAG00000030259	524957	Ras protein specific guanine nucleotide releasing factor 2	RASGRF2	0.00698603	0.744321	0.000290876	chr7	80979769	80979769	0.0109576	-7.27273
ENSBTAG00000047293	524960	nuclear receptor interacting protein 1	NRIP1	0.00698603	0.461085	0.0234086	chr1	22213553	22213553	0.000224907	-34.4444
ENSBTAG00000010582	525051	bromodomain containing 3	BRD3	0.00698603	0.0142796	0.886508	chr11	104843830	104843830	0.021253	20.5062
ENSBTAG00000005289	525110	calcium homeostasis endoplasmic reticulum protein	CHERP	0.00698603	0.173221	0.0787502	chr7	6468360	6468360	0.177701	-8.00691
ENSBTAG00000045862	525159	FERM domain containing kindlin 3	FERMT3	0.00698603	1.11686	0.0223623	chr29	42508016	42508016	0.017904	-20.3267
ENSBTAG00000012047	525246	Janus kinase 2	JAK2	0.00698603	0.565433	0.00104399	chr8	39555091	39555091	0.0130904	-18.8007
ENSBTAG00000012558	525276	ADAM metallopeptidase with thrombospondin type 1 motif 12	ADAMTS12	0.00698603	0.583663	0.0481233	chr20	40134245	40134245	0.00543889	-10.4167
ENSBTAG00000017249	525332	somatomedin B and thrombospondin type 1 domain containing	SBSPON	0.00698603	1.06856	0.0251817	chr14	36474033	36474033	2.06975e-05	42.5405
ENSBTAG00000001778	525408	NFKB inhibitor beta	NFKBIB	0.00698603	-0.338522	0.0101377	chr18	48617878	48617878	0.0977913	7.72727
ENSBTAG00000015380	525480	solute carrier family 16 member 4	SLC16A4	0.00698603	-2.56388	0.0257654	chr3	33044983	33044983	0.0394482	5.35714
ENSBTAG00000000727	525756	ring finger protein 169	RNF169	0.00698603	0.468251	0.0157519	chr15	54057077	54057077	0.012324	-13.0601
ENSBTAG00000000246	525813	malic enzyme 3	ME3	0.00698603	0.890897	0.000885085	chr29	8881890	8881890	0.0449818	14.6552
ENSBTAG00000011545	525937	guanine deaminase	GDA	0.00698603	0.809687	0.0356698	chr8	48319309	48319309	0.0532393	-15.2899
ENSBTAG00000006995	526027	spectrin beta, non-erythrocytic 1	SPTBN1	0.00698603	0.570808	2.91297e-08	chr11	37195280	37195280	0.00209978	-12.1622
ENSBTAG00000005180	526135	RNA binding motif single stranded interacting protein 1	RBMS1	0.00698603	0.163796	0.10923	chr2	35961263	35961263	0.00631125	-21.8421
ENSBTAG00000009738	526256	alpha-1,3-mannosyl-glycoprotein 4-beta-N-acetylglucosaminyltransferase B	MGAT4B	0.00698603	-0.167946	0.0395513	chr7	1497123	1497123	0.645466	1.96078
ENSBTAG00000015419	526631	Rho guanine nucleotide exchange factor 37	ARHGEF37	0.00698603	0.693963	0.00989975	chr7	60954590	60954590	0.0579634	13.7401
ENSBTAG00000020150	526819	kelch domain containing 9	KLHDC9	0.00698603	-0.325418	0.471817	chr3	8391775	8391775	0.275345	7.07071
ENSBTAG00000009739	526825	CUB and Sushi multiple domains 1	CSMD1	0.00698603	1.50871	0.162043	chr27	4000140	4000140	0.000805194	27.9582
ENSBTAG00000027074	527014	synaptic vesicle glycoprotein 2B	SV2B	0.00698603	-0.503902	0.0914756	chr21	15760473	15760473	0.00663015	9.43396
ENSBTAG00000010498	527023	solute carrier family 40 member 1	SLC40A1	0.00698603	0.319917	0.0447749	chr2	6793416	6793416	0.000890651	29.892
ENSBTAG00000017509	527123	myopalladin	MYPN	0.00698603	0.225691	0.0506771	chr28	24629188	24629188	0.032382	-20.2609
ENSBTAG00000019914	527278	beclin 1	BECN1	0.00698603	-0.196219	0.0155646	chr19	42838815	42838815	0.348632	-4.84501
ENSBTAG00000046046	527341	leucine rich repeat containing 30	LRRC30	0.00698603	-0.348417	0.131203	chr24	40177665	40177665	0.00160708	16.0178
ENSBTAG00000011873	527762	potassium voltage-gated channel subfamily E regulatory subunit 3	KCNE3	0.00698603	1.78349	0.0498784	chr15	53808806	53808806	0.00656978	17.0498
ENSBTAG00000011912	527786	solute carrier family 25 member 25	SLC25A25	0.00698603	-0.525089	0.0278059	chr11	98750754	98750754	0.00380377	-24.5603
ENSBTAG00000001117	527956	ankyrin repeat domain 50	ANKRD50	0.00698603	0.445971	0.038216	chr17	33489426	33489426	0.00182536	-15.4186
ENSBTAG00000033657	528177	solute carrier family 35 member F1	SLC35F1	0.00698603	0.532073	0.0387306	chr9	32955520	32955520	0.022588	6.55738
ENSBTAG00000031861	528204	Ras homolog, mTORC1 binding	RHEB	0.00698603	-0.215268	0.0148352	chr4	114066574	114066574	0.0298325	16.3765
ENSBTAG00000015766	528338	zinc finger protein, FOG family member 1	ZFPM1	0.00698603	-0.307322	0.0344482	chr18	13680744	13680744	0.00991857	23.8226
ENSBTAG00000021091	528403	ankyrin repeat and FYVE domain containing 1	ANKFY1	0.00698603	0.261839	0.177313	chr19	24787454	24787454	2.90912e-07	43.1183
ENSBTAG00000004046	528508	deltex E3 ubiquitin ligase 4	DTX4	0.00698603	-0.200306	0.162788	chr15	82291025	82291025	0.000412369	-32.8164
ENSBTAG00000025964	529061	microtubule associated serine/threonine kinase family member 4	MAST4	0.00698603	0.480221	0.000556975	chr20	13012775	13012775	4.06637e-11	-51.217
ENSBTAG00000001252	529115	HIVEP zinc finger 1	HIVEP1	0.00698603	0.423203	0.0160857	chr23	44398197	44398197	0.0106903	23.0402
ENSBTAG00000009907	529183	mitogen-activated protein kinase 4	MAPK4	0.00698603	1.75039	4.33813e-08	chr24	50195065	50195065	0.00297773	27.177
ENSBTAG00000012311	529382	calcium voltage-gated channel auxiliary subunit gamma 5	CACNG5	0.00698603	0.544543	0.774816	chr19	62954811	62954811	0.00291352	-24.2063
ENSBTAG00000001537	529661	tsukushi, small leucine rich proteoglycan	TSKU	0.00698603	-0.458277	0.00597387	chr15	56194471	56194471	0.0450807	-9.18803
ENSBTAG00000015510	529800	EPH receptor B6	EPHB6	0.00698603	-0.139552	0.794154	chr4	106127421	106127421	0.0083032	-24.1847
ENSBTAG00000000032	529835	ABI family member 3	ABI3	0.00698603	0.672025	0.00740592	chr19	37355425	37355425	0.0993071	8.29538
ENSBTAG00000000683	529876	WD repeat domain 37	WDR37	0.00698603	0.187418	0.135323	chr13	46296796	46296796	3.98873e-08	46.6731
ENSBTAG00000026842	529922	zinc finger RANBP2-type containing 3	ZRANB3	0.00698603	0.286398	0.187628	chr2	61851423	61851423	0.0113083	-13.4409
ENSBTAG00000008464	529923	ATP binding cassette subfamily B member 9	ABCB9	0.00698603	-0.488841	0.0910973	chr17	52575849	52575849	0.0240373	21.0311
ENSBTAG00000024708	530023	calcineurin binding protein 1	CABIN1	0.00698603	-0.369354	0.00154787	chr17	71341456	71341456	0.00852937	-17.33
ENSBTAG00000013645	530263	ring finger and FYVE like domain containing E3 ubiquitin protein ligase	RFFL	0.00698603	0.502312	0.174159	chr19	15055937	15055937	0.000129088	31.2281
ENSBTAG00000011831	530325	signal peptide peptidase like 2A	SPPL2A	0.00698603	0.383794	0.00310489	chr10	59575530	59575530	0.0254679	16.2309
ENSBTAG00000014964	530855	galactokinase 1	GALK1	0.00698603	-0.439805	0.000352425	chr19	55849796	55849796	0.00271721	-15.4557
ENSBTAG00000008584	530874	CLN8 transmembrane ER and ERGIC protein	CLN8	0.00698603	-0.219018	0.0176155	chr27	1032649	1032649	0.00216663	24.89
ENSBTAG00000007569	530884	TNF receptor superfamily member 11a	TNFRSF11A	0.00698603	0.707794	0.27064	chr24	60724081	60724081	0.000952824	-30.9524
ENSBTAG00000010641	530913	aph-1 homolog B, gamma-secretase subunit	APH1B	0.00698603	1.23413	0.0180204	chr10	46718847	46718847	9.74474e-05	28.0755
ENSBTAG00000018236	530941	erythrocyte membrane protein band 4.1 like 5	EPB41L5	0.00698603	-0.472694	0.0129757	chr2	71778517	71778517	0.000924686	-17.8268
ENSBTAG00000006920	530975	ATP binding cassette subfamily F member 3	ABCF3	0.00698603	0.273648	0.00503082	chr1	82966755	82966755	0.409561	3.38778
ENSBTAG00000011333	531418	cytoplasmic linker associated protein 2	CLASP2	0.00698603	0.502446	1.40593e-05	chr22	7808627	7808627	0.00697778	20.4167
ENSBTAG00000012024	531564	solute carrier family 29 member 2	SLC29A2	0.00698603	-0.682755	2.88701e-06	chr29	44437176	44437176	0.112623	15.2664
ENSBTAG00000020759	531802	nicalin	NCLN	0.00698603	-0.179198	0.0427335	chr7	20643304	20643304	0.195902	8.76025
ENSBTAG00000037765	531850	TNF alpha induced protein 8 like 1	TNFAIP8L1	0.00698603	0.521836	0.000649355	chr7	19510146	19510146	0.152789	-13.8561
ENSBTAG00000004138	531868	BRD4 interacting chromatin remodeling complex associated protein	BICRA	0.00698603	-0.122896	0.53298	chr18	54559521	54559521	0.0690034	-7.87528
ENSBTAG00000003825	531877	protein tyrosine phosphatase non-receptor type 12	PTPN12	0.00698603	0.398202	0.0026208	chr4	43655005	43655005	0.0360834	-14.0411
ENSBTAG00000014879	531996	family with sequence similarity 185 member A	FAM185A	0.00698603	0.481424	0.175323	chr4	44061125	44061125	0.0313343	21.5116
ENSBTAG00000048059	532018	transmembrane protein 86A	TMEM86A	0.00698603	-0.45412	0.0343634	chr29	26084926	26084926	0.0293192	-16.2679
ENSBTAG00000025320	532072	A-kinase anchoring protein 1	AKAP1	0.00698603	0.447507	0.000293689	chr19	7901337	7901337	0.00700995	-20.8038
ENSBTAG00000007614	532120	Bardet-Biedl syndrome 4	BBS4	0.00698603	-0.184157	0.0413722	chr10	19483547	19483547	0.0199141	12.3016
ENSBTAG00000009997	532126	anoctamin 1	ANO1	0.00698603	0.313651	0.0441368	chr29	47248706	47248706	0.00127224	-21.4286
ENSBTAG00000005871	532209	MDS1 and EVI1 complex locus	MECOM	0.00698603	0.853528	0.000135096	chr1	98234686	98234686	0.00728866	10.2041
ENSBTAG00000011575	532242	RFNG O-fucosylpeptide 3-beta-N-acetylglucosaminyltransferase	RFNG	0.00698603	-0.299437	0.000523799	chr19	50831553	50831553	0.00176499	-21.058
ENSBTAG00000016990	532257	ubiquitin specific peptidase 24	USP24	0.00698603	0.470949	0.000312673	chr3	91210064	91210064	0.00204999	25.8929
ENSBTAG00000010306	532277	relaxin family peptide receptor 1	RXFP1	0.00698603	-0.0983679	0.909155	chr17	40519265	40519265	0.00691504	-9.375
ENSBTAG00000018497	532333	caveolae associated protein 2	CAVIN2	0.00698603	0.718147	1.82112e-05	chr2	80535109	80535109	0.0232918	-19.0678
ENSBTAG00000007202	532527	EI24 autophagy associated transmembrane protein	EI24	0.00698603	-0.193376	0.0373243	chr29	28985673	28985673	0.0278548	10.7404
ENSBTAG00000011647	532560	solute carrier family 25 member 15	SLC25A15	0.00698603	0.64372	0.0442855	chr12	21785241	21785241	0.0115688	15.9184
ENSBTAG00000006214	532684	lysyl oxidase like 2	LOXL2	0.00698603	0.410839	0.00279748	chr8	70549350	70549350	0.00154304	26.272
ENSBTAG00000017160	532704	TBC1 domain family member 7	TBC1D7	0.00698603	-0.201335	0.195951	chr23	43216708	43216708	0.0465172	16.5625
ENSBTAG00000030587	532851	LIM and SH3 protein 1	LASP1	0.00698603	0.208139	0.0439495	chr19	39467106	39467106	0.0201821	18.6425
ENSBTAG00000005519	532877	ring finger protein 38	RNF38	0.00698603	0.288396	0.0172627	chr8	60736942	60736942	0.00810384	-12.8191
ENSBTAG00000019075	533042	methionyl aminopeptidase type 1D, mitochondrial	METAP1D	0.00698603	-0.283306	0.0334136	chr2	24542776	24542776	0.0890845	-10.0526
ENSBTAG00000012582	533057	isoleucyl-tRNA synthetase 2, mitochondrial	IARS2	0.00698603	0.149963	0.0365804	chr16	23590595	23590595	0.167835	5.63562
ENSBTAG00000002425	533065	sodium voltage-gated channel alpha subunit 9	SCN9A	0.00698603	-1.35336	0.0904834	chr2	30012218	30012218	0.0309051	-10.207
ENSBTAG00000006690	533078	archain 1	ARCN1	0.00698603	0.316834	0.00117072	chr15	29228462	29228462	0.230914	-1.96078
ENSBTAG00000031950	533284	RAB3A interacting protein	RAB3IP	0.00698603	-0.310854	0.088564	chr5	43683746	43683746	0.0651673	-7.98574
ENSBTAG00000004126	533379	myeloid leukemia factor 1	MLF1	0.00698603	0.462223	0.00126669	chr1	109002498	109002498	0.00127229	13.1148
ENSBTAG00000012426	533426	INO80 complex subunit C	INO80C	0.00698603	-0.42042	0.000250071	chr24	21625999	21625999	0.00781239	-21.8182
ENSBTAG00000002048	533590	protein tyrosine phosphatase non-receptor type 11	PTPN11	0.00698603	0.440095	1.66587e-05	chr17	61802427	61802427	0.220843	2.08333
ENSBTAG00000009755	533600	golgin A3	GOLGA3	0.00698603	0.191772	0.0248117	chr17	44448922	44448922	0.0957588	8.64129
ENSBTAG00000013081	533630	phosphoserine phosphatase	PSPH	0.00698603	-1.89465	0.00303488	chr25	27714443	27714443	0.164466	-10.6718
ENSBTAG00000000105	533646	Ras like without CAAX 1	RIT1	0.00698603	0.408413	0.00458401	chr3	14858415	14858415	0.0213195	10.8754
ENSBTAG00000006325	533678	NudC domain containing 3	NUDCD3	0.00698603	-0.189742	0.0120128	chr4	76912386	76912386	0.152196	7.69981
ENSBTAG00000054647	533764	ribulose-5-phosphate-3-epimerase	RPE	0.00698603	-0.250491	0.0505182	chr2	97881338	97881338	0.00563812	15.7895
ENSBTAG00000018408	533801	sorting nexin 14	SNX14	0.00698603	-0.299291	0.00166911	chr9	63875317	63875317	0.0114493	6.75676
ENSBTAG00000002798	533842	nucleic acid binding protein 2	NABP2	0.00698603	-0.335134	0.00631164	chr5	57102195	57102195	0.521577	2.8125
ENSBTAG00000003830	533874	proteasome 20S subunit beta 3	PSMB3	0.00698603	-0.162444	0.058774	chr19	39345065	39345065	0.00276551	15.2329
ENSBTAG00000001908	533910	dihydrolipoamide dehydrogenase	DLD	0.00698603	0.676389	9.74279e-10	chr4	48913980	48913980	0.00509246	22.7644
ENSBTAG00000008845	533964	integrator complex subunit 9	INTS9	0.00698603	-0.223019	0.100345	chr8	9905721	9905721	0.0285835	-10.6151
ENSBTAG00000004448	533980	cytoskeleton associated protein 5	CKAP5	0.00698603	0.260065	0.014839	chr15	76749782	76749782	0.00393977	10.9375
ENSBTAG00000003361	533987	methyltransferase like 15	METTL15	0.00698603	0.596167	0.00498639	chr15	59273050	59273050	0.00113839	20.8266
ENSBTAG00000009439	534065	erythroid differentiation regulatory factor 1	EDRF1	0.00698603	0.125091	0.259303	chr26	45268252	45268252	0.0201269	-13.6876
ENSBTAG00000009131	534095	tetratricopeptide repeat domain 37	TTC37	0.00698603	0.229766	0.0453852	chr7	94844838	94844838	0.00450081	-16.0711
ENSBTAG00000005940	534107	protein kinase AMP-activated non-catalytic subunit beta 1	PRKAB1	0.00698603	0.254777	0.00605305	chr17	55757426	55757426	0.0153459	-18.465
ENSBTAG00000011860	534126	SPT20 homolog, SAGA complex component	SUPT20H	0.00698603	-0.280051	0.0110521	chr12	24638375	24638375	0.0275311	15.7895
ENSBTAG00000027932	534211	baculoviral IAP repeat containing 6	BIRC6	0.00698603	0.182691	0.0530661	chr11	14969110	14969110	0.00436207	12.451
ENSBTAG00000004118	534286	5'-aminolevulinate synthase 1	ALAS1	0.00698603	0.893024	5.43875e-13	chr22	48698881	48698881	0.0670846	17.5101
ENSBTAG00000003148	534293	minichromosome maintenance complex component 3 associated protein	MCM3AP	0.00698603	0.147801	0.0929696	chr1	145980158	145980158	0.000394861	25.3389
ENSBTAG00000004787	534297	meteorin like, glial cell differentiation regulator	METRNL	0.00698603	0.0303929	0.875026	chr19	49598362	49598362	0.0511324	-5.17241
ENSBTAG00000021700	534306	MAP kinase activating death domain	MADD	0.00698603	0.165068	0.135805	chr15	77143747	77143747	0.0209378	20.7407
ENSBTAG00000009665	534358	utrophin	UTRN	0.00698603	0.726678	2.09519e-07	chr9	81920833	81920833	0.000707491	12.963
ENSBTAG00000002242	534394	proteasome activator subunit 3 interacting protein 1	PSME3IP1	0.00698603	-0.249491	0.0247962	chr18	25207807	25207807	0.0177537	7.14286
ENSBTAG00000003312	534506	carbohydrate sulfotransferase 15	CHST15	0.00698603	0.634287	0.00656971	chr26	43769854	43769854	0.0199982	-12.3077
ENSBTAG00000018594	534550	lin-37 DREAM MuvB core complex component	LIN37	0.00698603	-0.3106	0.00510862	chr18	46461511	46461511	0.106008	3.84615
ENSBTAG00000008299	534581	interleukin 20 receptor subunit beta	IL20RB	0.00698603	-0.932251	0.0866275	chr1	132188297	132188297	0.0223881	19.0257
ENSBTAG00000011207	534583	calponin 1	CNN1	0.00698603	0.47337	0.0015263	chr7	15886776	15886776	0.116902	11.8347
ENSBTAG00000007968	534606	RNA pseudouridine synthase D3	RPUSD3	0.00698603	-0.224594	0.0359711	chr22	16882443	16882443	0.475759	4.52904
ENSBTAG00000007147	534625	CUE domain containing 1	CUEDC1	0.00698603	-0.268149	0.0116541	chr19	8738819	8738819	0.0183079	-20.281
ENSBTAG00000012787	534664	SDE2 telomere maintenance homolog	SDE2	0.00698603	0.608334	8.26666e-05	chr16	29002870	29002870	0.0123317	-23.6167
ENSBTAG00000017362	534707	CCR4-NOT transcription complex subunit 6	CNOT6	0.00698603	0.263675	0.121103	chr7	747549	747549	0.013579	-23.1667
ENSBTAG00000006640	534712	RB transcriptional corepressor 1	RB1	0.00698603	0.314006	0.0031357	chr12	18140026	18140026	0.121249	10.8021
ENSBTAG00000014804	534770	heterogeneous nuclear ribonucleoprotein D like	HNRNPDL	0.00698603	-0.346489	1.64555e-06	chr6	97202403	97202403	0.115481	-5.90783
ENSBTAG00000030979	534900	tubulin, alpha 3e	TUBA3E	0.00698603	-0.474822	0.0630837	chr17	72354409	72354409	0.218246	12.5488
ENSBTAG00000015099	534970	ribosomal protein L26 like 1	RPL26L1	0.00698603	-0.226461	0.114178	chr20	4690444	4690444	0.0019042	13.7255
ENSBTAG00000020099	534991	stathmin 2	STMN2	0.00698603	0.689547	0.105631	chr14	42718413	42718413	0.00171527	19.5106
ENSBTAG00000004517	535018	TAR (HIV-1) RNA binding protein 1	TARBP1	0.00698603	-0.28142	0.00234268	chr28	7257151	7257151	0.0159401	21.6039
ENSBTAG00000001463	535030	tankyrase	TNKS	0.00698603	0.477663	0.0266159	chr27	25531170	25531170	0.0543254	13.9459
ENSBTAG00000020865	535054	pellino E3 ubiquitin protein ligase 1	PELI1	0.00698603	0.555943	0.000923231	chr11	62584493	62584493	1.32599e-05	39.9015
ENSBTAG00000019915	535077	gelsolin	GSN	0.00698603	-0.325236	0.0145156	chr8	110649846	110649846	0.0100056	22.3798
ENSBTAG00000001302	535290	mitochondrial ribosomal protein S28	MRPS28	0.00698603	-0.232592	0.064803	chr14	43226522	43226522	0.00215478	11.1111
ENSBTAG00000001492	535347	FYN binding protein 1	FYB1	0.00698603	1.65497	0.00780835	chr20	35260020	35260020	0.00873257	17.0918
ENSBTAG00000010293	535378	par-3 family cell polarity regulator beta	PARD3B	0.00698603	0.448202	0.0230506	chr2	93189402	93189402	0.00223991	27.2727
ENSBTAG00000006828	535383	Rap guanine nucleotide exchange factor 3	RAPGEF3	0.00698603	0.324594	0.0400852	chr5	32520761	32520761	0.0510362	14.6115
ENSBTAG00000019909	535416	sirtuin 6	SIRT6	0.00698603	0.0592516	0.766355	chr7	19850134	19850134	0.107544	13.2086
ENSBTAG00000001612	535447	LSM1 homolog, mRNA degradation associated	LSM1	0.00698603	-0.220373	0.0568433	chr27	33341512	33341512	0.106066	11.9375
ENSBTAG00000024387	535496	patatin like phospholipase domain containing 8	PNPLA8	0.00698603	0.377223	0.0017958	chr4	49615626	49615626	0.0922074	-7.29847
ENSBTAG00000030973	535605	tubulin, alpha 3d	TUBA1D	0.00698603	0.520224	0.107577	chr2	107213298	107213298	0.0488879	-16.7638
ENSBTAG00000013469	535629	SRC kinase signaling inhibitor 1	SRCIN1	0.00698603	-0.398157	0.499726	chr19	39194738	39194738	0.00175952	18.6714
ENSBTAG00000003415	535653	esterase D	ESD	0.00698603	-0.107376	0.170987	chr12	16714837	16714837	0.00413305	18.2792
ENSBTAG00000012848	535675	protein tyrosine phosphatase receptor type U	PTPRU	0.00698603	0.446375	0.0382277	chr2	124325045	124325045	0.00102957	-15.0943
ENSBTAG00000002129	535702	Kruppel like factor 5	KLF5	0.00698603	-0.298758	0.178063	chr12	47744604	47744604	8.84224e-05	-22.7972
ENSBTAG00000008938	535742	SRC proto-oncogene, non-receptor tyrosine kinase	SRC	0.00698603	0.582399	0.158604	chr13	66395582	66395582	0.0139585	16.5254
ENSBTAG00000007787	535883	3-hydroxyisobutyryl-CoA hydrolase	HIBCH	0.00698603	0.249576	0.0069201	chr2	6019377	6019377	3.99993e-07	42.2563
ENSBTAG00000010442	535887	pantothenate kinase 1	PANK1	0.00698603	1.21369	1.6836e-06	chr26	11321930	11321930	0.0975394	-9.52381
ENSBTAG00000012022	535927	TBC1 domain family member 2B	TBC1D2B	0.00698603	0.418262	0.0389482	chr21	30456141	30456141	0.00585741	-23.5
ENSBTAG00000016525	535951	integrin subunit alpha 1	ITGA1	0.00698603	0.823884	7.05919e-05	chr20	26456021	26456021	1.51849e-07	40
ENSBTAG00000011661	536117	centrosomal protein 152	CEP152	0.00698603	0.582886	0.228075	chr10	61485270	61485270	0.0629424	7.70982
ENSBTAG00000018427	536154	NCK adaptor protein 1	NCK1	0.00698603	0.246056	0.0657296	chr1	132290766	132290766	0.00317329	24.6624
ENSBTAG00000016050	536213	choline kinase beta	CHKB	0.00698603	-0.39881	0.00146387	chr5	119905794	119905794	0.10548	12.2957
ENSBTAG00000020468	536426	mitochondrial calcium uptake family member 3	MICU3	0.00698603	0.36275	0.0107493	chr27	20154172	20154172	0.0714235	9.21109
ENSBTAG00000003807	536537	CCR4-NOT transcription complex subunit 9	CNOT9	0.00698603	-0.151719	0.0859359	chr2	106537323	106537323	0.450255	-5.13205
ENSBTAG00000015683	536558	heat shock protein family A (Hsp70) member 4	HSPA4	0.00698603	0.359152	0.000692595	chr7	44662940	44662940	0.00187289	-20.5605
ENSBTAG00000014807	536604	dipeptidyl peptidase 8	DPP8	0.00698603	-0.0664274	0.603431	chr10	12405076	12405076	0.0276402	-7.14286
ENSBTAG00000003876	536656	mitochondrial calcium uniporter	MCU	0.00698603	0.800086	1.31197e-08	chr28	28698559	28698559	0.00132886	28.096
ENSBTAG00000015025	536696	YY1 associated factor 2	YAF2	0.00698603	-0.199906	0.0627944	chr5	38477762	38477762	0.0272392	-17.9177
ENSBTAG00000019121	536731	intraflagellar transport 122	IFT122	0.00698603	0.314031	0.0343552	chr22	56298231	56298231	7.01284e-06	40.8726
ENSBTAG00000018707	536781	LIM domain binding 3	LDB3	0.00698603	-0.188108	0.015283	chr28	41349890	41349890	0.0051116	-27.2405
ENSBTAG00000003325	536909	SNF related kinase	SNRK	0.00698603	0.710192	1.27605e-07	chr22	15205799	15205799	0.000462379	-26.9666
ENSBTAG00000031890	537203	dedicator of cytokinesis 1	DOCK1	0.00698603	0.461934	0.000390821	chr26	46399519	46399519	0.003021	-22.996
ENSBTAG00000021705	537221	ubiquitin-fold modifier conjugating enzyme 1	UFC1	0.00698603	-0.300334	0.00239242	chr3	8358949	8358949	0.0266774	6.55738
ENSBTAG00000007689	537224	lipin 1	LPIN1	0.00698603	0.414045	0.00160109	chr11	86213970	86213970	0.00454575	-22.7778
ENSBTAG00000011997	537266	zinc finger MIZ-type containing 2	ZMIZ2	0.00698603	0.453883	2.36072e-05	chr4	76729775	76729775	0.00916497	9.09091
ENSBTAG00000016549	537314	capping protein regulator and myosin 1 linker 1	CARMIL1	0.00698603	-0.979387	0.00913794	chr23	32591541	32591541	0.00120727	-26.2687
ENSBTAG00000021652	537386	PDZ domain containing 9	PDZD9	0.00698603	0.765386	0.000683956	chr25	19677778	19677778	0.00391694	10
ENSBTAG00000034776	537391	dimethylarginine dimethylaminohydrolase 1	DDAH1	0.00698603	0.630112	0.00153719	chr3	58688968	58688968	0.0114594	-19.5402
ENSBTAG00000021120	537404	SET and MYND domain containing 1	SMYD1	0.00698603	0.562577	3.87029e-05	chr11	47967828	47967828	0.1179	-12.6448
ENSBTAG00000005913	537453	PAT1 homolog 1, processing body mRNA decay factor	PATL1	0.00698603	0.00662456	0.931931	chr15	82842868	82842868	0.0905358	4.54545
ENSBTAG00000016869	537616	DNA polymerase delta 3, accessory subunit	POLD3	0.00698603	0.230829	0.138938	chr15	53954689	53954689	0.0252681	21.3836
ENSBTAG00000011723	537698	glutamate ionotropic receptor kainate type subunit 5	GRIK5	0.00698603	-0.41071	0.115955	chr18	51184748	51184748	0.0186044	16.8579
ENSBTAG00000017719	537810	A-kinase anchoring protein 6	AKAP6	0.00698603	0.394575	0.00081541	chr21	43027012	43027012	0.00074697	12.6984
ENSBTAG00000003354	537894	structural maintenance of chromosomes flexible hinge domain containing 1	SMCHD1	0.00698603	0.288304	0.0120382	chr24	36916921	36916921	0.00731171	10
ENSBTAG00000016078	537963	syntaxin binding protein 4	STXBP4	0.00698603	0.76332	0.0281502	chr19	5125670	5125670	1.85044e-10	49.6831
ENSBTAG00000020480	537972	serine palmitoyltransferase long chain base subunit 2	SPTLC2	0.00698603	0.466836	0.00518601	chr10	88744714	88744714	0.0346523	18.1601
ENSBTAG00000016252	538005	LSM12 homolog	LSM12	0.00698603	-0.22778	0.0414485	chr19	43903903	43903903	0.0227493	5.88235
ENSBTAG00000010428	538284	ubiquitin specific peptidase 15	USP15	0.00698603	0.223127	0.0587897	chr5	51288140	51288140	0.0141997	-24.3137
ENSBTAG00000005700	538340	mitogen-activated protein kinase kinase kinase 9	MAP3K9	0.00698603	0.763872	0.0729928	chr10	82396770	82396770	0.0143578	13.8402
ENSBTAG00000019585	538404	myomesin 1	MYOM1	0.00698603	0.317353	0.00174351	chr24	37311436	37311436	0.108215	14.5433
ENSBTAG00000000369	538419	epidermal growth factor receptor pathway substrate 8	EPS8	0.00698603	0.72095	7.48338e-11	chr5	94122508	94122508	0.000857165	18.8029
ENSBTAG00000007596	538437	GTP binding protein overexpressed in skeletal muscle	GEM	0.00698603	0.729636	0.00781675	chr14	70055776	70055776	0.0059566	17.0526
ENSBTAG00000007175	538439	arginine vasopressin receptor 1A	AVPR1A	0.00698603	-0.440629	0.217594	chr5	50187646	50187646	2.48717e-06	25.8442
ENSBTAG00000013858	538487	chromosome 25 C16orf72 homolog	C25H16orf72	0.00698603	0.409111	0.00178853	chr25	8177866	8177866	1.25932e-07	46.7437
ENSBTAG00000017419	538498	zinc finger ZZ-type containing 3	ZZZ3	0.00698603	-0.132448	0.323557	chr3	67164011	67164011	3.90711e-05	19.6078
ENSBTAG00000000845	538499	olfactomedin 3	OLFM3	0.00698603	-0.798915	0.821141	chr3	40818191	40818191	0.000686399	-25.8458
ENSBTAG00000009918	538506	Gse1 coiled-coil protein	GSE1	0.00698603	0.0910964	0.347087	chr18	11242514	11242514	0.00385572	25.9816
ENSBTAG00000010387	538509	MINDY lysine 48 deubiquitinase 3	MINDY3	0.00698603	-0.228089	0.114872	chr13	30518762	30518762	0.00204387	29.7692
ENSBTAG00000018049	538519	MAPK interacting serine/threonine kinase 2	MKNK2	0.00698603	-0.480415	0.000129469	chr7	21511034	21511034	0.45699	7.09549
ENSBTAG00000000347	538559	ras homolog family member G	RHOG	0.00698603	-0.249962	0.0230773	chr15	51230654	51230654	0.031866	-19.3691
ENSBTAG00000000457	538595	coiled-coil domain containing 89	CCDC89	0.00698603	-0.958403	0.0639392	chr29	9860152	9860152	0.0714347	-8.2496
ENSBTAG00000019486	538709	claudin 12	CLDN12	0.00698603	0.656639	0.0910469	chr2	121409255	121409255	0.0159121	11.8736
ENSBTAG00000013074	538754	protein phosphatase 1 regulatory subunit 15B	PPP1R15B	0.00698603	0.458212	0.00252655	chr16	2147286	2147286	0.0881454	14.6154
ENSBTAG00000004873	538796	cyclin L2	CCNL2	0.00698603	-0.253114	0.00203004	chr16	51140657	51140657	0.36871	-5.65476
ENSBTAG00000021636	538798	G protein-coupled receptor 155	GPR155	0.00698603	0.518473	0.018882	chr2	22317862	22317862	0.026202	11.9387
ENSBTAG00000010773	538800	glyceronephosphate O-acyltransferase	GNPAT	0.00698603	-0.153018	0.0599495	chr28	4017189	4017189	0.00454136	-17.6402
ENSBTAG00000007696	538805	trafficking protein particle complex subunit 8	TRAPPC8	0.00698603	0.287024	0.00246363	chr24	25294193	25294193	0.00685256	8.19672
ENSBTAG00000045762	538819	secretory carrier membrane protein 4	SCAMP4	0.00698603	-0.257571	0.00975075	chr7	44215399	44215399	0.0218778	-6.89655
ENSBTAG00000020345	538975	calponin 3	CNN3	0.00698603	0.309457	0.0070088	chr3	48609187	48609187	0.00247967	15.6128
ENSBTAG00000044048	539015	limb development membrane protein 1 like	LMBR1L	0.00698603	-0.25975	0.0928113	chr5	30712174	30712174	0.0536061	-16.0563
ENSBTAG00000003907	539055	tetraspanin 14	TSPAN14	0.00698603	0.74154	0.000127794	chr28	35849148	35849148	0.203986	-5.98991
ENSBTAG00000012659	539067	ligand dependent nuclear receptor interacting factor 1	LRIF1	0.00698603	0.120397	0.306573	chr3	32362922	32362922	0.00306881	-28.0361
ENSBTAG00000010832	539101	jagunal homolog 1	JAGN1	0.00698603	-0.167755	0.168645	chr22	16860888	16860888	0.050238	15.6596
ENSBTAG00000011374	539123	sphingosine-1-phosphate receptor 3	S1PR3	0.00698603	0.951227	6.15585e-05	chr8	89148785	89148785	0.0229788	14.5098
ENSBTAG00000005647	539146	G protein-coupled receptor 132	GPR132	0.00698603	1.70599	0.00345856	chr21	69478425	69478425	0.0477528	-10.4923
ENSBTAG00000008772	539217	structural maintenance of chromosomes 2	SMC2	0.00698603	0.641446	0.0260389	chr8	93591045	93591045	0.00716964	25.2941
ENSBTAG00000021482	539247	aph-1 homolog A, gamma-secretase subunit	APH1A	0.00698603	-0.2163	0.0539001	chr3	20373316	20373316	0.439877	-2.67857
ENSBTAG00000021786	539251	aurora kinase A and ninein interacting protein	AUNIP	0.00698603	0.143896	0.667858	chr2	127229262	127229262	0.0117664	-16.362
ENSBTAG00000003975	539289	lectin, mannose binding 2 like	LMAN2L	0.00698603	-0.482267	6.64913e-05	chr11	2703572	2703572	0.00652742	10.5263
ENSBTAG00000011986	539290	phospholipid scramblase 4	PLSCR4	0.00698603	0.431368	0.0414419	chr1	122164587	122164587	0.00597224	8.82353
ENSBTAG00000007120	539295	ADP ribosylation factor guanine nucleotide exchange factor 2	ARFGEF2	0.00698603	-0.0542326	0.642633	chr13	77113641	77113641	0.0045368	-9.80392
ENSBTAG00000000751	539343	retinal pigment epithelium-derived rhodopsin homolog	RRH	0.00698603	-1.30424	0.407526	chr6	15594404	15594404	0.0470065	15.6386
ENSBTAG00000015711	539364	BTG anti-proliferation factor 2	BTG2	0.00698603	1.64329	3.83283e-10	chr16	1085937	1085937	0.254908	-9.48307
ENSBTAG00000003684	539366	leucine rich repeat and fibronectin type III domain containing 5	LRFN5	0.00698603	2.25186	0.216662	chr21	51285137	51285137	0.000178755	-25.7576
ENSBTAG00000018352	539379	actin binding Rho activating protein	ABRA	0.00698603	1.21158	4.53939e-17	chr14	57835306	57835306	0.00101484	-14
ENSBTAG00000010175	539415	collagen type VIII alpha 2 chain	COL8A2	0.00698603	-0.895396	0.00178423	chr3	109694220	109694220	0.0373191	12.6429
ENSBTAG00000008113	539430	odd-skipped related transcription factor 1	OSR1	0.00698603	-0.63272	0.0174165	chr11	79410407	79410407	0.000681475	-20.339
ENSBTAG00000007964	539459	actin related protein 2/3 complex subunit 4	ARPC4	0.00698603	-0.15356	0.0461893	chr22	16921620	16921620	0.650637	-2.77778
ENSBTAG00000011162	539463	zinc finger with KRAB and SCAN domains 2	ZKSCAN2	0.00698603	-0.362205	0.514808	chr25	22828392	22828392	0.0399012	-13.427
ENSBTAG00000014831	539466	protein phosphatase 1 regulatory subunit 3C	PPP1R3C	0.00698603	0.395587	0.0154389	chr26	13127237	13127237	0.0299319	19.2191
ENSBTAG00000004159	539492	SIX homeobox 2	SIX2	0.00698603	-0.873102	1.01958e-05	chr11	27483586	27483586	0.0386648	10.8124
ENSBTAG00000019174	539500	zinc finger protein 710	ZNF710	0.00698603	0.370565	0.232	chr21	21437786	21437786	0.0350315	10.9524
ENSBTAG00000046862	539555	MARCKS like 1	MARCKSL1	0.00698603	0.374353	0.0487318	chr2	121217657	121217657	0.0227432	17.2932
ENSBTAG00000008551	539580	tumor suppressor candidate 1	TUSC1	0.00698603	-0.710354	0.0025056	chr8	18782646	18782646	0.000718628	15.1515
ENSBTAG00000019704	539633	helicase like transcription factor	HLTF	0.00698603	0.558869	0.00306256	chr1	119066469	119066469	7.33045e-05	17.5439
ENSBTAG00000020035	539640	regulator of calcineurin 1	RCAN1	0.00698603	1.72829	2.44181e-06	chr1	923994	923994	0.00696426	-9.61538
ENSBTAG00000006695	539643	valosin containing protein interacting protein 1	VCPIP1	0.00698603	0.356682	0.0846711	chr14	30921992	30921992	0.129951	10.0543
ENSBTAG00000020781	539651	SET domain containing 6, protein lysine methyltransferase	SETD6	0.00698603	-0.0993869	0.460258	chr18	26303139	26303139	0.0679433	6.88727
ENSBTAG00000001510	539655	cyclin dependent kinase 17	CDK17	0.00698603	0.303699	0.0448258	chr5	60629155	60629155	0.00216058	11.2903
ENSBTAG00000004399	539665	leucine rich repeat neuronal 3	LRRN3	0.00698603	-0.65141	0.232843	chr4	57743968	57743968	6.58562e-08	-39.6552
ENSBTAG00000008115	539674	TNF alpha induced protein 1	TNFAIP1	0.00698603	0.554951	3.53367e-05	chr19	19823491	19823491	0.0490982	-18.3288
ENSBTAG00000047191	539714	potassium voltage-gated channel subfamily A member 6	KCNA6	0.00698603	0.741525	0.223568	chr5	105358430	105358430	0.0011176	27.3726
ENSBTAG00000007875	539785	scaffold attachment factor B	SAFB	0.00698603	-0.212316	0.00943339	chr7	18634480	18634480	0.0143364	-17.8322
ENSBTAG00000007190	539787	THAP domain containing 6	THAP6	0.00698603	-0.453015	0.0111762	chr6	90314705	90314705	0.00190542	14
ENSBTAG00000014316	539850	heterogeneous nuclear ribonucleoprotein H3	HNRNPH3	0.00698603	0.219618	0.0104514	chr28	24754988	24754988	0.429746	-3.82775
ENSBTAG00000003421	539901	ring finger protein 40	RNF40	0.00698603	0.275878	0.0158451	chr25	26893375	26893375	0.0650781	-9.16667
ENSBTAG00000002279	539955	LUC7 like 3 pre-mRNA splicing factor	LUC7L3	0.00698603	-0.261094	0.00593258	chr19	36021651	36021651	0.0245098	-17.834
ENSBTAG00000007506	539969	calcium voltage-gated channel auxiliary subunit gamma 7	CACNG7	0.00698603	1.23667	0.000355973	chr18	61605950	61605950	0.0432964	18.6275
ENSBTAG00000004243	539992	lysophospholipase 1	LYPLA1	0.00698603	0.341207	0.0121355	chr14	22006394	22006394	0.419304	-3.63587
ENSBTAG00000006836	539998	F-box protein 33	FBXO33	0.00698603	0.689856	0.0509187	chr21	49296571	49296571	0.000582544	-24.6468
ENSBTAG00000008432	540004	nucleoporin 98 and 96 precursor	NUP98	0.00698603	0.306905	0.00556134	chr15	51289552	51289552	0.251316	5.97052
ENSBTAG00000015307	540017	fibrillin 2	FBN2	0.00698603	-1.21061	0.00160393	chr7	25529487	25529487	0.00262402	24.9062
ENSBTAG00000012505	540026	Rho guanine nucleotide exchange factor 17	ARHGEF17	0.00698603	0.42979	0.00169518	chr15	52792942	52792942	0.174404	-8.33333
ENSBTAG00000016444	540068	reticulophagy regulator 1	RETREG1	0.00698603	0.924125	3.46003e-07	chr20	56568068	56568068	5.00492e-05	-34.6983
ENSBTAG00000018318	540083	DnaJ heat shock protein family (Hsp40) member B5	DNAJB5	0.00698603	0.535007	0.000687028	chr8	59278747	59278747	0.053298	-14.2521
ENSBTAG00000000162	540089	anaphase promoting complex subunit 16	ANAPC16	0.00698603	-0.459209	4.63686e-06	chr28	28259315	28259315	0.01503	23.0537
ENSBTAG00000015327	540108	spectrin alpha, non-erythrocytic 1	SPTAN1	0.00698603	0.356223	0.00146307	chr11	99118588	99118588	0.00224871	-28.2935
ENSBTAG00000012186	540124	dickkopf like acrosomal protein 1	DKKL1	0.00698603	0.563511	0.124192	chr18	55844651	55844651	0.105912	-13.1667
ENSBTAG00000021971	540156	synuclein alpha interacting protein	SNCAIP	0.00698603	0.747699	9.54319e-05	chr7	31341144	31341144	0.00503529	20.0257
ENSBTAG00000011155	540170	pumilio RNA binding family member 2	PUM2	0.00698603	0.519846	0.000229879	chr11	78563749	78563749	0.00166777	-10.5263
ENSBTAG00000013440	540172	RNA binding motif protein 42	RBM42	0.00698603	-0.173029	0.0173707	chr18	46356466	46356466	0.106008	3.84615
ENSBTAG00000002693	540194	KAT8 regulatory NSL complex subunit 2	KANSL2	0.00698603	-0.103403	0.306749	chr5	31080393	31080393	0.00488287	-10.9375
ENSBTAG00000001144	540212	N-alpha-acetyltransferase 20, NatB catalytic subunit	NAA20	0.00698603	0.284	0.00145172	chr13	39575024	39575024	0.0667792	-17.9231
ENSBTAG00000015385	540232	CTD small phosphatase like 2	CTDSPL2	0.00698603	0.405693	0.0228393	chr10	102911222	102911222	0.00348473	10.1695
ENSBTAG00000003650	540245	nuclear receptor subfamily 4 group A member 2	NR4A2	0.00698603	1.23739	0.0237978	chr2	40037583	40037583	0.00179045	12.1212
ENSBTAG00000054059	540350	MYCL proto-oncogene, bHLH transcription factor	MYCL	0.00698603	1.56154	0.0338385	chr3	106173003	106173003	0.119652	-9.2636
ENSBTAG00000014181	540353	ring finger protein 111	RNF111	0.00698603	0.199737	0.116789	chr10	51309766	51309766	0.00231109	-11.7647
ENSBTAG00000011838	540367	PC-esterase domain containing 1B	PCED1B	0.00698603	0.0245865	0.955491	chr5	33154898	33154898	0.000408327	13.5593
ENSBTAG00000012083	540417	iroquois homeobox 3	IRX3	0.00698603	-0.644148	0.0616527	chr18	22803016	22803016	3.75042e-08	40.0123
ENSBTAG00000002835	540488	SMAD family member 1	SMAD1	0.00698603	0.422614	0.00174028	chr17	12824516	12824516	0.0143947	-21.2121
ENSBTAG00000015559	540516	ERI1 exoribonuclease family member 3	ERI3	0.00698603	-0.262619	0.00297345	chr3	101698506	101698506	0.0420568	18.035
ENSBTAG00000015018	540530	fibronectin type III and SPRY domain containing 2	FSD2	0.00698603	-0.115045	0.333901	chr21	23077496	23077496	0.00741022	-25.5482
ENSBTAG00000015124	540543	arginine and glutamate rich 1	ARGLU1	0.00698603	-0.152933	0.0228748	chr12	82331027	82331027	0.000738466	21.1538
ENSBTAG00000015066	540559	LanC like 1	LANCL1	0.00698603	-0.184235	0.0428113	chr2	98213974	98213974	0.0051938	-9.52381
ENSBTAG00000015116	540564	RAD23 homolog A, nucleotide excision repair protein	RAD23A	0.00698603	-0.252242	0.00486326	chr7	12615722	12615722	0.107767	3.57143
ENSBTAG00000010506	540599	MYST/Esa1 associated factor 6	MEAF6	0.00698603	0.485486	0.0193642	chr3	108357605	108357605	0.0213785	18.6243
ENSBTAG00000007802	540648	BCL2 associated transcription factor 1	BCLAF1	0.00698603	0.289776	0.00482383	chr9	74274852	74274852	6.8064e-05	17.9104
ENSBTAG00000003021	540741	Sp1 transcription factor	SP1	0.00698603	0.387432	0.00531454	chr5	26640574	26640574	0.0383311	-19.6429
ENSBTAG00000009498	540786	phosphatase and tensin homolog	PTEN	0.00698603	0.455751	0.0329476	chr26	9626106	9626106	0.00381305	16.2037
ENSBTAG00000000804	540817	MOB kinase activator 3B	MOB3B	0.00698603	-0.4624	0.0160417	chr8	16739925	16739925	3.46983e-06	41.0475
ENSBTAG00000013851	540824	BCL10 immune signaling adaptor	BCL10	0.00698603	0.197889	0.131467	chr3	58814544	58814544	0.0128967	-22.4713
ENSBTAG00000006744	540861	transmembrane protein 131	TMEM131	0.00698603	0.281552	0.000984162	chr11	3194917	3194917	0.00118591	-27.0786
ENSBTAG00000053007	540877	inositol-trisphosphate 3-kinase B	ITPKB	0.00698603	0.580385	0.000421905	chr16	29719795	29719795	0.0492274	17.0213
ENSBTAG00000001574	540878	G-patch domain containing 2	GPATCH2	0.00698603	0.549114	0.0237342	chr16	21065067	21065067	0.0167313	14.7834
ENSBTAG00000002697	540881	potassium channel tetramerization domain containing 10	KCTD10	0.00698603	0.444702	0.00100219	chr17	63707949	63707949	0.0696263	-15.7143
ENSBTAG00000026716	540885	inhibitor of Bruton tyrosine kinase	IBTK	0.00698603	0.0864267	0.388296	chr9	21967930	21967930	1.99742e-05	-31.2047
ENSBTAG00000020956	540914	metallophosphoesterase domain containing 2	MPPED2	0.00698603	1.6339	0.000106019	chr15	61327865	61327865	0.00153519	26.5645
ENSBTAG00000004834	540938	CCR4-NOT transcription complex subunit 10	CNOT10	0.00698603	-0.302148	0.0145175	chr22	7130115	7130115	0.0169448	7.54717
ENSBTAG00000012865	540945	DEK proto-oncogene	DEK	0.00698603	-0.171476	0.0366305	chr23	39390548	39390548	0.00850278	-16.0714
ENSBTAG00000003561	540979	serine/threonine kinase 35	STK35	0.00698603	-0.0829862	0.548168	chr13	53059201	53059201	0.00344077	13.6018
ENSBTAG00000007309	540995	ST6 N-acetylgalactosaminide alpha-2,6-sialyltransferase 5	ST6GALNAC5	0.00698603	1.09451	0.359694	chr3	67911034	67911034	2.68301e-05	34.953
ENSBTAG00000018855	541016	SR-related CTD associated factor 4	SCAF4	0.00698603	0.226769	0.0478177	chr1	3739758	3739758	0.00322349	-26.4021
ENSBTAG00000018978	541019	lysine acetyltransferase 14	KAT14	0.00698603	-0.148557	0.0694208	chr13	38349139	38349139	0.0547746	5.55556
ENSBTAG00000015771	541050	YTH N6-methyladenosine RNA binding protein 2	YTHDF2	0.00698603	0.203033	0.0403426	chr2	124741727	124741727	0.0522238	-7.34232
ENSBTAG00000004115	541070	myosin regulatory light chain interacting protein	MYLIP	0.00698603	0.5535	5.92417e-05	chr23	41173821	41173821	0.00866625	21.5932
ENSBTAG00000005963	541078	methionine adenosyltransferase 1A	MAT1A	0.00698603	-1.07497	0.632305	chr28	35673288	35673288	0.0496888	-13.6397
ENSBTAG00000001509	541125	ETS transcription factor ELK3	ELK3	0.00698603	0.755785	0.00011714	chr5	60446578	60446578	0.0116819	12.7541
ENSBTAG00000009778	541140	KRAS proto-oncogene, GTPase	KRAS	0.00698603	0.660262	8.33437e-05	chr5	84622925	84622925	0.0149749	18.3179
ENSBTAG00000005738	541187	ATPase phospholipid transporting 8B1	ATP8B1	0.00698603	0.575252	0.0424842	chr24	57019072	57019072	0.00448582	11.5385
ENSBTAG00000005863	541204	activating transcription factor 7	ATF7	0.00698603	0.626663	0.0102927	chr5	26448422	26448422	0.0313461	17.7885
ENSBTAG00000001274	541235	protein phosphatase, Mg2+/Mn2+ dependent 1L	PPM1L	0.00698603	0.613625	0.000957425	chr1	106734913	106734913	0.00332094	15.3365
ENSBTAG00000005970	541236	X-box binding protein 1	XBP1	0.00698603	-0.148692	0.111431	chr17	68098852	68098852	0.0128973	15.2308
ENSBTAG00000021020	541247	replication timing regulatory factor 1	RIF1	0.00698603	0.219381	0.123242	chr2	44727865	44727865	0.0131239	18
ENSBTAG00000010979	541279	cyclin dependent kinase like 3	CDKL3	0.00698603	-0.0654398	0.976465	chr7	45907513	45907513	0.0409067	13.6419
ENSBTAG00000012866	541281	thrombospondin 4	THBS4	0.00698603	1.11854	1.734e-07	chr10	11037909	11037909	2.40385e-05	41.6667
ENSBTAG00000009482	541306	AF4/FMR2 family member 4	AFF4	0.00698603	0.197772	0.243192	chr7	44511346	44511346	0.0129751	-17.7979
ENSBTAG00000008520	553098	nuclear factor I C	NFIC	0.00698603	-0.485872	0.00075579	chr7	20539547	20539547	0.0163405	16.5812
ENSBTAG00000025782	574056	TNF superfamily member 8	TNFSF8	0.00698603	1.26092	0.0454794	chr8	104111790	104111790	0.00264691	16.9071
ENSBTAG00000025803	613490	inhibitory synaptic factor 1	INSYN1	0.00698603	-0.274523	0.0399577	chr10	20541350	20541350	0.000595979	-24.8507
ENSBTAG00000025121	613551	ER membrane protein complex subunit 6	EMC6	0.00698603	-0.219714	0.0269546	chr19	24366638	24366638	0.350849	7.1568
ENSBTAG00000014508	613597	F-box protein 40	FBXO40	0.00698603	0.36279	0.000620643	chr1	66090592	66090592	0.07266	12.0448
ENSBTAG00000008135	613614	SRA stem-loop interacting RNA binding protein	SLIRP	0.00698603	-0.322314	0.00129776	chr10	88852843	88852843	0.0137202	12.7282
ENSBTAG00000030278	613671	EGF like domain multiple 7	EGFL7	0.00698603	0.47502	0.00342735	chr11	104058893	104058893	0.0187549	-23.5969
ENSBTAG00000027713	613760	LysM domain containing 3	LYSMD3	0.00698603	1.41398	0.00818181	chr7	90077237	90077237	0.142152	5.67288
ENSBTAG00000030575	613907	basic helix-loop-helix family member e41	BHLHE41	0.00698603	-0.334148	0.0130497	chr5	83817724	83817724	0.253295	-1.75439
ENSBTAG00000011466	613996	NAD(P)HX dehydratase	NAXD	0.00698603	-0.291235	0.00056683	chr12	85228157	85228157	0.106388	13.0508
ENSBTAG00000008340	613998	antioxidant 1 copper chaperone	ATOX1	0.00698603	-0.217877	0.0675576	chr7	62954106	62954106	0.0554274	15.5245
ENSBTAG00000018426	614013	mitochondrial ribosome recycling factor	MRRF	0.00698603	-0.422694	0.00168382	chr11	93174508	93174508	0.00491862	24.1087
ENSBTAG00000015363	614042	CDC42 small effector 1	CDC42SE1	0.00698603	0.329656	0.00377854	chr3	19727984	19727984	0.114433	-3.33333
ENSBTAG00000018385	614259	DnaJ heat shock protein family (Hsp40) member C8	DNAJC8	0.00698603	0.109369	0.383441	chr2	125161155	125161155	0.0042778	26.0169
ENSBTAG00000016355	614285	UV radiation resistance associated	UVRAG	0.00698603	0.905847	0.000123104	chr15	55340262	55340262	0.00105282	15.7784
ENSBTAG00000054719	614290	TMF1 regulated nuclear protein 1	TRNP1	0.00698603	-0.980953	0.0525327	chr2	126222479	126222479	0.0686255	-15.7425
ENSBTAG00000053874	614317	N-acetyltransferase 8 like	NAT8L	0.00698603	0.666303	0.192294	chr6	116545961	116545961	0.000165302	29.2581
ENSBTAG00000001140	614320	isoamyl acetate hydrolyzing esterase 1 (putative)	IAH1	0.00698603	-0.373233	0.000670701	chr11	87978862	87978862	0.198993	7.32519
ENSBTAG00000021910	614346	TBL1X receptor 1	TBL1XR1	0.00698603	0.344376	0.0857794	chr1	90403257	90403257	3.64857e-08	36.6667
ENSBTAG00000034885	614348	regulator of cell cycle	RGCC	0.00698603	0.198691	0.0821474	chr12	11572411	11572411	0.00338441	15.2833
ENSBTAG00000019660	614388	transmembrane and ubiquitin like domain containing 2	TMUB2	0.00698603	-0.223099	0.0949105	chr19	44002485	44002485	0.105981	-11.2245
ENSBTAG00000033727	614417	RNA binding protein, mRNA processing factor	RBPMS	0.00698603	0.347826	0.0269148	chr27	26475103	26475103	0.0058509	-22.111
ENSBTAG00000026008	614427	methyltransferase 5, N6-adenosine	METTL5	0.00698603	-0.245314	0.0124562	chr2	26528993	26528993	0.00521602	16.3438
ENSBTAG00000025830	614496	R3H domain and coiled-coil containing 1	R3HCC1	0.00698603	-0.225913	0.0186407	chr8	70391256	70391256	0.0788649	-7.35259
ENSBTAG00000019077	614538	defender against cell death 1	DAD1	0.00698603	-0.225412	0.00595989	chr10	22424293	22424293	0.00606879	-15.4545
ENSBTAG00000005652	614624	ALG3 alpha-1,3- mannosyltransferase	ALG3	0.00698603	-0.500204	0.000393455	chr1	82929620	82929620	0.54145	2.76292
ENSBTAG00000020429	614626	mediator complex subunit 29	MED29	0.00698603	-0.513474	3.7851e-08	chr18	49092302	49092302	0.104546	-3.33333
ENSBTAG00000011446	614707	semaphorin 7A	SEMA7A	0.00698603	0.489219	0.000128086	chr21	34226522	34226522	0.0475982	-15.3005
ENSBTAG00000037972	614713	solute carrier family 25 member 26	SLC25A26	0.00698603	-0.122977	0.292446	chr22	35184989	35184989	6.53893e-09	50.2028
ENSBTAG00000010009	614715	transmembrane and coiled-coil domains 1	TMCO1	0.00698603	-0.247333	0.0427991	chr3	3156023	3156023	0.00441152	16.3909
ENSBTAG00000009101	614726	SH2B adaptor protein 3	SH2B3	0.00698603	0.707452	0.00672123	chr17	55128133	55128133	0.0241546	17.5107
ENSBTAG00000046746	614728	Coenzyme A synthase	COASY	0.00698603	-0.182892	0.10137	chr19	42639060	42639060	0.106895	-3.33333
ENSBTAG00000025434	614773	ZFP36 ring finger protein like 1	ZFP36L1	0.00698603	0.278518	0.00119101	chr10	80494875	80494875	0.000579524	-29.225
ENSBTAG00000006066	614834	CDP-diacylglycerol synthase 2	CDS2	0.00698603	0.119043	0.224819	chr13	47442925	47442925	0.127298	-11.5794
ENSBTAG00000022989	614841	family with sequence similarity 174 member B	FAM174B	0.00698603	0.716976	0.00393066	chr21	14424358	14424358	0.00810294	18.1818
ENSBTAG00000018015	614927	interleukin 27	IL27	0.00698603	-0.352187	0.670323	chr25	26071567	26071567	0.0416474	17.6964
ENSBTAG00000048273	615008	chromosome 6 C4orf3 homolog	C6H4orf3	0.00698603	-0.336961	2.85693e-05	chr6	6026774	6026774	0.0304496	12.1212
ENSBTAG00000003069	615012	mannosidase alpha class 1C member 1	MAN1C1	0.00698603	-0.4333	0.00146231	chr2	127390571	127390571	0.00701688	9.25926
ENSBTAG00000019237	615027	thioredoxin domain containing 5	TXNDC5	0.00698603	-0.312477	0.00445506	chr23	47466451	47466451	0.000989354	25.6146
ENSBTAG00000020544	615062	BAF chromatin remodeling complex subunit BCL7B	BCL7B	0.00698603	-0.190609	0.0386741	chr25	33654629	33654629	0.00909104	23.8095
ENSBTAG00000032964	615069	chromosome 24 C18orf25 homolog	C24H18orf25	0.00698603	0.172848	0.11617	chr24	45946673	45946673	0.0102609	16.3889
ENSBTAG00000002919	615134	unc-5 family C-terminal like	UNC5CL	0.00698603	1.19393	0.0233978	chr23	14877442	14877442	3.95365e-08	-49.1228
ENSBTAG00000031941	615158	peptidase D	PEPD	0.00698603	-0.0497309	0.618082	chr18	43896790	43896790	0.00125431	26.2562
ENSBTAG00000007737	615199	ubiquitin A-52 residue ribosomal protein fusion product 1	UBA52	0.00698603	-0.359914	0.000253473	chr7	4605556	4605556	0.227374	-2.04082
ENSBTAG00000051118	615252	nucleolar protein 12	NOL12	0.00698603	-0.407826	0.0438437	chr5	109520007	109520007	0.0128695	7.14286
ENSBTAG00000004989	615340	interferon regulatory factor 5	IRF5	0.00698603	0.654025	0.0184556	chr4	92929835	92929835	0.0539319	9.23742
ENSBTAG00000013221	615378	rotatin	RTTN	0.00698603	-0.232427	0.220413	chr24	7179547	7179547	0.00388461	19.3396
ENSBTAG00000007434	615388	CD300 molecule like family member g	CD300LG	0.00698603	0.598245	0.00012567	chr19	43727072	43727072	0.010559	-16.1804
ENSBTAG00000022039	615411	chemerin chemokine-like receptor 1	CMKLR1	0.00698603	1.14028	0.0234485	chr17	64567885	64567885	0.0413263	9.76639
ENSBTAG00000026519	615418	adenosine deaminase tRNA specific 2	ADAT2	0.00698603	-0.317992	0.144084	chr9	80929587	80929587	0.0168752	-21.7069
ENSBTAG00000008735	615419	vasohibin 1	VASH1	0.00698603	0.424734	0.00140369	chr10	88037298	88037298	0.349795	-7.05329
ENSBTAG00000046725	615428	troponin C2, fast skeletal type	TNNC2	0.00698603	-0.621924	0.000750867	chr13	74596477	74596477	0.00420105	26.3041
ENSBTAG00000019329	615458	LYL1 basic helix-loop-helix family member	LYL1	0.00698603	-0.346239	0.00559832	chr7	12492287	12492287	1.69614e-06	40.1758
ENSBTAG00000032538	615508	tumor protein p63 regulated 1	TPRG1	0.00698603	-1.59105	0.087149	chr1	78285165	78285165	0.00514634	-9.23077
ENSBTAG00000020346	615530	coiled-coil domain containing 92	CCDC92	0.00698603	-0.126048	0.596819	chr17	51771868	51771868	0.00208184	20.0269
ENSBTAG00000001258	615627	transmembrane protein 50B	TMEM50B	0.00698603	-0.338103	0.00374202	chr1	2052238	2052238	0.261412	6.67299
ENSBTAG00000015185	615886	MAS related GPR family member F	MRGPRF	0.00698603	0.375931	0.0483996	chr29	46368492	46368492	0.000172598	13.2075
ENSBTAG00000016580	616076	TEF transcription factor, PAR bZIP family member	TEF	0.00698603	-0.30004	0.00399229	chr5	112480893	112480893	0.0109438	19.0833
ENSBTAG00000008814	616111	adhesion G protein-coupled receptor A2	ADGRA2	0.00698603	0.328054	0.0708986	chr27	33072293	33072293	0.0610176	11.7347
ENSBTAG00000023843	616166	Ral GEF with PH domain and SH3 binding motif 1	RALGPS1	0.00698603	0.713348	0.00113064	chr11	97715700	97715700	0.0603815	-10.3495
ENSBTAG00000018588	616210	transmembrane BAX inhibitor motif containing 6	TMBIM6	0.00698603	-0.421821	0.000861828	chr5	30105557	30105557	0.0137215	-16.4935
ENSBTAG00000054578	616226	COMM domain containing 6	COMMD6	0.00698603	-0.305325	0.120248	chr12	50575888	50575888	0.00140207	-18.7547
ENSBTAG00000049910	616237	coiled-coil-helix-coiled-coil-helix domain containing 7	CHCHD7	0.00698603	-0.311319	0.000654748	chr14	23398879	23398879	0.0604424	14.837
ENSBTAG00000032289	616246	Rho GTPase activating protein 15	ARHGAP15	0.00698603	0.944099	0.126832	chr2	53604908	53604908	1.84232e-07	46.9388
ENSBTAG00000000759	616334	neudesin neurotrophic factor	NENF	0.00698603	-0.811099	4.15325e-13	chr16	71136099	71136099	0.174863	8.10983
ENSBTAG00000039618	616348	ADP ribosylation factor like GTPase 14 effector protein like	ARL14EPL	0.00698603	-0.558954	0.0247722	chr10	4945647	4945647	0.0223579	13.4622
[truncated: 1,870 more rows]
