# Supplementary material for: In vitro- and in vivo-produced male dairy calves show molecular differences in the hepatic and muscular energy regulation
Source: Biol Reprod. 2022 Jun 29;107(4):1113–24. doi: 10.1093/biolre/ioac131 (PMC9562124; doi:10.1093/biolre/ioac131)
Supplement: SupTable4_ioac131 [file suptable4_ioac131.xlsx]

## Sheet: UpRegulated-IVP
Annotation Cluster 1	Enrichment Score: 54.3379887715931
Category	Term	Count	%	PValue	FDR	Genes	List Total	Pop Hits	Pop Total	Fold Enrichment
UP_KEYWORDS	Ribonucleoprotein	124	7.19675	7.25912e-68	1.23768e-65	404165, 286884, 615199, 510058, 615873, 508928, 788861, 531149, 509469, 512745, 512469, 507270, 617005, 616675, 513031, 768317, 445421, 506988, 506229, 618609, 768327, 511926, 530464, 786454, 768042, 326582, 326584, 326588, 513222, 326602, 535056, 540129, 614241, 615178, 533310, 535290, 404140, 539373, 404142, 614759, 506657, 504876, 505681, 286790, 404133, 515238, 404137, 617466, 614872, 515990,…	1653	224	17808	5.9637
UP_KEYWORDS	Ribosomal protein	107	6.2101	3.67119e-67	4.17291e-65	286884, 615199, 510058, 615873, 508928, 788861, 509469, 512745, 512469, 507270, 617005, 513031, 768317, 445421, 506988, 506229, 618609, 768327, 511926, 530464, 786454, 768042, 326582, 326584, 326588, 513222, 326602, 535056, 540129, 614241, 615178, 533310, 535290, 404140, 539373, 404142, 506657, 504876, 505681, 286790, 404133, 515238, 404137, 617466, 614872, 515990, 533285, 286839, 506768, 508825,…	1653	168	17808	6.86146
KEGG_PATHWAY	bta03010:Ribosome	95	5.51364	8.11245e-64	2.15791e-61	286884, 615199, 510058, 614220, 615431, 539196, 614102, 533892, 508928, 615556, 618702, 504413, 282877, 508216, 788861, 509426, 505981, 512745, 535668, 514966, 514569, 512469, 507270, 515534, 514046, 286853, 615300, 404190, 513031, 768317, 511051, 516063, 445421, 509816, 506988, 506229, 618609, 281898, 768327, 530464, 786454, 768042, 326582, 326584, 508165, 326588, 513222, 326602, 535056, 540965,…	766	134	7550	6.98774
GOTERM_MF	GO:0003735~structural constituent of ribosome	114	6.61637	3.40882e-60	3.19065e-57	286884, 615199, 510058, 508928, 788861, 509469, 512745, 512469, 507270, 513031, 768317, 445421, 506988, 506229, 618609, 768327, 530464, 786454, 768042, 326582, 326584, 326588, 513222, 326602, 535056, 540129, 614241, 615178, 533794, 533310, 404140, 539373, 404142, 505603, 506657, 504876, 505681, 286790, 101906221, 404133, 515238, 404137, 617466, 522029, 614872, 515990, 533285, 286839, 506768, 5088…	1237	212	13095	5.69252
GOTERM_BP	GO:0006412~translation	89	5.16541	2.29717e-43	6.94205e-40	286884, 615199, 614220, 615431, 539196, 614102, 533892, 508928, 615556, 505736, 618702, 504413, 282877, 788861, 509426, 509469, 505981, 512745, 504371, 282476, 535668, 514569, 515534, 514046, 615300, 404190, 532850, 513031, 768317, 511051, 516063, 445421, 509816, 506229, 618609, 281898, 768327, 530464, 326582, 326584, 508165, 326588, 513222, 326602, 540129, 613592, 614241, 615178, 286867, 533794,…	1366	172	13824	5.23654
GOTERM_CC	GO:0022625~cytosolic large ribosomal subunit	43	2.49565	5.53896e-28	2.18629e-25	535056, 616065, 613592, 286868, 533310, 615556, 618702, 505736, 539373, 404142, 504413, 505603, 504876, 512745, 514966, 510547, 286790, 509163, 507270, 515534, 404133, 515238, 404137, 286853, 615300, 404190, 767925, 614872, 522029, 513031, 511051, 533285, 768317, 506768, 768327, 767931, 282048, 282884, 337890, 513128, 508221, 508165, 510615	1500	63	15461	7.03516
Annotation Cluster 2	Enrichment Score: 30.58767130579373
Category	Term	Count	%	PValue	FDR	Genes	List Total	Pop Hits	Pop Total	Fold Enrichment
UP_KEYWORDS	Mitochondrion	192	11.1434	3.72537e-50	3.17588e-48	3283888, 511268, 286885, 509983, 510058, 515465, 286886, 327718, 3283884, 614145, 512070, 338057, 615873, 404161, 508928, 614700, 281748, 282710, 509469, 327680, 506598, 510324, 512469, 282393, 327702, 327701, 327668, 327704, 535883, 338040, 512500, 515696, 327707, 614011, 319141, 767909, 617005, 504718, 338046, 100996942, 445421, 615979, 506988, 618609, 511926, 282701, 282389, 768048, 327670, 78…	1653	653	17808	3.1676
UP_KEYWORDS	Transit peptide	109	6.32618	7.59191e-33	4.31474e-31	509983, 515465, 286886, 327718, 614145, 512070, 615873, 404161, 281748, 509469, 327680, 506598, 510324, 282393, 327702, 327668, 535883, 512500, 327707, 319141, 617005, 100996942, 615979, 506988, 618609, 511926, 282701, 282389, 786454, 768042, 100607974, 535290, 617636, 504633, 100300550, 767983, 506657, 509768, 444878, 282130, 404132, 535981, 617466, 515990, 767847, 613899, 281557, 505159, 282885…	1653	333	17808	3.52634
UP_SEQ_FEATURE	transit peptide:Mitochondrion	96	5.57168	6.10191e-11	1.08309e-07	287012, 287014, 286840, 509983, 286886, 513521, 327718, 511222, 614145, 512070, 614102, 615873, 516595, 404161, 281748, 508216, 504771, 509469, 505981, 503684, 327680, 506598, 282476, 282199, 287020, 282393, 327702, 338081, 327668, 535883, 287027, 512500, 327707, 319141, 617005, 317723, 281816, 509816, 615979, 506988, 618609, 511926, 282701, 506149, 282389, 786454, 414346, 768042, 529282, 540720,…	955	329	6267	1.91484
Annotation Cluster 3	Enrichment Score: 19.13542287901412
Category	Term	Count	%	PValue	FDR	Genes	List Total	Pop Hits	Pop Total	Fold Enrichment
UP_KEYWORDS	Mitochondrion inner membrane	77	4.46895	1.11272e-29	5.42056e-28	287012, 287014, 286840, 286885, 327718, 338057, 404161, 614700, 513918, 504771, 282710, 327680, 510324, 504371, 282476, 282199, 287020, 282393, 618131, 327701, 338081, 327668, 327704, 338040, 512500, 515696, 618530, 338046, 515770, 512818, 282701, 506149, 327670, 511968, 281570, 327710, 326588, 326346, 540962, 540765, 281090, 617230, 281091, 100607974, 533794, 515363, 616109, 504633, 100300550, 5…	1653	193	17808	4.29809
KEGG_PATHWAY	bta00190:Oxidative phosphorylation	63	3.65641	3.7952e-26	5.04761e-24	287012, 534183, 3283888, 287014, 286840, 286885, 3283884, 327718, 338057, 404161, 614700, 282710, 327680, 282199, 287020, 282393, 327702, 327701, 338081, 327668, 327704, 338040, 287027, 512500, 515696, 338046, 282701, 327670, 282148, 100270792, 281570, 327710, 326346, 404188, 281090, 617230, 281091, 338075, 338079, 616109, 100295800, 100300550, 444878, 505684, 281640, 327660, 281481, 282690, 3380…	766	140	7550	4.43538
KEGG_PATHWAY	bta05012:Parkinson's disease	63	3.65641	8.51193e-24	7.54725e-22	287012, 3283888, 287014, 286840, 286885, 511268, 3283884, 327718, 338057, 404161, 614700, 282710, 327680, 282199, 287020, 282393, 327702, 327701, 338081, 327668, 327704, 510683, 287027, 512500, 338046, 282701, 327670, 414346, 100270792, 281570, 327710, 326346, 404188, 281090, 617230, 281091, 338079, 514394, 616109, 100300550, 444878, 281640, 327660, 281481, 282690, 338060, 338061, 282290, 338063,…	766	152	7550	4.08522
UP_KEYWORDS	Electron transport	45	2.61172	1.57078e-22	5.95152e-21	404188, 3283888, 287014, 286840, 286885, 3283884, 338057, 338079, 404161, 616109, 280950, 327680, 327660, 281481, 515416, 287020, 282393, 327702, 327701, 338060, 327704, 338061, 282290, 338063, 512500, 287027, 338064, 287327, 338065, 338046, 613899, 281557, 327690, 505159, 281157, 327670, 327691, 281111, 509037, 327696, 327698, 327697, 281570, 326346, 327710	1653	89	17808	5.44709
UP_KEYWORDS	Respiratory chain	35	2.03134	3.33034e-20	1.13565e-18	404188, 3283888, 287014, 286885, 3283884, 338057, 338079, 404161, 616109, 327680, 327660, 287020, 282393, 327702, 327701, 338060, 327704, 338061, 282290, 338063, 512500, 287027, 338064, 287327, 338065, 338046, 613899, 327690, 327670, 327691, 327698, 327697, 281570, 326346, 327710	1653	60	17808	6.28433
KEGG_PATHWAY	bta05010:Alzheimer's disease	62	3.59837	6.60278e-19	4.11006e-17	617095, 287012, 510373, 287014, 286840, 286885, 327718, 338057, 404161, 614700, 282710, 327680, 282199, 287020, 282393, 327702, 327701, 338081, 327668, 327704, 287027, 512500, 338046, 282701, 327670, 100270792, 281251, 281570, 327710, 326346, 404188, 281090, 617230, 281091, 281809, 615013, 338079, 616109, 493720, 100300550, 444878, 281004, 281640, 327660, 281481, 282010, 282690, 338060, 338061, 2…	766	178	7550	3.43313
KEGG_PATHWAY	bta05016:Huntington's disease	66	3.83053	7.72568e-19	4.11006e-17	287012, 287014, 617375, 286840, 286885, 327718, 338057, 404161, 540428, 614700, 282710, 281542, 327680, 282199, 287020, 282393, 327702, 327701, 338081, 327668, 327704, 287027, 512500, 338046, 534232, 282701, 281698, 327670, 414346, 100270792, 281570, 327710, 326346, 404188, 281090, 617230, 281091, 512971, 338079, 616109, 100300550, 444878, 281640, 327660, 281481, 282690, 338060, 338061, 282290, 5…	766	199	7550	3.26896
GOTERM_CC	GO:0005747~mitochondrial respiratory chain complex I	27	1.56703	6.04737e-15	5.91635e-13	404188, 287014, 3283884, 338057, 338079, 404161, 327680, 327660, 327702, 327701, 338060, 327704, 338061, 282290, 338063, 287027, 338064, 287327, 338065, 338046, 327690, 327670, 327691, 327698, 327697, 326346, 327710	1500	47	15461	5.92123
KEGG_PATHWAY	bta04932:Non-alcoholic fatty liver disease (NAFLD)	51	2.95995	8.40177e-14	3.19267e-12	287012, 510373, 287014, 286840, 286885, 327718, 338057, 404161, 614700, 327680, 282199, 287020, 282393, 327702, 327701, 327704, 287027, 512500, 338046, 327670, 100270792, 281251, 281570, 327710, 326346, 404188, 281090, 281091, 338079, 616109, 100300550, 280831, 444878, 327660, 281440, 281481, 338060, 338061, 282290, 338063, 338064, 287327, 338065, 613899, 280943, 327690, 327691, 327696, 507176, 3…	766	160	7550	3.14173
GOTERM_MF	GO:0008137~NADH dehydrogenase (ubiquinone) activity	18	1.04469	9.07645e-10	2.12389e-07	327702, 338060, 327704, 287014, 3283888, 282290, 338063, 287027, 287327, 338065, 3283884, 338079, 338046, 327680, 327660, 327698, 327697, 327710	1237	33	13095	5.77423
Annotation Cluster 4	Enrichment Score: 9.983016800311713
Category	Term	Count	%	PValue	FDR	Genes	List Total	Pop Hits	Pop Total	Fold Enrichment
GOTERM_CC	GO:0005743~mitochondrial inner membrane	84	4.87522	3.60098e-20	5.28443e-18	507083, 286840, 286885, 515465, 509983, 286886, 510058, 327718, 615431, 614102, 615873, 613498, 533011, 508928, 614700, 513918, 508216, 509469, 505981, 503684, 525071, 510324, 504371, 282476, 512469, 287020, 282393, 618131, 510683, 512500, 319141, 618530, 618777, 617005, 522006, 445421, 509816, 506988, 618609, 511926, 512818, 786454, 768042, 100270792, 529282, 511968, 281570, 326588, 540720, 6172…	1500	292	15461	2.96512
GOTERM_BP	GO:0070124~mitochondrial translational initiation	32	1.85723	3.88191e-12	3.91038e-09	540720, 515465, 510058, 615431, 614102, 535290, 615873, 533011, 508928, 506657, 508216, 509469, 505981, 512469, 505681, 516004, 504718, 617005, 523435, 617466, 618357, 515990, 445421, 509816, 506988, 618609, 511926, 786454, 768042, 509115, 399560, 510899	1366	79	13824	4.09926
GOTERM_BP	GO:0070125~mitochondrial translational elongation	32	1.85723	3.88191e-12	3.91038e-09	540720, 515465, 510058, 615431, 614102, 535290, 615873, 533011, 508928, 506657, 508216, 509469, 505981, 512469, 505681, 516004, 504718, 617005, 523435, 617466, 618357, 515990, 445421, 509816, 506988, 618609, 511926, 786454, 768042, 509115, 399560, 510899	1366	79	13824	4.09926
GOTERM_CC	GO:0005763~mitochondrial small ribosomal subunit	15	0.870575	3.63806e-08	2.13554e-06	516004, 615431, 617466, 535290, 618357, 614102, 533011, 508928, 445421, 509816, 768042, 509115, 512469, 505681, 510899	1500	27	15461	5.7263
GOTERM_BP	GO:0032543~mitochondrial translation	17	0.986651	1.49561e-06	0.000645676	338063, 516004, 615431, 617466, 618357, 614102, 533011, 508928, 615666, 445421, 509816, 508825, 768042, 509115, 512469, 505681, 510899	1366	43	13824	4.00095
GOTERM_CC	GO:0005762~mitochondrial large ribosomal subunit	15	0.870575	4.28252e-05	0.00119707	540720, 510058, 515465, 515990, 506988, 618609, 508825, 511926, 506657, 508216, 509469, 505981, 786454, 506521, 399560	1500	44	15461	3.51386
Annotation Cluster 5	Enrichment Score: 6.5585719333985235
Category	Term	Count	%	PValue	FDR	Genes	List Total	Pop Hits	Pop Total	Fold Enrichment
UP_KEYWORDS	Proteasome	26	1.509	4.84504e-14	1.50196e-12	512891, 510593, 515503, 510155, 512456, 514237, 540564, 534640, 506238, 282015, 282016, 767981, 510423, 282013, 510041, 510069, 509857, 282328, 506203, 508448, 507213, 533874, 516919, 511207, 505050, 519729	1653	48	17808	5.83545
KEGG_PATHWAY	bta03050:Proteasome	26	1.509	8.39126e-14	3.19267e-12	512891, 510593, 515503, 510155, 512456, 514237, 534640, 506238, 282015, 282016, 767981, 510423, 282013, 510041, 510069, 509857, 282328, 506203, 508448, 507213, 533874, 510314, 516919, 511803, 511207, 505050	766	46	7550	5.57101
UP_KEYWORDS	Threonine protease	15	0.870575	7.10417e-12	2.01877e-10	510593, 515503, 510155, 514237, 510069, 534640, 282328, 506203, 507213, 533874, 510423, 282013, 516919, 511207, 505050	1653	18	17808	8.97762
INTERPRO	IPR001353:Proteasome, subunit alpha/beta	15	0.870575	2.83523e-11	6.29988e-08	510593, 515503, 510155, 514237, 510069, 534640, 282328, 506203, 507213, 533874, 510423, 282013, 516919, 511207, 505050	1576	19	16802	8.41671
GOTERM_CC	GO:0005839~proteasome core complex	15	0.870575	4.4621e-11	3.74179e-09	510593, 515503, 510155, 514237, 510069, 534640, 282328, 506203, 507213, 533874, 510423, 282013, 516919, 511207, 505050	1500	19	15461	8.13737
GOTERM_MF	GO:0004298~threonine-type endopeptidase activity	15	0.870575	2.55972e-10	7.98633e-08	510593, 515503, 510155, 514237, 510069, 534640, 282328, 506203, 507213, 533874, 510423, 282013, 516919, 511207, 505050	1237	21	13095	7.5615
INTERPRO	IPR016050:Proteasome, beta-type subunit, conserved site	11	0.638421	2.82228e-09	3.13555e-06	510593, 282328, 506203, 514237, 510069, 533874, 510423, 282013, 516919, 534640, 511207	1576	12	16802	9.77274
INTERPRO	IPR023333:Proteasome B-type subunit	10	0.580383	2.5265e-08	1.51313e-05	510593, 282328, 506203, 514237, 510069, 533874, 282013, 516919, 534640, 511207	1576	11	16802	9.69197
GOTERM_BP	GO:0051603~proteolysis involved in cellular protein catabolic process	14	0.812536	1.47769e-05	0.00496177	404187, 510593, 535981, 514237, 510069, 509715, 282328, 506203, 281105, 282013, 510524, 516919, 510967, 511207	1366	35	13824	4.04802
INTERPRO	IPR000243:Peptidase T1A, proteasome beta-subunit	6	0.34823	0.000128519	0.0407956	510593, 282328, 510069, 282013, 534640, 511207	1576	7	16802	9.13814
Annotation Cluster 6	Enrichment Score: 4.827344221554637
Category	Term	Count	%	PValue	FDR	Genes	List Total	Pop Hits	Pop Total	Fold Enrichment
KEGG_PATHWAY	bta03040:Spliceosome	37	2.14742	8.5051e-09	2.51373e-07	510474, 535258, 509920, 613630, 613634, 507738, 614759, 508876, 790677, 537706, 512824, 540258, 512584, 100299693, 512680, 783414, 615240, 534894, 513577, 522621, 614553, 100301114, 617823, 613304, 509905, 617519, 522372, 767873, 574400, 767931, 615916, 508788, 513428, 282421, 514932, 508660, 528991	766	129	7550	2.82703
GOTERM_BP	GO:0000398~mRNA splicing, via spliceosome	25	1.45096	2.25827e-06	0.000853061	535258, 509920, 613630, 533792, 504536, 614759, 613705, 508876, 512584, 512680, 512142, 615240, 513577, 614551, 522621, 534630, 100301114, 613304, 522372, 767873, 574400, 767931, 615916, 509437, 508660	1366	87	13824	2.90806
UP_KEYWORDS	Spliceosome	20	1.16077	2.4661e-06	4.426e-05	616095, 512680, 512142, 615240, 535258, 522621, 613630, 613634, 613304, 574400, 614759, 767931, 504536, 615916, 508788, 513428, 513526, 282421, 514932, 537706	1653	63	17808	3.42004
UP_KEYWORDS	mRNA splicing	27	1.56703	3.68266e-06	6.27894e-05	539955, 535258, 613630, 613634, 504536, 505644, 614759, 537706, 512824, 539841, 616095, 512680, 512142, 615240, 534894, 522621, 101907835, 613304, 574400, 767931, 615916, 508788, 509437, 513428, 513526, 282421, 514932	1653	107	17808	2.71846
UP_KEYWORDS	mRNA processing	29	1.68311	2.16208e-05	0.000307196	539955, 535258, 613630, 613634, 504536, 505644, 614759, 614837, 282298, 537706, 512824, 539841, 616095, 512680, 512142, 615240, 534894, 522621, 101907835, 613304, 574400, 767931, 615916, 508788, 509437, 513428, 513526, 282421, 514932	1653	131	17808	2.38489
GOTERM_CC	GO:0071013~catalytic step 2 spliceosome	20	1.16077	0.000412447	0.0089669	512584, 783414, 615240, 512533, 535258, 522621, 509920, 534630, 613304, 617823, 522372, 767873, 614759, 613705, 504640, 504397, 508876, 508788, 514932, 528991	1500	85	15461	2.42525
Annotation Cluster 7	Enrichment Score: 4.031672577375026
Category	Term	Count	%	PValue	FDR	Genes	List Total	Pop Hits	Pop Total	Fold Enrichment
SMART	SM00651:Sm	13	0.754498	1.19457e-09	4.2885e-07	538931, 615240, 618089, 522621, 509920, 613630, 613634, 613304, 617823, 614759, 615916, 508788, 514932	626	20	8740	9.07508
INTERPRO	IPR001163:Ribonucleoprotein LSM domain	13	0.754498	2.7239e-08	1.51313e-05	538931, 615240, 618089, 522621, 509920, 613630, 613634, 613304, 617823, 614759, 615916, 508788, 514932	1576	20	16802	6.92976
GOTERM_CC	GO:0005689~U12-type spliceosomal complex	14	0.812536	1.08285e-07	5.77846e-06	616095, 512142, 615240, 522621, 509920, 784973, 613304, 617823, 574400, 504536, 508876, 508788, 513526, 514932	1500	25	15461	5.77211
INTERPRO	IPR010920:Like-Sm (LSM) domain	13	0.754498	2.23589e-07	9.9363e-05	538931, 615240, 618089, 522621, 509920, 613630, 613634, 613304, 617823, 614759, 615916, 508788, 514932	1576	23	16802	6.02588
GOTERM_CC	GO:0071011~precatalytic spliceosome	14	0.812536	3.46793e-07	1.6964e-05	100299693, 512142, 513577, 522621, 534630, 617823, 574400, 614759, 767931, 613705, 508876, 508788, 514932, 790677	1500	27	15461	5.34454
GOTERM_CC	GO:0005686~U2 snRNP	11	0.638421	9.22648e-06	0.000361063	767873, 512584, 574400, 613705, 508788, 508876, 522621, 534630, 514932, 613304, 617823	1500	21	15461	5.39908
GOTERM_CC	GO:0005685~U1 snRNP	10	0.580383	1.59587e-05	0.000520432	535131, 539955, 615240, 508788, 522621, 614553, 514932, 100301114, 613304, 617823	1500	18	15461	5.7263
GOTERM_CC	GO:0097526~spliceosomal tri-snRNP complex	6	0.34823	0.000151206	0.00385904	508788, 513577, 522621, 509920, 617823, 613634	1500	7	15461	8.83486
GOTERM_CC	GO:0005687~U4 snRNP	7	0.406268	0.000247251	0.00604735	615240, 508788, 513577, 522621, 514932, 613304, 617823	1500	11	15461	6.55921
GOTERM_CC	GO:0034709~methylosome	7	0.406268	0.000453943	0.00951659	508901, 615240, 508788, 522621, 514932, 613304, 617823	1500	12	15461	6.01261
Annotation Cluster 8	Enrichment Score: 3.5781936566889
Category	Term	Count	%	PValue	FDR	Genes	List Total	Pop Hits	Pop Total	Fold Enrichment
GOTERM_CC	GO:0033290~eukaryotic 48S preinitiation complex	9	0.522345	1.34825e-05	0.000465543	513793, 515226, 515326, 515543, 506873, 539052, 615695, 789999, 521747	1500	14	15461	6.62614
GOTERM_CC	GO:0016282~eukaryotic 43S preinitiation complex	9	0.522345	1.34825e-05	0.000465543	513793, 515226, 515326, 515543, 506873, 539052, 615695, 789999, 521747	1500	14	15461	6.62614
UP_KEYWORDS	Protein biosynthesis	24	1.39292	4.7401e-05	0.000621683	282060, 513793, 515226, 515326, 515465, 515543, 511189, 617277, 539052, 532850, 615695, 516473, 789999, 520875, 444990, 521747, 786099, 281476, 326581, 506598, 505850, 506873, 509764, 520094	1653	102	17808	2.53486
GOTERM_CC	GO:0005852~eukaryotic translation initiation factor 3 complex	8	0.464306	8.0509e-05	0.00214813	515226, 515326, 515543, 506873, 539052, 615695, 789999, 521747	1500	13	15461	6.34297
GOTERM_BP	GO:0001731~formation of translation preinitiation complex	10	0.580383	8.49304e-05	0.0195308	513793, 515226, 515326, 515543, 505850, 506873, 539052, 615695, 789999, 521747	1366	21	13824	4.81908
GOTERM_BP	GO:0006446~regulation of translational initiation	11	0.638421	0.000102892	0.0207293	513793, 515226, 515326, 504752, 515543, 509764, 539052, 532850, 615695, 789999, 521747	1366	26	13824	4.28156
GOTERM_MF	GO:0003743~translation initiation factor activity	15	0.870575	0.000150085	0.0140479	513793, 515226, 515326, 515543, 511189, 539052, 532850, 615695, 789999, 521747, 504752, 505850, 506873, 509764, 520094	1237	50	13095	3.17583
UP_KEYWORDS	Initiation factor	14	0.812536	0.00015421	0.00175286	513793, 515226, 515326, 515543, 511189, 539052, 532850, 615695, 789999, 521747, 505850, 506873, 509764, 520094	1653	45	17808	3.35164
GOTERM_CC	GO:0071541~eukaryotic translation initiation factor 3 complex, eIF3m	6	0.34823	0.000370897	0.0083737	513793, 515226, 515543, 506873, 789999, 521747	1500	8	15461	7.7305
Annotation Cluster 9	Enrichment Score: 2.999551715607488
Category	Term	Count	%	PValue	FDR	Genes	List Total	Pop Hits	Pop Total	Fold Enrichment
GOTERM_BP	GO:1902600~hydrogen ion transmembrane transport	13	0.754498	4.03503e-05	0.0121939	281090, 327704, 281091, 286885, 327718, 616109, 613899, 100300550, 444878, 100270792, 282199, 287020, 281570	1366	33	13824	3.98669
GOTERM_CC	GO:0005751~mitochondrial respiratory chain complex IV	7	0.406268	0.0012439	0.0214756	287012, 281090, 327704, 281091, 444878, 327718, 282199	1500	14	15461	5.15367
GOTERM_CC	GO:0045277~respiratory chain complex IV	7	0.406268	0.00279883	0.0400711	100300550, 287012, 281090, 444878, 327718, 100270792, 614700	1500	16	15461	4.50946
Annotation Cluster 10	Enrichment Score: 2.9797605145208768
Category	Term	Count	%	PValue	FDR	Genes	List Total	Pop Hits	Pop Total	Fold Enrichment
GOTERM_CC	GO:0005753~mitochondrial proton-transporting ATP synthase complex	12	0.69646	5.04293e-07	2.27708e-05	327668, 338081, 617230, 282701, 338040, 282710, 767982, 515696, 767909, 414346, 281640, 282690	1500	20	15461	6.1844
UP_KEYWORDS	Hydrogen ion transport	14	0.812536	3.947e-05	0.000538371	338081, 327668, 617230, 338040, 515696, 338075, 337887, 282405, 282701, 282710, 505684, 282148, 281640, 282690	1653	40	17808	3.7706
GOTERM_BP	GO:0015986~ATP synthesis coupled proton transport	10	0.580383	8.49304e-05	0.0195308	327668, 338081, 617230, 282701, 338040, 282710, 515696, 281640, 282690, 337887	1366	21	13824	4.81908
GOTERM_MF	GO:0046933~proton-transporting ATP synthase activity, rotational mechanism	8	0.464306	0.000124088	0.0137986	327668, 338081, 617230, 282701, 282710, 515696, 281640, 337887	1237	14	13095	6.0492
GOTERM_CC	GO:0000276~mitochondrial proton-transporting ATP synthase complex, coupling factor F(o)	6	0.34823	0.000767798	0.0145386	282701, 338040, 282710, 515696, 282690, 337887	1500	9	15461	6.87156
UP_KEYWORDS	CF(0)	6	0.34823	0.00309919	0.0278111	282701, 338040, 282710, 515696, 282690, 337887	1653	12	17808	5.38657

## Sheet: DownRegulated-IVP
Annotation Cluster 1	Enrichment Score: 6.6954489050862325
Category	Term	Count	%	PValue	FDR	Genes	List Total	Pop Hits	Pop Total	Fold Enrichment
GOTERM_MF	GO:0005524~ATP binding	162	11.058	7.35503e-10	6.93579e-07	539313, 512631, 512236, 512233, 538866, 520256, 523889, 100138102, 525155, 509109, 527854, 281067, 514405, 536956, 507165, 509583, 281061, 281183, 515610, 511373, 514886, 537027, 535006, 510684, 512740, 519892, 504439, 522967, 282309, 505537, 789044, 508404, 282147, 523664, 528151, 282146, 505771, 282144, 541078, 347700, 415113, 282382, 511802, 541215, 539655, 509084, 540404, 538447, 100336551, 7…	1085	1224	13095	1.59738
UP_KEYWORDS	ATP-binding	106	7.23549	8.90822e-07	0.000139414	539313, 512236, 523889, 527854, 281067, 514405, 536956, 507165, 509583, 281061, 281183, 515610, 511373, 514886, 535006, 510684, 512740, 522967, 282309, 508404, 282147, 528151, 282146, 282144, 541078, 415113, 282382, 509084, 540404, 538447, 100336551, 786852, 338037, 523474, 533700, 100139219, 508399, 327663, 282370, 520925, 781335, 529061, 537127, 514787, 514261, 525143, 100299651, 538147, 510497…	1380	848	17808	1.61304
UP_KEYWORDS	Nucleotide-binding	127	8.66894	1.25106e-05	0.00130527	539313, 512236, 523889, 527854, 281067, 514405, 536956, 535746, 507165, 509583, 281061, 281183, 515610, 511373, 514886, 535006, 510684, 512740, 522967, 282309, 281216, 508404, 282147, 281972, 528151, 282146, 282144, 541078, 415113, 513309, 282382, 509084, 540404, 538447, 100336551, 786852, 338037, 523474, 280873, 533700, 100139219, 508399, 327663, 515999, 282370, 520925, 781335, 529061, 537127, 5…	1380	1124	17808	1.45805
Annotation Cluster 2	Enrichment Score: 5.6119783361235385
Category	Term	Count	%	PValue	FDR	Genes	List Total	Pop Hits	Pop Total	Fold Enrichment
KEGG_PATHWAY	bta04510:Focal adhesion	42	2.86689	6.8537e-09	1.60708e-06	785805, 783645, 535951, 407217, 523526, 338037, 280958, 100138102, 317711, 613533, 100137872, 280855, 281647, 493642, 282879, 506995, 786565, 280794, 282654, 281165, 514386, 539003, 282191, 540310, 522269, 518025, 532572, 538590, 537682, 529939, 282307, 524770, 281875, 281872, 282882, 511602, 282187, 281450, 282188, 520030, 510833, 282041	569	208	7550	2.6793
KEGG_PATHWAY	bta04512:ECM-receptor interaction	25	1.70648	1.26542e-08	1.60708e-06	785805, 535951, 523526, 280958, 317711, 525795, 506995, 280794, 282654, 282191, 532572, 538590, 444872, 529939, 281439, 281875, 281872, 282882, 511602, 282187, 281450, 282188, 282661, 520030, 510833	569	87	7550	3.8129
GOTERM_MF	GO:0005201~extracellular matrix structural constituent	14	0.955631	4.32169e-06	0.00135845	282191, 517845, 514588, 523526, 532572, 538590, 317711, 511602, 282187, 282000, 281154, 282188, 520030, 510833	1085	37	13095	4.5667
KEGG_PATHWAY	bta04151:PI3K-Akt signaling pathway	45	3.07167	0.000374452	0.0105679	785805, 535530, 540404, 535951, 407217, 786335, 523526, 280958, 100138102, 317711, 100137872, 533130, 509827, 280855, 282879, 281885, 506995, 282257, 280794, 282654, 100139219, 287022, 541140, 408017, 286850, 282191, 519754, 540378, 532572, 538590, 533440, 537682, 529939, 282307, 785086, 281875, 281872, 525246, 282882, 511602, 282187, 281450, 282188, 520030, 510833	569	347	7550	1.72075
KEGG_PATHWAY	bta05146:Amoebiasis	20	1.36519	0.000620724	0.0120463	287026, 783645, 282191, 536654, 522269, 524513, 523526, 532572, 538590, 317711, 529939, 282307, 524770, 281789, 280794, 511602, 282187, 282188, 520030, 510833	569	112	7550	2.36945
Annotation Cluster 3	Enrichment Score: 5.091136124135731
Category	Term	Count	%	PValue	FDR	Genes	List Total	Pop Hits	Pop Total	Fold Enrichment
INTERPRO	IPR011011:Zinc finger, FYVE/PHD-type	29	1.97952	8.45317e-08	4.06386e-05	511484, 538601, 514216, 516630, 540563, 514798, 530263, 506805, 537096, 540769, 533296, 790873, 789336, 528403, 508575, 508330, 537728, 529373, 527394, 537246, 532673, 785776, 532056, 614406, 614729, 507996, 509799, 507057, 100336626	1342	116	16802	3.13003
INTERPRO	IPR001965:Zinc finger, PHD-type	22	1.50171	3.90116e-07	0.000150039	537246, 538601, 516630, 540563, 532673, 785776, 532056, 506805, 540769, 533296, 518186, 528972, 789336, 507996, 509799, 507057, 508575, 508330, 523151, 100336626, 527394, 529373	1342	77	16802	3.57718
SMART	SM00249:PHD	22	1.50171	1.38092e-05	0.00294136	537246, 538601, 516630, 540563, 532673, 785776, 532056, 506805, 540769, 533296, 518186, 528972, 789336, 507996, 509799, 507057, 508575, 508330, 523151, 100336626, 527394, 529373	876	77	8740	2.85062
INTERPRO	IPR019787:Zinc finger, PHD-finger	16	1.09215	0.000172929	0.0175023	537246, 538601, 532673, 785776, 532056, 506805, 540769, 533296, 789336, 507996, 509799, 507057, 508330, 100336626, 527394, 529373	1342	66	16802	3.03518
INTERPRO	IPR019786:Zinc finger, PHD-type, conserved site	14	0.955631	0.000444702	0.0341867	537246, 538601, 514216, 516630, 540563, 532673, 532056, 540769, 533296, 507996, 507057, 508575, 100336626, 527394	1342	57	16802	3.07512
Annotation Cluster 4	Enrichment Score: 4.97437611010369
Category	Term	Count	%	PValue	FDR	Genes	List Total	Pop Hits	Pop Total	Fold Enrichment
INTERPRO	IPR001715:Calponin homology domain	20	1.36519	7.18464e-07	0.000230268	534041, 513463, 535165, 616560, 522269, 532244, 786557, 782903, 613533, 534583, 524770, 505886, 533823, 526027, 527711, 506730, 534358, 281165, 528870, 534849	1342	67	16802	3.73735
SMART	SM00033:CH	20	1.36519	1.33932e-06	0.000570551	534041, 513463, 535165, 616560, 522269, 532244, 786557, 782903, 613533, 534583, 524770, 505886, 533823, 526027, 527711, 506730, 534358, 281165, 528870, 534849	876	57	8740	3.50076
INTERPRO	IPR001589:Actinin-type, actin-binding, conserved site	9	0.614334	5.47965e-05	0.00878113	524770, 616560, 526027, 527711, 506730, 534358, 522269, 281165, 613533	1342	19	16802	5.93058
UP_KEYWORDS	Actin-binding	24	1.63823	0.000240134	0.012527	534041, 513463, 616560, 286798, 522269, 532244, 338037, 522967, 613533, 534583, 281935, 317655, 524770, 508229, 281544, 281753, 526027, 527711, 506730, 534358, 506683, 404108, 281165, 100141021	1380	134	17808	2.31123
Annotation Cluster 5	Enrichment Score: 4.780821940620225
Category	Term	Count	%	PValue	FDR	Genes	List Total	Pop Hits	Pop Total	Fold Enrichment
INTERPRO	IPR011993:Pleckstrin homology-like domain	65	4.43686	9.92608e-09	6.36262e-06	518658, 514013, 535750, 510773, 538624, 516555, 541159, 537096, 100138102, 533130, 617927, 527410, 100138303, 281987, 531741, 528261, 509784, 287026, 327705, 534032, 281935, 614726, 524279, 525246, 534106, 510879, 100299044, 538447, 618488, 518798, 514554, 786852, 100337161, 504746, 785768, 100137872, 518274, 785769, 533350, 523153, 533823, 515919, 526027, 527711, 524280, 530879, 540237, 782743, …	1342	382	16802	2.13039
INTERPRO	IPR001849:Pleckstrin homology domain	37	2.5256	0.000114037	0.013582	518658, 100299044, 538447, 618488, 514554, 786852, 100337161, 100137872, 533130, 518274, 785769, 533350, 617927, 523153, 527410, 281987, 533823, 526027, 527711, 531741, 528261, 509784, 530879, 540237, 538576, 286797, 327705, 538292, 281935, 534032, 537682, 614726, 531459, 503575, 534106, 510879, 282041	1342	235	16802	1.97125
Annotation Cluster 6	Enrichment Score: 3.6914758110777464
Category	Term	Count	%	PValue	FDR	Genes	List Total	Pop Hits	Pop Total	Fold Enrichment
INTERPRO	IPR001589:Actinin-type, actin-binding, conserved site	9	0.614334	5.47965e-05	0.00878113	524770, 616560, 526027, 527711, 506730, 534358, 522269, 281165, 613533	1342	19	16802	5.93058
INTERPRO	IPR018159:Spectrin/alpha-actinin	10	0.682594	0.000114639	0.013582	524770, 526027, 527711, 506730, 534358, 522269, 538292, 540108, 520207, 514360	1342	26	16802	4.81543
INTERPRO	IPR002017:Spectrin repeat	8	0.546075	0.000434178	0.0341867	524770, 526027, 527711, 506730, 534358, 522269, 538292, 540108	1342	19	16802	5.27163
Annotation Cluster 7	Enrichment Score: 3.632590941182798
Category	Term	Count	%	PValue	FDR	Genes	List Total	Pop Hits	Pop Total	Fold Enrichment
INTERPRO	IPR001452:Src homology-3 domain	35	2.38908	1.84372e-05	0.0034755	511561, 100299286, 519843, 518356, 535511, 535699, 616665, 505818, 540108, 785769, 100138767, 281987, 533823, 527119, 786565, 534337, 531741, 538717, 785291, 407102, 540337, 539603, 327705, 539601, 538292, 540718, 507809, 282307, 526631, 534227, 512734, 100125592, 510879, 511845, 506260	1342	199	16802	2.20203
UP_KEYWORDS	SH3 domain	23	1.56997	0.000678189	0.0303247	407102, 540337, 100299286, 519843, 518356, 327705, 539601, 535511, 535699, 538292, 540718, 616665, 540108, 785769, 282307, 281987, 786565, 534337, 512734, 538717, 510879, 785291, 511845	1380	135	17808	2.19852
Annotation Cluster 8	Enrichment Score: 3.3283113495099013
Category	Term	Count	%	PValue	FDR	Genes	List Total	Pop Hits	Pop Total	Fold Enrichment
INTERPRO	IPR009030:Insulin-like growth factor binding protein, N-terminal	24	1.63823	1.33725e-05	0.00285725	536121, 408017, 781953, 537951, 513730, 514588, 407217, 781683, 533894, 521326, 521854, 538194, 616459, 767866, 504317, 404185, 525795, 789485, 523202, 281103, 781282, 281154, 506264, 510559	1342	109	16802	2.75672
INTERPRO	IPR000152:EGF-type aspartate/asparagine hydroxylation site	20	1.36519	7.29773e-05	0.010795	781953, 535066, 513730, 514588, 781683, 533894, 521326, 521854, 538194, 616459, 615688, 767866, 504317, 534164, 789485, 523202, 511689, 781282, 281154, 510559	1342	90	16802	2.78225
UP_KEYWORDS	EGF-like domain	25	1.70648	0.000114145	0.00714548	781683, 533894, 521326, 534164, 525795, 781953, 535066, 513730, 514588, 538194, 533166, 521854, 616459, 615688, 767866, 504317, 507339, 789485, 281017, 523202, 511689, 536328, 781282, 281154, 510559	1380	136	17808	2.37212
INTERPRO	IPR001881:EGF-like calcium-binding	22	1.50171	0.000164859	0.0175023	781953, 535066, 513730, 514588, 781683, 533894, 521326, 521854, 538194, 616459, 615688, 767866, 504317, 444872, 534164, 525795, 789485, 523202, 511689, 781282, 281154, 510559	1342	111	16802	2.48147
INTERPRO	IPR000742:Epidermal growth factor-like domain	31	2.11604	0.000452789	0.0341867	517845, 781683, 533894, 521326, 534164, 525795, 282654, 781953, 535066, 513730, 514588, 532572, 538194, 533166, 521854, 616459, 615688, 767866, 504317, 444872, 529939, 789485, 281017, 523202, 511689, 536328, 781282, 281450, 281154, 510559, 520030	1342	197	16802	1.97017
INTERPRO	IPR018097:EGF-like calcium-binding, conserved site	18	1.22867	0.000452888	0.0341867	535066, 513730, 514588, 781683, 533894, 521326, 521854, 616459, 615688, 767866, 504317, 534164, 789485, 523202, 511689, 781282, 281154, 510559	1342	87	16802	2.59037
INTERPRO	IPR013032:EGF-like, conserved site	28	1.91126	0.000578997	0.0407166	781683, 533894, 521326, 534164, 525795, 506995, 282654, 781953, 535066, 513730, 514588, 532572, 538194, 521854, 616459, 615688, 767866, 504317, 444872, 529939, 789485, 281017, 523202, 511689, 781282, 281450, 281154, 510559	1342	173	16802	2.02638
Annotation Cluster 9	Enrichment Score: 3.1203398488504543
Category	Term	Count	%	PValue	FDR	Genes	List Total	Pop Hits	Pop Total	Fold Enrichment
GOTERM_BP	GO:0018105~peptidyl-serine phosphorylation	26	1.77474	4.15281e-06	0.0137375	541215, 540206, 538447, 535652, 538866, 512290, 100138102, 100137872, 535030, 100139219, 281061, 517953, 529061, 514886, 514787, 519754, 512740, 534230, 538770, 525143, 513807, 504986, 282684, 508363, 535935, 282382	1153	112	13824	2.7833
INTERPRO	IPR011009:Protein kinase-like domain	70	4.77816	5.01104e-06	0.00120453	512631, 512236, 512233, 538866, 526956, 100138102, 540705, 280855, 509109, 506433, 514405, 281061, 511373, 517953, 516866, 514886, 537027, 513994, 512740, 519892, 282309, 534230, 530270, 525246, 786652, 347700, 511845, 282382, 511802, 100336768, 541215, 539655, 509084, 404101, 540206, 540404, 538447, 782059, 535652, 537951, 407217, 512290, 786852, 539570, 338037, 100137872, 100139219, 504592, 511…	1342	500	16802	1.75282
INTERPRO	IPR000719:Protein kinase, catalytic domain	61	4.16382	0.00012007	0.013582	512631, 512236, 512233, 538866, 100138102, 280855, 509109, 506433, 514405, 281061, 511373, 517953, 514886, 537027, 513994, 519892, 534230, 525246, 786652, 347700, 511845, 282382, 511802, 100336768, 541215, 539655, 509084, 404101, 540206, 540404, 538447, 782059, 535652, 537951, 407217, 512290, 786852, 539570, 338037, 100137872, 504592, 511513, 408017, 781335, 529061, 514787, 535820, 519754, 538292…	1342	462	16802	1.65309
GOTERM_MF	GO:0004674~protein serine/threonine kinase activity	34	2.32082	0.00032965	0.0444086	541215, 509084, 540206, 540404, 538447, 512631, 512236, 538866, 512290, 786852, 539570, 100138102, 100137872, 506433, 100139219, 514405, 511373, 517953, 516866, 529061, 514886, 514787, 519754, 538292, 511190, 518025, 519892, 534230, 538770, 525143, 282684, 506286, 535935, 282041	1085	213	13095	1.92653
Annotation Cluster 10	Enrichment Score: 3.031170348330433
Category	Term	Count	%	PValue	FDR	Genes	List Total	Pop Hits	Pop Total	Fold Enrichment
GOTERM_MF	GO:0008139~nuclear localization sequence binding	11	0.750853	9.67621e-06	0.00228117	518768, 767620, 531602, 539679, 783596, 540004, 535090, 614694, 540719, 784219, 513270	1085	24	13095	5.53168
GOTERM_CC	GO:0005643~nuclear pore	13	0.887372	3.33124e-05	0.00384425	518768, 535264, 100124498, 783596, 539679, 614694, 535090, 540719, 785768, 506836, 784219, 531602, 280873	1238	39	15461	4.1629
COG_ONTOLOGY	Intracellular trafficking and secretion	13	0.887372	0.000391959	0.00963499	783566, 783596, 539679, 533994, 535090, 526705, 540719, 535071, 519494, 613984, 767620, 531602, 512656	177	39	1671	3.14689
