# Supplementary material for: In vitro- and in vivo-produced male dairy calves show molecular differences in the hepatic and muscular energy regulation
Source: Biol Reprod. 2022 Jun 29;107(4):1113–24. doi: 10.1093/biolre/ioac131 (PMC9562124; doi:10.1093/biolre/ioac131)
Supplement: SupTable5_ioac131 [file suptable5_ioac131.xlsx]

## Sheet: CLUSTER-UpRegulated_IVP
Annotation Cluster 1	Enrichment Score: 14.961366744143959
Category	Term	Count	%	PValue	FDR	Genes	List Total	Pop Hits	Pop Total	Fold Enrichment
UP_KEYWORDS	Ribonucleoprotein	70	4.91228	6.19813e-24	1.08157e-21	ENSBTAG00000008570, ENSBTAG00000008292, ENSBTAG00000013723, ENSBTAG00000013924, ENSBTAG00000015989, ENSBTAG00000037493, ENSBTAG00000008853, ENSBTAG00000027772, ENSBTAG00000009228, ENSBTAG00000001782, ENSBTAG00000005142, ENSBTAG00000024781, ENSBTAG00000025632, ENSBTAG00000001302, ENSBTAG00000002038, ENSBTAG00000030942, ENSBTAG00000001109, ENSBTAG00000019147, ENSBTAG00000015388, ENSBTAG00000019718,…	1408	224	17808	3.95241
UP_KEYWORDS	Ribosomal protein	57	4	1.65277e-21	1.92272e-19	ENSBTAG00000008570, ENSBTAG00000013723, ENSBTAG00000013924, ENSBTAG00000015989, ENSBTAG00000027772, ENSBTAG00000001782, ENSBTAG00000005142, ENSBTAG00000024781, ENSBTAG00000001302, ENSBTAG00000002038, ENSBTAG00000030942, ENSBTAG00000001109, ENSBTAG00000019147, ENSBTAG00000015388, ENSBTAG00000019718, ENSBTAG00000020905, ENSBTAG00000015831, ENSBTAG00000018628, ENSBTAG00000022009, ENSBTAG00000008347,…	1408	168	17808	4.29119
KEGG_PATHWAY	bta03010:Ribosome	48	3.36842	1.36217e-20	3.73233e-18	ENSBTAG00000008570, ENSBTAG00000011963, ENSBTAG00000014518, ENSBTAG00000012898, ENSBTAG00000015989, ENSBTAG00000013924, ENSBTAG00000027772, ENSBTAG00000025571, ENSBTAG00000001782, ENSBTAG00000024781, ENSBTAG00000005142, ENSBTAG00000020795, ENSBTAG00000000950, ENSBTAG00000000797, ENSBTAG00000002038, ENSBTAG00000030942, ENSBTAG00000001109, ENSBTAG00000001648, ENSBTAG00000015285, ENSBTAG00000030164,…	566	134	7550	4.77823
GOTERM_MF	GO:0003735~structural constituent of ribosome	56	3.92982	3.34234e-16	2.76745e-13	ENSBTAG00000008570, ENSBTAG00000013723, ENSBTAG00000013924, ENSBTAG00000015989, ENSBTAG00000001782, ENSBTAG00000005142, ENSBTAG00000024781, ENSBTAG00000002038, ENSBTAG00000019463, ENSBTAG00000030942, ENSBTAG00000001109, ENSBTAG00000019147, ENSBTAG00000015388, ENSBTAG00000019718, ENSBTAG00000020905, ENSBTAG00000015831, ENSBTAG00000014226, ENSBTAG00000018628, ENSBTAG00000024097, ENSBTAG00000033080,…	1004	212	13095	3.44528
GOTERM_BP	GO:0006412~translation	41	2.87719	9.60055e-10	2.54126e-06	ENSBTAG00000008570, ENSBTAG00000011963, ENSBTAG00000012898, ENSBTAG00000015989, ENSBTAG00000013924, ENSBTAG00000025571, ENSBTAG00000005142, ENSBTAG00000020795, ENSBTAG00000000797, ENSBTAG00000002038, ENSBTAG00000019463, ENSBTAG00000001109, ENSBTAG00000001648, ENSBTAG00000030962, ENSBTAG00000015285, ENSBTAG00000030164, ENSBTAG00000019147, ENSBTAG00000015388, ENSBTAG00000019718, ENSBTAG00000007394,…	1131	172	13824	2.91358
GOTERM_CC	GO:0022627~cytosolic small ribosomal subunit	18	1.26316	3.84845e-09	1.07372e-06	ENSBTAG00000019718, ENSBTAG00000008241, ENSBTAG00000013358, ENSBTAG00000011963, ENSBTAG00000012898, ENSBTAG00000015989, ENSBTAG00000013924, ENSBTAG00000027772, ENSBTAG00000025571, ENSBTAG00000020795, ENSBTAG00000002468, ENSBTAG00000000622, ENSBTAG00000021093, ENSBTAG00000015285, ENSBTAG00000015598, ENSBTAG00000019147, ENSBTAG00000016224, ENSBTAG00000038896	1257	40	15461	5.53496
GOTERM_CC	GO:0022625~cytosolic large ribosomal subunit	22	1.54386	1.08168e-08	2.01192e-06	ENSBTAG00000020905, ENSBTAG00000007394, ENSBTAG00000015831, ENSBTAG00000014226, ENSBTAG00000014518, ENSBTAG00000018628, ENSBTAG00000006104, ENSBTAG00000033080, ENSBTAG00000005142, ENSBTAG00000005296, ENSBTAG00000001794, ENSBTAG00000005211, ENSBTAG00000019494, ENSBTAG00000002038, ENSBTAG00000031723, ENSBTAG00000015099, ENSBTAG00000016441, ENSBTAG00000018320, ENSBTAG00000030164, ENSBTAG00000012044,…	1257	63	15461	4.29521
Annotation Cluster 2	Enrichment Score: 10.971925660523535
Category	Term	Count	%	PValue	FDR	Genes	List Total	Pop Hits	Pop Total	Fold Enrichment
UP_KEYWORDS	Mitochondrion	121	8.49123	5.71612e-19	3.98985e-17	ENSBTAG00000009541, ENSBTAG00000011466, ENSBTAG00000007484, ENSBTAG00000010653, ENSBTAG00000005064, ENSBTAG00000006391, ENSBTAG00000008977, ENSBTAG00000001782, ENSBTAG00000024781, ENSBTAG00000021301, ENSBTAG00000006795, ENSBTAG00000006398, ENSBTAG00000002238, ENSBTAG00000001302, ENSBTAG00000019463, ENSBTAG00000024701, ENSBTAG00000005744, ENSBTAG00000030942, ENSBTAG00000003728, ENSBTAG00000045748,…	1408	653	17808	2.34361
UP_KEYWORDS	Transit peptide	66	4.63158	6.84647e-12	3.41345e-10	ENSBTAG00000011388, ENSBTAG00000009541, ENSBTAG00000006075, ENSBTAG00000011466, ENSBTAG00000007484, ENSBTAG00000005064, ENSBTAG00000006391, ENSBTAG00000001782, ENSBTAG00000024781, ENSBTAG00000021301, ENSBTAG00000006795, ENSBTAG00000001302, ENSBTAG00000009508, ENSBTAG00000005744, ENSBTAG00000016277, ENSBTAG00000012072, ENSBTAG00000003728, ENSBTAG00000016037, ENSBTAG00000021715, ENSBTAG00000022009,…	1408	333	17808	2.50676
Annotation Cluster 3	Enrichment Score: 5.173185959191516
Category	Term	Count	%	PValue	FDR	Genes	List Total	Pop Hits	Pop Total	Fold Enrichment
KEGG_PATHWAY	bta05012:Parkinson's disease	35	2.45614	4.28948e-09	5.87659e-07	ENSBTAG00000010232, ENSBTAG00000011145, ENSBTAG00000006391, ENSBTAG00000021227, ENSBTAG00000008314, ENSBTAG00000004295, ENSBTAG00000000550, ENSBTAG00000046786, ENSBTAG00000009509, ENSBTAG00000018278, ENSBTAG00000012072, ENSBTAG00000003728, ENSBTAG00000014130, ENSBTAG00000019025, ENSBTAG00000013038, ENSBTAG00000016944, ENSBTAG00000008320, ENSBTAG00000012788, ENSBTAG00000020405, ENSBTAG00000020788,…	566	152	7550	3.07153
UP_KEYWORDS	Mitochondrion inner membrane	41	2.87719	1.32587e-08	5.7841e-07	ENSBTAG00000010232, ENSBTAG00000011145, ENSBTAG00000011388, ENSBTAG00000021227, ENSBTAG00000008314, ENSBTAG00000004295, ENSBTAG00000000550, ENSBTAG00000046786, ENSBTAG00000019463, ENSBTAG00000024723, ENSBTAG00000017120, ENSBTAG00000009508, ENSBTAG00000024701, ENSBTAG00000005744, ENSBTAG00000009509, ENSBTAG00000018278, ENSBTAG00000003728, ENSBTAG00000014130, ENSBTAG00000014653, ENSBTAG00000019025,…	1408	193	17808	2.68682
KEGG_PATHWAY	bta00190:Oxidative phosphorylation	32	2.24561	2.70475e-08	1.85275e-06	ENSBTAG00000010232, ENSBTAG00000011145, ENSBTAG00000014238, ENSBTAG00000006391, ENSBTAG00000021227, ENSBTAG00000008314, ENSBTAG00000004295, ENSBTAG00000000550, ENSBTAG00000046786, ENSBTAG00000009509, ENSBTAG00000015100, ENSBTAG00000018278, ENSBTAG00000012072, ENSBTAG00000003728, ENSBTAG00000014130, ENSBTAG00000014553, ENSBTAG00000019025, ENSBTAG00000012788, ENSBTAG00000016309, ENSBTAG00000020405,…	566	140	7550	3.04897
UP_KEYWORDS	Electron transport	23	1.61404	1.10945e-06	2.97845e-05	ENSBTAG00000010232, ENSBTAG00000011145, ENSBTAG00000011225, ENSBTAG00000020405, ENSBTAG00000006391, ENSBTAG00000008314, ENSBTAG00000046786, ENSBTAG00000003279, ENSBTAG00000004295, ENSBTAG00000009479, ENSBTAG00000002463, ENSBTAG00000002953, ENSBTAG00000002203, ENSBTAG00000009509, ENSBTAG00000009914, ENSBTAG00000019096, ENSBTAG00000016266, ENSBTAG00000018202, ENSBTAG00000038186, ENSBTAG00000012072,…	1408	89	17808	3.26851
KEGG_PATHWAY	bta05010:Alzheimer's disease	33	2.31579	2.42871e-06	0.000110911	ENSBTAG00000010232, ENSBTAG00000011145, ENSBTAG00000006391, ENSBTAG00000021227, ENSBTAG00000025471, ENSBTAG00000008314, ENSBTAG00000004295, ENSBTAG00000000550, ENSBTAG00000046786, ENSBTAG00000001321, ENSBTAG00000018274, ENSBTAG00000009509, ENSBTAG00000018278, ENSBTAG00000012072, ENSBTAG00000003728, ENSBTAG00000014130, ENSBTAG00000019025, ENSBTAG00000010230, ENSBTAG00000012788, ENSBTAG00000020405,…	566	178	7550	2.473
UP_KEYWORDS	Respiratory chain	17	1.19298	1.12586e-05	0.000231132	ENSBTAG00000010232, ENSBTAG00000011145, ENSBTAG00000020405, ENSBTAG00000006391, ENSBTAG00000046786, ENSBTAG00000003279, ENSBTAG00000004295, ENSBTAG00000009479, ENSBTAG00000002463, ENSBTAG00000002203, ENSBTAG00000009509, ENSBTAG00000009914, ENSBTAG00000019096, ENSBTAG00000012072, ENSBTAG00000003728, ENSBTAG00000018188, ENSBTAG00000019025	1408	60	17808	3.58352
GOTERM_CC	GO:0005747~mitochondrial respiratory chain complex I	14	0.982456	6.47679e-05	0.00361405	ENSBTAG00000010232, ENSBTAG00000011145, ENSBTAG00000020405, ENSBTAG00000006391, ENSBTAG00000003279, ENSBTAG00000004295, ENSBTAG00000002463, ENSBTAG00000002203, ENSBTAG00000009509, ENSBTAG00000009914, ENSBTAG00000012072, ENSBTAG00000003728, ENSBTAG00000018188, ENSBTAG00000019025	1257	47	15461	3.66381
KEGG_PATHWAY	bta05016:Huntington's disease	32	2.24561	6.65749e-05	0.00260593	ENSBTAG00000010232, ENSBTAG00000011145, ENSBTAG00000006391, ENSBTAG00000021227, ENSBTAG00000008314, ENSBTAG00000004295, ENSBTAG00000000550, ENSBTAG00000046786, ENSBTAG00000009509, ENSBTAG00000018278, ENSBTAG00000012072, ENSBTAG00000003728, ENSBTAG00000014130, ENSBTAG00000019025, ENSBTAG00000015002, ENSBTAG00000010584, ENSBTAG00000010740, ENSBTAG00000012788, ENSBTAG00000020405, ENSBTAG00000006441,…	566	199	7550	2.145
KEGG_PATHWAY	bta04932:Non-alcoholic fatty liver disease (NAFLD)	25	1.75439	0.000763443	0.0261479	ENSBTAG00000010232, ENSBTAG00000011145, ENSBTAG00000006391, ENSBTAG00000025471, ENSBTAG00000008314, ENSBTAG00000004114, ENSBTAG00000004295, ENSBTAG00000046786, ENSBTAG00000001321, ENSBTAG00000009509, ENSBTAG00000009727, ENSBTAG00000012072, ENSBTAG00000003728, ENSBTAG00000014130, ENSBTAG00000019025, ENSBTAG00000012788, ENSBTAG00000020405, ENSBTAG00000003279, ENSBTAG00000009479, ENSBTAG00000002463,…	566	160	7550	2.08425
Annotation Cluster 4	Enrichment Score: 4.664865185793504
Category	Term	Count	%	PValue	FDR	Genes	List Total	Pop Hits	Pop Total	Fold Enrichment
GOTERM_BP	GO:0070124~mitochondrial translational initiation	22	1.54386	9.04884e-07	0.00079841	ENSBTAG00000008241, ENSBTAG00000015117, ENSBTAG00000013723, ENSBTAG00000022009, ENSBTAG00000020721, ENSBTAG00000008347, ENSBTAG00000024097, ENSBTAG00000025571, ENSBTAG00000001782, ENSBTAG00000024781, ENSBTAG00000005285, ENSBTAG00000025001, ENSBTAG00000007398, ENSBTAG00000024378, ENSBTAG00000001302, ENSBTAG00000000950, ENSBTAG00000000797, ENSBTAG00000003303, ENSBTAG00000030942, ENSBTAG00000001109,…	1131	79	13824	3.40382
GOTERM_BP	GO:0070125~mitochondrial translational elongation	22	1.54386	9.04884e-07	0.00079841	ENSBTAG00000008241, ENSBTAG00000015117, ENSBTAG00000013723, ENSBTAG00000022009, ENSBTAG00000020721, ENSBTAG00000008347, ENSBTAG00000024097, ENSBTAG00000025571, ENSBTAG00000001782, ENSBTAG00000024781, ENSBTAG00000005285, ENSBTAG00000025001, ENSBTAG00000007398, ENSBTAG00000024378, ENSBTAG00000001302, ENSBTAG00000000950, ENSBTAG00000000797, ENSBTAG00000003303, ENSBTAG00000030942, ENSBTAG00000001109,…	1131	79	13824	3.40382
GOTERM_CC	GO:0005743~mitochondrial inner membrane	48	3.36842	4.50592e-06	0.000359186	ENSBTAG00000011388, ENSBTAG00000006075, ENSBTAG00000045957, ENSBTAG00000013723, ENSBTAG00000008314, ENSBTAG00000025571, ENSBTAG00000001782, ENSBTAG00000046786, ENSBTAG00000024781, ENSBTAG00000005285, ENSBTAG00000001302, ENSBTAG00000000950, ENSBTAG00000000797, ENSBTAG00000003303, ENSBTAG00000019463, ENSBTAG00000024723, ENSBTAG00000017120, ENSBTAG00000030942, ENSBTAG00000024701, ENSBTAG00000001109,…	1257	292	15461	2.0219
GOTERM_CC	GO:0005763~mitochondrial small ribosomal subunit	10	0.701754	0.00018273	0.00849696	ENSBTAG00000008241, ENSBTAG00000001302, ENSBTAG00000000950, ENSBTAG00000024378, ENSBTAG00000013723, ENSBTAG00000001109, ENSBTAG00000024097, ENSBTAG00000025571, ENSBTAG00000001782, ENSBTAG00000007398	1257	27	15461	4.55553
Annotation Cluster 5	Enrichment Score: 4.379310222229279
Category	Term	Count	%	PValue	FDR	Genes	List Total	Pop Hits	Pop Total	Fold Enrichment
KEGG_PATHWAY	bta03040:Spliceosome	31	2.17544	1.37405e-08	1.25497e-06	ENSBTAG00000013587, ENSBTAG00000008292, ENSBTAG00000016817, ENSBTAG00000011645, ENSBTAG00000037493, ENSBTAG00000013309, ENSBTAG00000021520, ENSBTAG00000047874, ENSBTAG00000020012, ENSBTAG00000003485, ENSBTAG00000011360, ENSBTAG00000012792, ENSBTAG00000011596, ENSBTAG00000011311, ENSBTAG00000009077, ENSBTAG00000011656, ENSBTAG00000003390, ENSBTAG00000021810, ENSBTAG00000006104, ENSBTAG00000012649,…	566	129	7550	3.20555
UP_KEYWORDS	mRNA splicing	26	1.82456	6.63025e-07	2.1036e-05	ENSBTAG00000008292, ENSBTAG00000016817, ENSBTAG00000011645, ENSBTAG00000037493, ENSBTAG00000008853, ENSBTAG00000020012, ENSBTAG00000003485, ENSBTAG00000018070, ENSBTAG00000002879, ENSBTAG00000009077, ENSBTAG00000008060, ENSBTAG00000011656, ENSBTAG00000015758, ENSBTAG00000003390, ENSBTAG00000006104, ENSBTAG00000012649, ENSBTAG00000009795, ENSBTAG00000046358, ENSBTAG00000017890, ENSBTAG00000007658,…	1408	107	17808	3.07328
UP_KEYWORDS	mRNA processing	29	2.03509	1.01082e-06	2.93981e-05	ENSBTAG00000008292, ENSBTAG00000016817, ENSBTAG00000011645, ENSBTAG00000037493, ENSBTAG00000008853, ENSBTAG00000002575, ENSBTAG00000020012, ENSBTAG00000003485, ENSBTAG00000018070, ENSBTAG00000002879, ENSBTAG00000009077, ENSBTAG00000008060, ENSBTAG00000011656, ENSBTAG00000015758, ENSBTAG00000003390, ENSBTAG00000006104, ENSBTAG00000012649, ENSBTAG00000006884, ENSBTAG00000009795, ENSBTAG00000046358,…	1408	131	17808	2.79988
UP_KEYWORDS	Spliceosome	18	1.26316	5.05861e-06	0.000110341	ENSBTAG00000009077, ENSBTAG00000008292, ENSBTAG00000016817, ENSBTAG00000008060, ENSBTAG00000011645, ENSBTAG00000011656, ENSBTAG00000003390, ENSBTAG00000008853, ENSBTAG00000006104, ENSBTAG00000012649, ENSBTAG00000009795, ENSBTAG00000020012, ENSBTAG00000003485, ENSBTAG00000046358, ENSBTAG00000017890, ENSBTAG00000007658, ENSBTAG00000014060, ENSBTAG00000007913	1408	63	17808	3.61364
Annotation Cluster 6	Enrichment Score: 3.8422365759050274
Category	Term	Count	%	PValue	FDR	Genes	List Total	Pop Hits	Pop Total	Fold Enrichment
UP_KEYWORDS	Proteasome	17	1.19298	4.2051e-07	1.46758e-05	ENSBTAG00000009683, ENSBTAG00000034496, ENSBTAG00000018417, ENSBTAG00000004179, ENSBTAG00000012726, ENSBTAG00000005127, ENSBTAG00000020641, ENSBTAG00000003058, ENSBTAG00000006564, ENSBTAG00000007685, ENSBTAG00000021288, ENSBTAG00000021461, ENSBTAG00000003830, ENSBTAG00000021061, ENSBTAG00000005426, ENSBTAG00000013390, ENSBTAG00000014440	1408	48	17808	4.4794
KEGG_PATHWAY	bta03050:Proteasome	16	1.12281	6.21828e-07	3.40762e-05	ENSBTAG00000009683, ENSBTAG00000034496, ENSBTAG00000018417, ENSBTAG00000012726, ENSBTAG00000005127, ENSBTAG00000020641, ENSBTAG00000006564, ENSBTAG00000007685, ENSBTAG00000021288, ENSBTAG00000021461, ENSBTAG00000003830, ENSBTAG00000021061, ENSBTAG00000005426, ENSBTAG00000013390, ENSBTAG00000014440, ENSBTAG00000014024	566	46	7550	4.63973
UP_KEYWORDS	Threonine protease	10	0.701754	2.95118e-06	7.35687e-05	ENSBTAG00000009683, ENSBTAG00000003830, ENSBTAG00000013390, ENSBTAG00000014440, ENSBTAG00000012726, ENSBTAG00000005127, ENSBTAG00000020641, ENSBTAG00000006564, ENSBTAG00000007685, ENSBTAG00000021288	1408	18	17808	7.02652
INTERPRO	IPR001353:Proteasome, subunit alpha/beta	10	0.701754	5.25582e-06	0.0106378	ENSBTAG00000009683, ENSBTAG00000003830, ENSBTAG00000013390, ENSBTAG00000014440, ENSBTAG00000012726, ENSBTAG00000005127, ENSBTAG00000020641, ENSBTAG00000006564, ENSBTAG00000007685, ENSBTAG00000021288	1330	19	16802	6.64899
GOTERM_CC	GO:0005839~proteasome core complex	10	0.701754	6.53968e-06	0.000456143	ENSBTAG00000009683, ENSBTAG00000003830, ENSBTAG00000013390, ENSBTAG00000014440, ENSBTAG00000012726, ENSBTAG00000005127, ENSBTAG00000020641, ENSBTAG00000006564, ENSBTAG00000007685, ENSBTAG00000021288	1257	19	15461	6.47364
GOTERM_MF	GO:0004298~threonine-type endopeptidase activity	10	0.701754	1.10662e-05	0.00305427	ENSBTAG00000009683, ENSBTAG00000003830, ENSBTAG00000013390, ENSBTAG00000014440, ENSBTAG00000012726, ENSBTAG00000005127, ENSBTAG00000020641, ENSBTAG00000006564, ENSBTAG00000007685, ENSBTAG00000021288	1004	21	13095	6.21087
Annotation Cluster 7	Enrichment Score: 2.3619205595739237
Category	Term	Count	%	PValue	FDR	Genes	List Total	Pop Hits	Pop Total	Fold Enrichment
GOTERM_CC	GO:0071541~eukaryotic translation initiation factor 3 complex, eIF3m	6	0.421053	0.000159579	0.00809499	ENSBTAG00000001988, ENSBTAG00000014032, ENSBTAG00000004861, ENSBTAG00000006543, ENSBTAG00000014388, ENSBTAG00000007474	1257	8	15461	9.22494
GOTERM_CC	GO:0033290~eukaryotic 48S preinitiation complex	7	0.491228	0.000482027	0.0192122	ENSBTAG00000001988, ENSBTAG00000000359, ENSBTAG00000014032, ENSBTAG00000004861, ENSBTAG00000006543, ENSBTAG00000014388, ENSBTAG00000007474	1257	14	15461	6.14996
GOTERM_CC	GO:0016282~eukaryotic 43S preinitiation complex	7	0.491228	0.000482027	0.0192122	ENSBTAG00000001988, ENSBTAG00000000359, ENSBTAG00000014032, ENSBTAG00000004861, ENSBTAG00000006543, ENSBTAG00000014388, ENSBTAG00000007474	1257	14	15461	6.14996
GOTERM_CC	GO:0005852~eukaryotic translation initiation factor 3 complex	6	0.421053	0.00259632	0.080486	ENSBTAG00000001988, ENSBTAG00000000359, ENSBTAG00000014032, ENSBTAG00000006543, ENSBTAG00000014388, ENSBTAG00000007474	1257	13	15461	5.67689

## Sheet: CLUSTER-UpRegulated_MOET
Annotation Cluster 1	Enrichment Score: 4.97684118834543
Category	Term	Count	%	PValue	FDR	Genes	List Total	Pop Hits	Pop Total	Fold Enrichment
GOTERM_MF	GO:0005524~ATP binding	158	11.3833	6.18087e-11	5.21047e-08	ENSBTAG00000013009, ENSBTAG00000009383, ENSBTAG00000011626, ENSBTAG00000004135, ENSBTAG00000008339, ENSBTAG00000011628, ENSBTAG00000021420, ENSBTAG00000045593, ENSBTAG00000026842, ENSBTAG00000005865, ENSBTAG00000004413, ENSBTAG00000015022, ENSBTAG00000015026, ENSBTAG00000006161, ENSBTAG00000012047, ENSBTAG00000007494, ENSBTAG00000003051, ENSBTAG00000014628, ENSBTAG00000004024, ENSBTAG00000000184,…	1017	1224	13095	1.66211
UP_KEYWORDS	ATP-binding	95	6.84438	0.000103306	0.00971078	ENSBTAG00000009188, ENSBTAG00000009067, ENSBTAG00000009340, ENSBTAG00000008650, ENSBTAG00000013204, ENSBTAG00000013009, ENSBTAG00000009383, ENSBTAG00000021900, ENSBTAG00000014818, ENSBTAG00000011626, ENSBTAG00000008339, ENSBTAG00000011628, ENSBTAG00000021420, ENSBTAG00000045593, ENSBTAG00000026842, ENSBTAG00000000013, ENSBTAG00000009907, ENSBTAG00000017240, ENSBTAG00000001349, ENSBTAG00000015022,…	1346	848	17808	1.48217
UP_KEYWORDS	Nucleotide-binding	116	8.35735	0.000466419	0.0328825	ENSBTAG00000013009, ENSBTAG00000009383, ENSBTAG00000011626, ENSBTAG00000008339, ENSBTAG00000011628, ENSBTAG00000009789, ENSBTAG00000003840, ENSBTAG00000021420, ENSBTAG00000005464, ENSBTAG00000045593, ENSBTAG00000020174, ENSBTAG00000026842, ENSBTAG00000015022, ENSBTAG00000031358, ENSBTAG00000015026, ENSBTAG00000006161, ENSBTAG00000012047, ENSBTAG00000003051, ENSBTAG00000014628, ENSBTAG00000004024,…	1346	1124	17808	1.36541
Annotation Cluster 2	Enrichment Score: 4.846585605822467
Category	Term	Count	%	PValue	FDR	Genes	List Total	Pop Hits	Pop Total	Fold Enrichment
INTERPRO	IPR011009:Protein kinase-like domain	80	5.76369	6.95765e-10	1.31917e-06	ENSBTAG00000006470, ENSBTAG00000008650, ENSBTAG00000013009, ENSBTAG00000010457, ENSBTAG00000021900, ENSBTAG00000014818, ENSBTAG00000004135, ENSBTAG00000011628, ENSBTAG00000008773, ENSBTAG00000007288, ENSBTAG00000021069, ENSBTAG00000021420, ENSBTAG00000005145, ENSBTAG00000000013, ENSBTAG00000009907, ENSBTAG00000005865, ENSBTAG00000015026, ENSBTAG00000012079, ENSBTAG00000006161, ENSBTAG00000012047,…	1300	500	16802	2.06794
INTERPRO	IPR000719:Protein kinase, catalytic domain	72	5.18732	1.70974e-08	1.08056e-05	ENSBTAG00000006470, ENSBTAG00000008650, ENSBTAG00000013009, ENSBTAG00000010457, ENSBTAG00000021900, ENSBTAG00000014818, ENSBTAG00000004135, ENSBTAG00000011628, ENSBTAG00000008773, ENSBTAG00000007288, ENSBTAG00000021069, ENSBTAG00000021420, ENSBTAG00000005145, ENSBTAG00000000013, ENSBTAG00000009907, ENSBTAG00000005865, ENSBTAG00000015026, ENSBTAG00000012079, ENSBTAG00000006161, ENSBTAG00000012047,…	1300	462	16802	2.01423
INTERPRO	IPR008271:Serine/threonine-protein kinase, active site	50	3.60231	1.76824e-07	8.38145e-05	ENSBTAG00000008650, ENSBTAG00000013009, ENSBTAG00000010457, ENSBTAG00000021900, ENSBTAG00000014818, ENSBTAG00000007288, ENSBTAG00000021069, ENSBTAG00000000013, ENSBTAG00000009907, ENSBTAG00000005865, ENSBTAG00000012079, ENSBTAG00000011798, ENSBTAG00000018747, ENSBTAG00000020787, ENSBTAG00000000184, ENSBTAG00000002086, ENSBTAG00000006601, ENSBTAG00000008301, ENSBTAG00000005838, ENSBTAG00000001510,…	1300	291	16802	2.22072
SMART	SM00220:S_TKc	56	4.03458	1.79959e-05	0.0078282	ENSBTAG00000006470, ENSBTAG00000008650, ENSBTAG00000013009, ENSBTAG00000010457, ENSBTAG00000021900, ENSBTAG00000014818, ENSBTAG00000007288, ENSBTAG00000021069, ENSBTAG00000005145, ENSBTAG00000000013, ENSBTAG00000009907, ENSBTAG00000005865, ENSBTAG00000012079, ENSBTAG00000011798, ENSBTAG00000018747, ENSBTAG00000020787, ENSBTAG00000000184, ENSBTAG00000013859, ENSBTAG00000002086, ENSBTAG00000006601,…	806	338	8740	1.79658
Annotation Cluster 3	Enrichment Score: 3.797081690413354
Category	Term	Count	%	PValue	FDR	Genes	List Total	Pop Hits	Pop Total	Fold Enrichment
INTERPRO	IPR011011:Zinc finger, FYVE/PHD-type	26	1.8732	2.17362e-06	0.000797339	ENSBTAG00000013725, ENSBTAG00000008112, ENSBTAG00000002078, ENSBTAG00000020890, ENSBTAG00000018093, ENSBTAG00000003901, ENSBTAG00000001529, ENSBTAG00000014377, ENSBTAG00000017840, ENSBTAG00000016795, ENSBTAG00000009430, ENSBTAG00000011532, ENSBTAG00000010542, ENSBTAG00000009151, ENSBTAG00000014429, ENSBTAG00000013316, ENSBTAG00000024199, ENSBTAG00000000460, ENSBTAG00000006002, ENSBTAG00000003954,…	1300	116	16802	2.8969
INTERPRO	IPR001965:Zinc finger, PHD-type	19	1.36888	1.74883e-05	0.00414474	ENSBTAG00000011532, ENSBTAG00000009151, ENSBTAG00000014429, ENSBTAG00000013316, ENSBTAG00000008112, ENSBTAG00000024199, ENSBTAG00000002078, ENSBTAG00000006002, ENSBTAG00000003954, ENSBTAG00000020890, ENSBTAG00000000662, ENSBTAG00000018093, ENSBTAG00000001499, ENSBTAG00000017493, ENSBTAG00000004768, ENSBTAG00000001617, ENSBTAG00000001529, ENSBTAG00000014377, ENSBTAG00000017840	1300	77	16802	3.18919
SMART	SM00249:PHD	19	1.36888	0.000165806	0.0360628	ENSBTAG00000011532, ENSBTAG00000009151, ENSBTAG00000014429, ENSBTAG00000013316, ENSBTAG00000008112, ENSBTAG00000024199, ENSBTAG00000002078, ENSBTAG00000006002, ENSBTAG00000003954, ENSBTAG00000020890, ENSBTAG00000000662, ENSBTAG00000018093, ENSBTAG00000001499, ENSBTAG00000017493, ENSBTAG00000004768, ENSBTAG00000001617, ENSBTAG00000001529, ENSBTAG00000014377, ENSBTAG00000017840	806	77	8740	2.67571
Annotation Cluster 4	Enrichment Score: 2.8173444491482997
Category	Term	Count	%	PValue	FDR	Genes	List Total	Pop Hits	Pop Total	Fold Enrichment
KEGG_PATHWAY	bta05220:Chronic myeloid leukemia	16	1.15274	5.38451e-05	0.00200124	ENSBTAG00000012004, ENSBTAG00000013895, ENSBTAG00000007591, ENSBTAG00000020848, ENSBTAG00000010422, ENSBTAG00000011643, ENSBTAG00000019838, ENSBTAG00000010989, ENSBTAG00000009778, ENSBTAG00000021045, ENSBTAG00000006640, ENSBTAG00000004736, ENSBTAG00000019832, ENSBTAG00000018035, ENSBTAG00000017788, ENSBTAG00000013057	491	73	7550	3.37025
KEGG_PATHWAY	bta04068:FoxO signaling pathway	22	1.58501	0.000106053	0.00236498	ENSBTAG00000012004, ENSBTAG00000007591, ENSBTAG00000020848, ENSBTAG00000012599, ENSBTAG00000010422, ENSBTAG00000017525, ENSBTAG00000011643, ENSBTAG00000018747, ENSBTAG00000017804, ENSBTAG00000010989, ENSBTAG00000011628, ENSBTAG00000003581, ENSBTAG00000009778, ENSBTAG00000003111, ENSBTAG00000004736, ENSBTAG00000031309, ENSBTAG00000000013, ENSBTAG00000016243, ENSBTAG00000019832, ENSBTAG00000018035,…	491	132	7550	2.5628
KEGG_PATHWAY	bta05212:Pancreatic cancer	14	1.00865	0.000224087	0.00384395	ENSBTAG00000012004, ENSBTAG00000013895, ENSBTAG00000007591, ENSBTAG00000020848, ENSBTAG00000012599, ENSBTAG00000010989, ENSBTAG00000011628, ENSBTAG00000009778, ENSBTAG00000021045, ENSBTAG00000006640, ENSBTAG00000000988, ENSBTAG00000019832, ENSBTAG00000018035, ENSBTAG00000017788	491	65	7550	3.31192
KEGG_PATHWAY	bta05161:Hepatitis B	22	1.58501	0.000536049	0.00715562	ENSBTAG00000012004, ENSBTAG00000004380, ENSBTAG00000013895, ENSBTAG00000007591, ENSBTAG00000020848, ENSBTAG00000002295, ENSBTAG00000010989, ENSBTAG00000021569, ENSBTAG00000009778, ENSBTAG00000021045, ENSBTAG00000005474, ENSBTAG00000006640, ENSBTAG00000004736, ENSBTAG00000018270, ENSBTAG00000000236, ENSBTAG00000005958, ENSBTAG00000018035, ENSBTAG00000017122, ENSBTAG00000017788, ENSBTAG00000013573,…	491	148	7550	2.28574
Annotation Cluster 5	Enrichment Score: 2.7360163211345303
Category	Term	Count	%	PValue	FDR	Genes	List Total	Pop Hits	Pop Total	Fold Enrichment
INTERPRO	IPR001214:SET domain	13	0.936599	0.000220636	0.0355993	ENSBTAG00000004172, ENSBTAG00000012148, ENSBTAG00000014429, ENSBTAG00000003581, ENSBTAG00000024199, ENSBTAG00000020781, ENSBTAG00000003954, ENSBTAG00000018093, ENSBTAG00000002345, ENSBTAG00000019001, ENSBTAG00000002948, ENSBTAG00000001529, ENSBTAG00000013166	1300	48	16802	3.50042
INTERPRO	IPR003616:Post-SET domain	7	0.504323	0.000225312	0.0355993	ENSBTAG00000003954, ENSBTAG00000018093, ENSBTAG00000002345, ENSBTAG00000014429, ENSBTAG00000002948, ENSBTAG00000001529, ENSBTAG00000024199	1300	13	16802	6.95941
KEGG_PATHWAY	bta00310:Lysine degradation	11	0.792507	0.00216972	0.0218891	ENSBTAG00000003954, ENSBTAG00000004172, ENSBTAG00000018093, ENSBTAG00000012148, ENSBTAG00000002345, ENSBTAG00000014429, ENSBTAG00000002948, ENSBTAG00000003581, ENSBTAG00000019625, ENSBTAG00000001529, ENSBTAG00000024199	491	54	7550	3.13231
Annotation Cluster 6	Enrichment Score: 2.7329378361756183
Category	Term	Count	%	PValue	FDR	Genes	List Total	Pop Hits	Pop Total	Fold Enrichment
INTERPRO	IPR001650:Helicase, C-terminal	21	1.51297	0.00010518	0.022158	ENSBTAG00000009067, ENSBTAG00000032253, ENSBTAG00000007494, ENSBTAG00000006142, ENSBTAG00000019704, ENSBTAG00000020422, ENSBTAG00000020301, ENSBTAG00000008339, ENSBTAG00000010518, ENSBTAG00000021058, ENSBTAG00000008112, ENSBTAG00000005979, ENSBTAG00000020482, ENSBTAG00000026842, ENSBTAG00000015392, ENSBTAG00000001920, ENSBTAG00000000848, ENSBTAG00000018423, ENSBTAG00000014099, ENSBTAG00000019821,…	1300	103	16802	2.63512
INTERPRO	IPR014001:Helicase, superfamily 1/2, ATP-binding domain	21	1.51297	0.000138696	0.0262967	ENSBTAG00000009067, ENSBTAG00000032253, ENSBTAG00000007494, ENSBTAG00000006142, ENSBTAG00000019704, ENSBTAG00000020422, ENSBTAG00000020301, ENSBTAG00000008339, ENSBTAG00000010518, ENSBTAG00000021058, ENSBTAG00000008112, ENSBTAG00000005979, ENSBTAG00000020482, ENSBTAG00000026842, ENSBTAG00000015392, ENSBTAG00000001920, ENSBTAG00000000848, ENSBTAG00000018423, ENSBTAG00000014099, ENSBTAG00000019821,…	1300	105	16802	2.58492
Annotation Cluster 7	Enrichment Score: 2.428636775121429
Category	Term	Count	%	PValue	FDR	Genes	List Total	Pop Hits	Pop Total	Fold Enrichment
GOTERM_BP	GO:0006607~NLS-bearing protein import into nucleus	9	0.648415	1.7954e-05	0.0553162	ENSBTAG00000002896, ENSBTAG00000012225, ENSBTAG00000011811, ENSBTAG00000007979, ENSBTAG00000016101, ENSBTAG00000004850, ENSBTAG00000011580, ENSBTAG00000026673, ENSBTAG00000006586	1086	17	13824	6.73903
GOTERM_MF	GO:0008139~nuclear localization sequence binding	10	0.720461	4.41764e-05	0.0112453	ENSBTAG00000002896, ENSBTAG00000001168, ENSBTAG00000012225, ENSBTAG00000017939, ENSBTAG00000011811, ENSBTAG00000007979, ENSBTAG00000004850, ENSBTAG00000008432, ENSBTAG00000026673, ENSBTAG00000006586	1017	24	13095	5.36504
COG_ONTOLOGY	Intracellular trafficking and secretion	12	0.864553	0.00187024	0.031794	ENSBTAG00000038920, ENSBTAG00000003525, ENSBTAG00000002896, ENSBTAG00000017734, ENSBTAG00000012225, ENSBTAG00000018295, ENSBTAG00000011811, ENSBTAG00000007979, ENSBTAG00000004850, ENSBTAG00000002883, ENSBTAG00000026673, ENSBTAG00000006586	181	39	1671	2.84063
Annotation Cluster 7	Enrichment Score: 1.8781463666637024
Category	Term	Count	%	PValue	FDR	Genes	List Total	Pop Hits	Pop Total	Fold Enrichment
KEGG_PATHWAY	bta05215:Prostate cancer	18	1.29683	2.9426e-05	0.0016405	ENSBTAG00000013895, ENSBTAG00000007591, ENSBTAG00000015325, ENSBTAG00000020848, ENSBTAG00000010422, ENSBTAG00000011643, ENSBTAG00000010989, ENSBTAG00000011628, ENSBTAG00000009778, ENSBTAG00000021045, ENSBTAG00000005474, ENSBTAG00000022255, ENSBTAG00000006640, ENSBTAG00000004736, ENSBTAG00000034827, ENSBTAG00000016420, ENSBTAG00000017788, ENSBTAG00000004906	491	86	7550	3.2184
KEGG_PATHWAY	bta05220:Chronic myeloid leukemia	16	1.15274	5.38451e-05	0.00200124	ENSBTAG00000012004, ENSBTAG00000013895, ENSBTAG00000007591, ENSBTAG00000020848, ENSBTAG00000010422, ENSBTAG00000011643, ENSBTAG00000019838, ENSBTAG00000010989, ENSBTAG00000009778, ENSBTAG00000021045, ENSBTAG00000006640, ENSBTAG00000004736, ENSBTAG00000019832, ENSBTAG00000018035, ENSBTAG00000017788, ENSBTAG00000013057	491	73	7550	3.37025
KEGG_PATHWAY	bta05212:Pancreatic cancer	14	1.00865	0.000224087	0.00384395	ENSBTAG00000012004, ENSBTAG00000013895, ENSBTAG00000007591, ENSBTAG00000020848, ENSBTAG00000012599, ENSBTAG00000010989, ENSBTAG00000011628, ENSBTAG00000009778, ENSBTAG00000021045, ENSBTAG00000006640, ENSBTAG00000000988, ENSBTAG00000019832, ENSBTAG00000018035, ENSBTAG00000017788	491	65	7550	3.31192
KEGG_PATHWAY	bta05214:Glioma	14	1.00865	0.000224087	0.00384395	ENSBTAG00000015325, ENSBTAG00000020848, ENSBTAG00000010422, ENSBTAG00000011643, ENSBTAG00000019838, ENSBTAG00000010989, ENSBTAG00000011628, ENSBTAG00000009778, ENSBTAG00000021045, ENSBTAG00000006640, ENSBTAG00000004736, ENSBTAG00000002103, ENSBTAG00000017584, ENSBTAG00000017788	491	65	7550	3.31192
KEGG_PATHWAY	bta05231:Choline metabolism in cancer	17	1.22478	0.000577584	0.00715562	ENSBTAG00000015325, ENSBTAG00000020848, ENSBTAG00000009583, ENSBTAG00000011643, ENSBTAG00000005190, ENSBTAG00000016627, ENSBTAG00000010526, ENSBTAG00000010989, ENSBTAG00000011628, ENSBTAG00000009778, ENSBTAG00000004243, ENSBTAG00000004736, ENSBTAG00000034827, ENSBTAG00000018374, ENSBTAG00000017240, ENSBTAG00000017584, ENSBTAG00000017788	491	99	7550	2.64046
KEGG_PATHWAY	bta05223:Non-small cell lung cancer	12	0.864553	0.000792192	0.00929783	ENSBTAG00000004736, ENSBTAG00000020848, ENSBTAG00000002103, ENSBTAG00000011643, ENSBTAG00000010989, ENSBTAG00000010935, ENSBTAG00000017584, ENSBTAG00000011628, ENSBTAG00000009778, ENSBTAG00000017788, ENSBTAG00000021045, ENSBTAG00000006640	491	56	7550	3.29502
KEGG_PATHWAY	bta05160:Hepatitis C	19	1.36888	0.00225762	0.0218891	ENSBTAG00000013148, ENSBTAG00000004380, ENSBTAG00000013895, ENSBTAG00000007591, ENSBTAG00000020848, ENSBTAG00000011698, ENSBTAG00000011643, ENSBTAG00000014628, ENSBTAG00000008063, ENSBTAG00000005564, ENSBTAG00000000184, ENSBTAG00000010989, ENSBTAG00000011628, ENSBTAG00000009778, ENSBTAG00000020277, ENSBTAG00000004736, ENSBTAG00000008703, ENSBTAG00000009091, ENSBTAG00000017788	491	133	7550	2.19668
KEGG_PATHWAY	bta04662:B cell receptor signaling pathway	12	0.864553	0.00506419	0.0448695	ENSBTAG00000004736, ENSBTAG00000007591, ENSBTAG00000018270, ENSBTAG00000013895, ENSBTAG00000020848, ENSBTAG00000002103, ENSBTAG00000011643, ENSBTAG00000010989, ENSBTAG00000009778, ENSBTAG00000017788, ENSBTAG00000016005, ENSBTAG00000031575	491	70	7550	2.63602
