# Supplementary material for: In vitro- and in vivo-produced male dairy calves show molecular differences in the hepatic and muscular energy regulation
Source: Biol Reprod. 2022 Jun 29;107(4):1113–24. doi: 10.1093/biolre/ioac131 (PMC9562124; doi:10.1093/biolre/ioac131)
Supplement: SupTable6_ioac131 [file suptable6_ioac131.xlsx]

## Sheet: Up-Regulated_IVP
Annotation Cluster 1	Enrichment Score: 17.84886307114677
Category	Term	Count	%	PValue	FDR	Genes	List Total	Pop Hits	Pop Total	Fold Enrichment
UP_KEYWORDS	Mitochondrion	85	10.7731	3.51424e-20	9.45331e-18	3283887, 3283886, 3283889, 3283888, 3283883, 535630, 3283882, 513324, 509983, 517402, 3283885, 286886, 538944, 511222, 286844, 3283881, 532044, 3283880, 615755, 613610, 280976, 281306, 528862, 281742, 504771, 282710, 508853, 282477, 280891, 282394, 3283879, 504290, 327688, 327702, 514688, 407109, 513234, 616477, 534599, 511090, 522006, 520865, 618779, 533020, 505968, 613835, 282701, 281811, 41434…	757	653	17808	3.06214
UP_KEYWORDS	Transit peptide	56	7.09759	2.35722e-18	3.17046e-16	535630, 513324, 509983, 517402, 286886, 538944, 511222, 286844, 615755, 613610, 280976, 281306, 504771, 282477, 280891, 282394, 504290, 327688, 327702, 407109, 534599, 511090, 522006, 520865, 618779, 505968, 282701, 281811, 414346, 281496, 280682, 529282, 536925, 327675, 534286, 511082, 280878, 444878, 282578, 281400, 768074, 497202, 540176, 282130, 511913, 281480, 338060, 613899, 506888, 507899,…	757	333	17808	3.95606
UP_SEQ_FEATURE	transit peptide:Mitochondrion	53	6.71736	3.42909e-17	2.72613e-14	535630, 513324, 509983, 517402, 286886, 538944, 511222, 286844, 615755, 613610, 280976, 281306, 504771, 282477, 280891, 282394, 504290, 327688, 327702, 407109, 616477, 534599, 511090, 520865, 505968, 282701, 281811, 414346, 281496, 280682, 529282, 536925, 327675, 534286, 511082, 280878, 444878, 282578, 768074, 497202, 540176, 282130, 511913, 281480, 338060, 613899, 506888, 282446, 504301, 288380,…	271	329	6267	3.72538
Annotation Cluster 2	Enrichment Score: 12.254709582540805
Category	Term	Count	%	PValue	FDR	Genes	List Total	Pop Hits	Pop Total	Fold Enrichment
KEGG_PATHWAY	bta00020:Citrate cycle (TCA cycle)	18	2.28137	1.88333e-15	2.73083e-13	511135, 407109, 509983, 534599, 511090, 535182, 613610, 280976, 281306, 520260, 506888, 282446, 533910, 280682, 512723, 537713, 327696, 281480	364	30	7550	12.4451
GOTERM_BP_DIRECT	GO:0006099~tricarboxylic acid cycle	16	2.02788	5.53992e-14	1.41656e-10	407109, 509983, 534599, 511090, 535182, 613610, 280976, 281306, 520260, 506888, 282446, 280682, 512723, 537713, 327696, 281480	656	26	13824	12.9681
KEGG_PATHWAY	bta01200:Carbon metabolism	29	3.67554	1.03344e-13	7.49246e-12	518852, 618400, 509983, 286886, 511222, 613610, 507817, 511082, 280976, 281306, 520260, 506459, 281206, 512723, 281480, 407109, 534599, 511090, 525813, 531682, 535182, 505968, 281810, 506888, 282446, 533910, 280682, 537713, 327696	364	109	7550	5.51845
UP_KEYWORDS	Tricarboxylic acid cycle	14	1.7744	4.59053e-13	4.11618e-11	407109, 509983, 511090, 535182, 613610, 280976, 281306, 506888, 282446, 280682, 512723, 537713, 327696, 281480	757	22	17808	14.9701
KEGG_PATHWAY	bta01130:Biosynthesis of antibiotics	32	4.05577	1.07615e-08	3.12083e-07	407159, 518852, 509983, 286886, 613610, 517063, 511082, 280976, 281306, 520260, 506459, 281206, 512723, 281480, 511135, 407109, 534599, 511090, 522006, 531682, 535182, 520865, 505968, 281810, 506888, 281811, 282446, 533910, 280682, 537713, 327696, 281275	364	206	7550	3.22202
Annotation Cluster 3	Enrichment Score: 10.541932675669427
Category	Term	Count	%	PValue	FDR	Genes	List Total	Pop Hits	Pop Total	Fold Enrichment
GOTERM_BP_DIRECT	GO:0001944~vasculature development	62	7.85805	6.68795e-13	2.77938e-10	408005, 532684, 280939, 781625, 282711, 534935, 282032, 541281, 538619, 512308, 515610, 287024, 516303, 516426, 539003, 414735, 614773, 511094, 506618, 767866, 281814, 615419, 282303, 281135, 505773, 505696, 281375, 527140, 511689, 404108, 327675, 282183, 282140, 517948, 497011, 338037, 317655, 503620, 280677, 280831, 282653, 538913, 100139818, 511119, 493722, 281160, 281040, 540313, 518746, 5194…	656	472	13824	2.76809
GOTERM_BP_DIRECT	GO:0072358~cardiovascular system development	80	10.1394	8.15516e-13	2.77938e-10	408005, 510376, 532684, 280939, 781625, 282714, 282711, 280695, 534935, 282032, 541281, 538619, 512308, 515610, 287024, 516303, 516426, 539003, 414735, 614773, 511094, 506618, 767866, 514360, 281814, 505968, 615419, 282303, 281135, 505773, 505696, 281375, 527140, 511689, 404108, 327675, 282183, 282140, 517948, 533590, 497011, 540488, 338037, 317655, 503620, 280677, 280831, 282653, 100139219, 5389…	656	712	13824	2.36777
GOTERM_BP_DIRECT	GO:0072359~circulatory system development	80	10.1394	8.15516e-13	2.77938e-10	408005, 510376, 532684, 280939, 781625, 282714, 282711, 280695, 534935, 282032, 541281, 538619, 512308, 515610, 287024, 516303, 516426, 539003, 414735, 614773, 511094, 506618, 767866, 514360, 281814, 505968, 615419, 282303, 281135, 505773, 505696, 281375, 527140, 511689, 404108, 327675, 282183, 282140, 517948, 533590, 497011, 540488, 338037, 317655, 503620, 280677, 280831, 282653, 100139219, 5389…	656	712	13824	2.36777
GOTERM_BP_DIRECT	GO:0001568~blood vessel development	59	7.47782	1.34099e-12	3.6562e-10	408005, 532684, 280939, 781625, 282711, 534935, 282032, 541281, 538619, 512308, 515610, 287024, 516426, 539003, 414735, 614773, 511094, 506618, 767866, 281814, 615419, 282303, 281135, 505773, 505696, 281375, 527140, 511689, 404108, 327675, 282183, 282140, 517948, 338037, 317655, 503620, 280677, 280831, 282653, 538913, 100139818, 511119, 493722, 281160, 281040, 518746, 519439, 515756, 541125, 5208…	656	442	13824	2.81293
GOTERM_BP_DIRECT	GO:0048514~blood vessel morphogenesis	51	6.46388	2.12051e-11	3.04293e-09	408005, 532684, 280939, 781625, 282711, 534935, 282032, 541281, 538619, 512308, 287024, 539003, 614773, 511094, 767866, 281814, 615419, 282303, 281135, 505773, 505696, 281375, 527140, 511689, 404108, 327675, 282140, 517948, 338037, 503620, 280677, 280831, 282653, 100139818, 511119, 493722, 281160, 281040, 518746, 519439, 515756, 541125, 520842, 534650, 539860, 537682, 534010, 508343, 783681, 5108…	656	372	13824	2.88906
GOTERM_BP_DIRECT	GO:0001525~angiogenesis	41	5.19645	3.52873e-09	3.05431e-07	408005, 532684, 280939, 781625, 503620, 280677, 280831, 282711, 282653, 100139818, 534935, 541281, 281160, 281040, 512308, 518746, 287024, 539003, 519439, 515756, 541125, 520842, 534650, 539860, 767866, 281814, 534010, 615419, 282303, 281135, 505696, 505773, 281375, 527140, 404108, 508343, 510814, 327675, 282140, 517948, 282041	656	302	13824	2.86093
GOTERM_BP_DIRECT	GO:0048646~anatomical structure formation involved in morphogenesis	78	9.88593	3.60438e-07	2.06891e-05	508490, 408005, 512233, 532684, 280939, 518491, 781625, 532085, 281148, 282711, 511612, 100140583, 508133, 534935, 541281, 538619, 512308, 535043, 515610, 287024, 536011, 407102, 516426, 539003, 767866, 281814, 615419, 282303, 526379, 281135, 528877, 505773, 505696, 445418, 281375, 527140, 404108, 327675, 282140, 517948, 533590, 519602, 541256, 540488, 613794, 317655, 280712, 503620, 280677, 2808…	656	908	13824	1.81025
Annotation Cluster 4	Enrichment Score: 6.596064941383978
Category	Term	Count	%	PValue	FDR	Genes	List Total	Pop Hits	Pop Total	Fold Enrichment
KEGG_PATHWAY	bta05012:Parkinson's disease	33	4.18251	6.7092e-13	3.24278e-11	3283887, 3283886, 3283889, 3283888, 3283883, 535652, 3283882, 3283885, 3283881, 3283880, 444878, 281742, 282578, 282710, 540176, 282394, 3283879, 281480, 327688, 327702, 338060, 3283877, 510683, 540156, 613899, 282701, 282323, 414346, 288380, 327696, 281791, 327697, 327675	364	152	7550	4.50314
KEGG_PATHWAY	bta00190:Oxidative phosphorylation	28	3.5488	3.78387e-10	1.37165e-08	3283887, 511440, 3283886, 3283889, 3283888, 3283883, 3283882, 3283885, 3283881, 3283880, 444878, 281742, 282578, 282710, 540176, 282394, 3283879, 281480, 327688, 327702, 338060, 3283877, 613899, 282701, 288380, 327696, 327697, 327675	364	140	7550	4.14835
UP_KEYWORDS	Mitochondrion inner membrane	31	3.92902	7.06791e-10	3.80254e-08	3283887, 3283889, 3283882, 513324, 538944, 3283880, 280878, 444878, 281742, 282578, 504771, 282710, 282477, 508853, 768074, 282130, 282394, 3283879, 281480, 327688, 616477, 504418, 613899, 282701, 281811, 507899, 288380, 327696, 327697, 327675, 513847	757	193	17808	3.77854
UP_KEYWORDS	Electron transport	18	2.28137	1.70285e-07	5.72582e-06	327702, 3283887, 3283886, 3283889, 338060, 3283888, 3283885, 3283880, 613899, 281742, 288380, 768074, 327696, 282394, 515416, 327697, 3283879, 281480	757	89	17808	4.75775
KEGG_PATHWAY	bta05016:Huntington's disease	29	3.67554	2.44536e-07	3.97662e-06	3283889, 3283883, 404126, 3283882, 540741, 3283881, 3283880, 444878, 281742, 282578, 282710, 282312, 540176, 282394, 3283879, 281480, 327688, 327702, 338060, 281080, 613899, 282701, 414346, 281496, 288380, 327696, 327697, 327675, 282183	364	199	7550	3.02267
KEGG_PATHWAY	bta05010:Alzheimer's disease	27	3.42205	3.16529e-07	4.58967e-06	3283889, 540568, 3283883, 3283882, 3283881, 517541, 3283880, 444878, 281742, 282578, 282710, 540176, 282394, 3283879, 281480, 327688, 536132, 327702, 338060, 613899, 281878, 282701, 280722, 288380, 327696, 327697, 327675	364	178	7550	3.14622
UP_KEYWORDS	Respiratory chain	14	1.7744	1.06895e-06	2.87548e-05	327702, 3283887, 3283886, 3283889, 338060, 3283888, 3283885, 3283880, 613899, 281742, 288380, 282394, 327697, 3283879	757	60	17808	5.48904
UP_KEYWORDS	Ubiquinone	9	1.14068	1.26473e-06	3.09284e-05	3283887, 3283886, 3283889, 3283888, 3283877, 3283885, 288380, 768074, 327697	757	21	17808	10.0819
GOTERM_MF_DIRECT	GO:0008137~NADH dehydrogenase (ubiquinone) activity	10	1.26743	1.25161e-05	0.00398636	327702, 3283887, 3283886, 338060, 3283888, 3283877, 281742, 3283885, 288380, 327697	604	33	13095	6.56984
KEGG_PATHWAY	bta04932:Non-alcoholic fatty liver disease (NAFLD)	22	2.78834	2.40498e-05	0.000174361	327702, 3283889, 338060, 3283883, 534125, 539361, 530001, 3283880, 100137872, 613899, 280831, 444878, 281742, 288380, 281992, 327696, 282394, 327697, 3283879, 281480, 327688, 517948	364	160	7550	2.85199
GOTERM_BP_DIRECT	GO:0042773~ATP synthesis coupled electron transport	5	0.633714	6.94043e-05	0.0591556	3283887, 3283886, 3283885, 288380, 3283880	656	6	13824	17.561
GOTERM_CC_DIRECT	GO:0005747~mitochondrial respiratory chain complex I	9	1.14068	0.0010531	0.0209567	327702, 3283887, 3283886, 338060, 3283877, 281742, 3283885, 288380, 327697	695	47	15461	4.25988
Annotation Cluster 5	Enrichment Score: 5.829778856572863
Category	Term	Count	%	PValue	FDR	Genes	List Total	Pop Hits	Pop Total	Fold Enrichment
GOTERM_BP_DIRECT	GO:0061061~muscle structure development	51	6.46388	1.91698e-09	1.74222e-07	514212, 408005, 515266, 510376, 518491, 532085, 282714, 282711, 538619, 515610, 536011, 539003, 528390, 539364, 511094, 767866, 514360, 505968, 617914, 526379, 281135, 521960, 511689, 404108, 540568, 540689, 613597, 338037, 317655, 404185, 534712, 522980, 100139219, 100139818, 515757, 493722, 541260, 281040, 541140, 518746, 618352, 537404, 518469, 616895, 521975, 534010, 530050, 530401, 521024, 7…	656	422	13824	2.54676
GOTERM_BP_DIRECT	GO:0060537~muscle tissue development	38	4.81622	6.01983e-09	4.97366e-07	514212, 515266, 540488, 510376, 338037, 317655, 404185, 282714, 534712, 100139219, 100125240, 100139818, 538619, 541260, 511119, 281040, 536011, 518746, 515610, 618352, 539003, 528390, 518469, 537404, 616895, 539364, 511094, 767866, 534010, 514360, 530050, 505968, 617914, 281135, 521960, 511689, 781063, 538609	656	271	13824	2.95491
GOTERM_BP_DIRECT	GO:0014706~striated muscle tissue development	36	4.56274	1.51369e-08	1.14641e-06	514212, 515266, 540488, 510376, 317655, 282714, 534712, 100139219, 100125240, 100139818, 538619, 541260, 511119, 281040, 536011, 518746, 515610, 618352, 539003, 528390, 518469, 537404, 616895, 539364, 511094, 767866, 534010, 514360, 530050, 505968, 617914, 281135, 521960, 511689, 781063, 538609	656	256	13824	2.96341
GOTERM_BP_DIRECT	GO:0007517~muscle organ development	30	3.80228	5.16683e-06	0.000207167	514212, 515266, 510376, 338037, 518491, 282714, 522980, 534712, 100139818, 538619, 541260, 281040, 536011, 518746, 515610, 618352, 539003, 528390, 518469, 537404, 539364, 511094, 767866, 534010, 514360, 617914, 281135, 521960, 511689, 538609	656	245	13824	2.58039
GOTERM_BP_DIRECT	GO:0007519~skeletal muscle tissue development	18	2.28137	0.000123281	0.00292282	514212, 536011, 515610, 539003, 528390, 515266, 518469, 537404, 510376, 539364, 767866, 534010, 617914, 534712, 521960, 538609, 541260, 281040	656	129	13824	2.94044
GOTERM_BP_DIRECT	GO:0060538~skeletal muscle organ development	18	2.28137	0.000179868	0.00389215	514212, 536011, 515610, 539003, 528390, 515266, 518469, 537404, 510376, 539364, 767866, 534010, 617914, 534712, 521960, 538609, 541260, 281040	656	133	13824	2.85201
GOTERM_BP_DIRECT	GO:0035914~skeletal muscle cell differentiation	10	1.26743	0.000776669	0.0128729	536011, 617914, 528390, 534712, 515266, 537404, 510376, 538609, 539364, 767866	656	53	13824	3.97607
Annotation Cluster 6	Enrichment Score: 3.6582723946081415
Category	Term	Count	%	PValue	FDR	Genes	List Total	Pop Hits	Pop Total	Fold Enrichment
INTERPRO	IPR001715:Calponin homology domain	13	1.64766	2.82529e-05	0.017206	534583, 524352, 507845, 505325, 533823, 520385, 505687, 526027, 527711, 534358, 281165, 540990, 528013	733	67	16802	4.4476
SMART	SM00033:CH	11	1.39417	0.000347013	0.0423008	524352, 505325, 533823, 505687, 526027, 527711, 534358, 540990, 281165, 528013, 534583	423	57	8740	3.98739
INTERPRO	IPR001589:Actinin-type, actin-binding, conserved site	6	0.760456	0.00108087	0.0876038	505687, 526027, 527711, 534358, 540990, 281165	733	19	16802	7.2386
Annotation Cluster 7	Enrichment Score: 3.5837539461753543
Category	Term	Count	%	PValue	FDR	Genes	List Total	Pop Hits	Pop Total	Fold Enrichment
INTERPRO	IPR011993:Pleckstrin homology-like domain	40	5.06971	7.28624e-07	0.00104995	540426, 538447, 100138040, 616166, 509821, 100337161, 537096, 100138102, 614787, 524957, 100137872, 615910, 525772, 533823, 526027, 100141038, 527711, 507365, 538959, 538419, 783470, 282032, 527790, 520704, 540237, 515556, 538576, 783258, 286797, 281935, 537682, 524352, 541070, 529346, 525246, 506122, 281574, 510879, 510714, 282041	733	382	16802	2.40023
INTERPRO	IPR001849:Pleckstrin homology domain	26	3.29531	3.5821e-05	0.017206	538447, 100138040, 616166, 509821, 100337161, 524957, 100137872, 615910, 525772, 533823, 526027, 100141038, 527711, 507365, 282032, 520704, 540237, 515556, 538576, 286797, 281935, 537682, 524352, 529346, 510879, 282041	733	235	16802	2.53608
SMART	SM00233:PH	24	3.04183	0.000406987	0.0423008	520704, 515556, 540237, 538576, 538447, 286797, 616166, 100337161, 100137872, 524957, 281935, 537682, 615910, 525772, 524352, 533823, 529346, 526027, 100141038, 527711, 507365, 510879, 282032, 282041	423	221	8740	2.24383
SMART	SM00325:RhoGEF	11	1.39417	0.000463148	0.0423008	525772, 520704, 524352, 515556, 533823, 100138040, 507365, 510879, 524957, 537682, 615910	423	59	8740	3.85223
Annotation Cluster 8	Enrichment Score: 3.097151287576695
Category	Term	Count	%	PValue	FDR	Genes	List Total	Pop Hits	Pop Total	Fold Enrichment
UP_KEYWORDS	Calmodulin-binding	11	1.39417	3.93616e-05	0.000705884	287024, 536132, 282714, 788772, 282146, 337925, 281660, 338037, 534583, 317655, 281935	757	50	17808	5.17538
GOTERM_MF_DIRECT	GO:0005516~calmodulin binding	10	1.26743	0.00344555	0.161766	287024, 282714, 788772, 282146, 337925, 281660, 338037, 534583, 317655, 281935	604	67	13095	3.23589
UP_SEQ_FEATURE	domain:Myosin head-like	4	0.506971	0.00376891	0.714229	282714, 788772, 317655, 281935	271	8	6267	11.5627
Annotation Cluster 9	Enrichment Score: 3.032501119652969
Category	Term	Count	%	PValue	FDR	Genes	List Total	Pop Hits	Pop Total	Fold Enrichment
KEGG_PATHWAY	bta04022:cGMP-PKG signaling pathway	22	2.78834	2.18401e-05	0.000174323	287024, 540568, 537960, 519758, 533048, 337925, 338037, 100137872, 281605, 100848920, 281878, 281216, 510708, 530401, 526379, 414346, 100125240, 282146, 281791, 525482, 788151, 282041	364	159	7550	2.86993
KEGG_PATHWAY	bta04611:Platelet activation	17	2.15463	0.000360066	0.00168418	287024, 530001, 338037, 100137872, 100337091, 281878, 281216, 281876, 510708, 526379, 282323, 281791, 525482, 783470, 788151, 517948, 282041	364	127	7550	2.77646
KEGG_PATHWAY	bta04921:Oxytocin signaling pathway	18	2.28137	0.000558491	0.00245398	287024, 533048, 338037, 539640, 100848920, 281878, 281216, 510708, 280831, 530401, 526379, 282323, 281791, 539969, 525482, 788151, 541140, 282041	364	145	7550	2.57484
KEGG_PATHWAY	bta04270:Vascular smooth muscle contraction	15	1.90114	0.00163145	0.00576975	515610, 533048, 518542, 338037, 281878, 281216, 510708, 282457, 526379, 282323, 527140, 281660, 525482, 788151, 282041	364	119	7550	2.61451
KEGG_PATHWAY	bta04970:Salivary secretion	12	1.52091	0.0019523	0.00674009	281878, 536132, 510708, 281216, 537960, 519758, 282323, 282146, 286845, 525482, 281605, 788151	364	83	7550	2.99881
KEGG_PATHWAY	bta04971:Gastric acid secretion	11	1.39417	0.00217397	0.00733084	281878, 510708, 537960, 519758, 526379, 282323, 281574, 281791, 338037, 525482, 788151	364	72	7550	3.16888
KEGG_PATHWAY	bta04020:Calcium signaling pathway	17	2.15463	0.0194745	0.0371553	536132, 287024, 540568, 540877, 337925, 338037, 281605, 100337091, 281878, 510708, 526379, 282323, 414346, 100125240, 282146, 525482, 788151	364	189	7550	1.86566
Annotation Cluster 10	Enrichment Score: 2.8137150354032676
Category	Term	Count	%	PValue	FDR	Genes	List Total	Pop Hits	Pop Total	Fold Enrichment
KEGG_PATHWAY	bta01212:Fatty acid metabolism	14	1.7744	2.46824e-07	3.97662e-06	518852, 513996, 511222, 617037, 522006, 537161, 511082, 505968, 280924, 281810, 281811, 504301, 282130, 281590	364	48	7550	6.04968
GOTERM_MF_DIRECT	GO:0009055~electron carrier activity	13	1.64766	7.51983e-07	0.000479013	3283889, 513996, 511222, 505968, 281742, 504301, 288380, 493639, 768074, 327696, 282130, 515416, 281480	604	46	13095	6.12709
UP_KEYWORDS	Fatty acid metabolism	13	1.64766	9.60984e-06	0.00019885	327702, 513996, 511222, 522006, 533020, 505968, 280924, 280677, 281811, 504301, 493639, 282130, 281590	757	62	17808	4.93254
KEGG_PATHWAY	bta00071:Fatty acid degradation	11	1.39417	1.71565e-05	0.000146335	281810, 281811, 518852, 513996, 504301, 511222, 522006, 537161, 282130, 505968, 511082	364	41	7550	5.56486
KEGG_PATHWAY	bta00280:Valine, leucine and isoleucine degradation	10	1.26743	0.000539946	0.00244663	281810, 281811, 518852, 533910, 504301, 511222, 522006, 535804, 505968, 511082	364	50	7550	4.14835
UP_KEYWORDS	FAD	11	1.39417	0.00201049	0.0214854	287024, 536132, 338060, 513996, 533910, 504301, 511222, 768074, 282130, 505968, 281480	757	80	17808	3.23461
UP_KEYWORDS	Lipid metabolism	20	2.53485	0.00209275	0.0214854	407159, 327702, 513996, 511135, 512112, 511222, 522006, 533020, 505968, 280924, 280677, 281349, 281811, 282457, 504301, 493639, 497202, 525262, 282130, 281590	757	215	17808	2.18832
UP_KEYWORDS	Flavoprotein	11	1.39417	0.00316246	0.0303822	287024, 536132, 338060, 513996, 533910, 504301, 511222, 768074, 282130, 505968, 281480	757	85	17808	3.04434
Annotation Cluster 11	Enrichment Score: 2.472542085598412
Category	Term	Count	%	PValue	FDR	Genes	List Total	Pop Hits	Pop Total	Fold Enrichment
GOTERM_BP	GO:0070482~response to oxygen levels	18	2.28137	0.000363845	0.00701076	536132, 510683, 535578, 513234, 532684, 522006, 517541, 506618, 767866, 617525, 281814, 280712, 281878, 282711, 280695, 282653, 100139219, 281040	656	141	13824	2.69019
GOTERM_BP	GO:0001666~response to hypoxia	17	2.15463	0.000597731	0.0103474	536132, 510683, 535578, 513234, 532684, 522006, 517541, 767866, 617525, 281814, 280712, 281878, 282711, 280695, 282653, 100139219, 281040	656	134	13824	2.67346
GOTERM_BP	GO:0036293~response to decreased oxygen levels	17	2.15463	0.000704148	0.0119246	536132, 510683, 535578, 513234, 532684, 522006, 517541, 767866, 617525, 281814, 280712, 281878, 282711, 280695, 282653, 100139219, 281040	656	136	13824	2.63415
GOTERM_BP	GO:0071453~cellular response to oxygen levels	10	1.26743	0.00736136	0.0739254	282711, 510683, 282653, 513234, 100139219, 522006, 506618, 767866, 281814, 281040	656	73	13824	2.88674
Annotation Cluster 12	Enrichment Score: 2.4406502067610822
Category	Term	Count	%	PValue	FDR	Genes	List Total	Pop Hits	Pop Total	Fold Enrichment
UP_KEYWORDS	Actin-binding	22	2.78834	2.19815e-07	6.57004e-06	514212, 513267, 504519, 537282, 338037, 511094, 539034, 534583, 281935, 317655, 530050, 282714, 788772, 505687, 526027, 527711, 534358, 404108, 281165, 540990, 281660, 497019	757	134	17808	3.86222
INTERPRO	IPR004009:Myosin, N-terminal, SH3-like	6	0.760456	0.000148759	0.0428725	514212, 282714, 788772, 404108, 317655, 530050	733	13	16802	10.5795
UP_KEYWORDS	Myosin	9	1.14068	0.00039378	0.0055751	514212, 618352, 282714, 788772, 404108, 537282, 317655, 281935, 530050	757	43	17808	4.92372
INTERPRO	IPR027401:Myosin-like IQ motif-containing domain	6	0.760456	0.000452678	0.068551	514212, 282714, 788772, 404108, 317655, 530050	733	16	16802	8.59584
INTERPRO	IPR002928:Myosin tail	6	0.760456	0.000618434	0.068551	514212, 282714, 788772, 404108, 317655, 530050	733	17	16802	8.0902
GOTERM_MF_DIRECT	GO:0030898~actin-dependent ATPase activity	5	0.633714	0.000748414	0.0794566	514212, 282714, 404108, 317655, 281935	604	10	13095	10.8402
INTERPRO	IPR001609:Myosin head, motor domain	8	1.01394	0.000949801	0.0855414	514212, 282714, 788772, 404108, 537282, 317655, 281935, 530050	733	37	16802	4.95616
KEGG_PATHWAY	bta04530:Tight junction	11	1.39417	0.00858516	0.0204073	514212, 788772, 407102, 281258, 512405, 783484, 404108, 541209, 407101, 317655, 530050	364	87	7550	2.62252
GOTERM_BP_DIRECT	GO:0030048~actin filament-based movement	4	0.506971	0.00989481	0.588396	514212, 404108, 537282, 317655	656	10	13824	8.42927
Annotation Cluster 13	Enrichment Score: 2.321566392084348
Category	Term	Count	%	PValue	FDR	Genes	List Total	Pop Hits	Pop Total	Fold Enrichment
INTERPRO	IPR011009:Protein kinase-like domain	42	5.32319	8.04847e-05	0.0289946	538447, 535652, 512233, 525506, 530001, 534125, 516133, 280939, 338037, 100138102, 100137872, 281801, 503620, 281769, 505149, 509109, 507304, 281402, 506433, 100139219, 516866, 781335, 515756, 529061, 510683, 519754, 533048, 518542, 534652, 521857, 526949, 536909, 282323, 526379, 525246, 507632, 786652, 505773, 536925, 529183, 517948, 282041	733	500	16802	1.92547
UP_KEYWORDS	Nucleotide-binding	74	9.37896	0.000182054	0.00288073	514212, 539313, 509983, 538944, 525506, 504609, 280939, 510093, 282714, 524142, 100139910, 530975, 533646, 536558, 511612, 100140583, 507165, 515610, 511135, 510684, 511090, 281935, 281216, 526379, 525246, 507632, 505773, 404108, 282146, 525482, 536925, 327675, 788151, 540568, 538447, 535379, 534125, 100337161, 516133, 338037, 100137872, 540803, 317655, 524959, 517063, 281801, 281769, 503620, 507…	757	1124	17808	1.54876
UP_KEYWORDS	ATP-binding	59	7.47782	0.000233985	0.00349677	514212, 539313, 538944, 525506, 504609, 280939, 510093, 282714, 530975, 536558, 507165, 515610, 511135, 510684, 511090, 281935, 526379, 525246, 507632, 505773, 404108, 282146, 536925, 327675, 540568, 538447, 535379, 534125, 100337161, 516133, 338037, 100137872, 317655, 524959, 517063, 281801, 281769, 503620, 507304, 282578, 281402, 533700, 100139219, 282254, 515757, 511913, 781335, 515756, 529061…	757	848	17808	1.63672
GOTERM_MF_DIRECT	GO:0005524~ATP binding	82	10.3929	0.00048621	0.0619432	514212, 539313, 539633, 538944, 512233, 540904, 525506, 504609, 280939, 100138102, 510093, 282714, 505149, 528862, 530975, 509109, 506433, 507367, 536558, 507165, 515610, 516866, 511135, 510683, 537503, 510684, 511090, 281935, 526379, 525246, 507632, 505773, 786652, 524159, 404108, 282146, 536925, 327675, 540568, 538447, 535652, 535379, 534125, 100337161, 516133, 338037, 100137872, 317655, 524959…	604	1224	13095	1.45245
INTERPRO	IPR000719:Protein kinase, catalytic domain	37	4.68948	0.000565324	0.068551	538447, 535652, 512233, 525506, 534125, 516133, 280939, 338037, 100138102, 100137872, 281801, 503620, 281769, 505149, 509109, 507304, 281402, 506433, 781335, 515756, 529061, 510683, 519754, 533048, 518542, 534652, 521857, 526949, 536909, 282323, 526379, 525246, 507632, 786652, 505773, 529183, 282041	733	462	16802	1.83576
UP_KEYWORDS	Kinase	34	4.30925	0.00180393	0.0210981	540107, 538447, 538944, 525506, 530001, 534125, 516133, 280939, 338037, 100138102, 100137872, 517063, 281801, 503620, 281769, 507304, 281402, 100139219, 781335, 515756, 529061, 519754, 510684, 518542, 282323, 526379, 525246, 507632, 505773, 521960, 536925, 529183, 517948, 282041	757	452	17808	1.76954
SMART	SM00220:S_TKc	29	3.67554	0.00360859	0.141251	538447, 535652, 512233, 525506, 534125, 280939, 338037, 100138102, 100137872, 281801, 505149, 509109, 281402, 506433, 781335, 529061, 510683, 519754, 518542, 534652, 521857, 526949, 536909, 282323, 526379, 786652, 505773, 529183, 282041	423	338	8740	1.77277

## Sheet: Down-Regulated_IVP
Annotation Cluster 1	Enrichment Score: 20.45194115266681
Category	Term	Count	%	PValue	FDR	Genes	List Total	Pop Hits	Pop Total	Fold Enrichment
UP_KEYWORDS	Ribonucleoprotein	55	7.79037	2.76732e-28	7.83153e-26	286884, 615199, 510058, 614220, 533892, 618702, 506358, 509469, 535668, 514569, 512824, 507270, 515534, 615300, 404190, 768317, 615666, 516063, 506229, 281898, 511926, 768042, 326582, 508165, 507151, 513222, 535056, 540965, 614241, 286867, 286868, 613630, 531493, 613634, 404142, 780877, 506297, 510547, 282050, 404137, 516004, 767925, 614872, 505507, 538054, 337888, 613304, 617823, 282847, 508825,…	683	224	17808	6.4019
KEGG_PATHWAY	bta03010:Ribosome	43	6.09065	5.44991e-27	1.26983e-24	513222, 535056, 540965, 286884, 615199, 614241, 510058, 614220, 286867, 286868, 533892, 618702, 404142, 506358, 535668, 514569, 506297, 510547, 507270, 282050, 515534, 404137, 615300, 404190, 767925, 614872, 538054, 505507, 768317, 337888, 516063, 282847, 506229, 508825, 281898, 504663, 337890, 768042, 326582, 508221, 508165, 507151, 510899	304	134	7550	7.96961
UP_KEYWORDS	Ribosomal protein	47	6.65722	8.04301e-27	1.13809e-24	513222, 535056, 540965, 286884, 615199, 614241, 510058, 614220, 286867, 286868, 533892, 618702, 404142, 506358, 509469, 535668, 514569, 506297, 510547, 507270, 282050, 515534, 404137, 516004, 615300, 404190, 767925, 614872, 538054, 505507, 768317, 615666, 337888, 516063, 282847, 506229, 508825, 281898, 511926, 504663, 337890, 768042, 326582, 508221, 508165, 507151, 510899	683	168	17808	7.29429
GOTERM_MF_DIRECT	GO:0003735~structural constituent of ribosome	51	7.2238	1.9013e-25	1.10656e-22	286884, 615199, 510058, 614220, 533892, 505736, 618702, 506358, 509469, 535668, 514569, 507270, 515534, 615300, 404190, 768317, 615666, 516063, 506229, 281898, 768042, 326582, 508165, 507151, 513222, 535056, 540965, 614241, 286867, 286868, 505917, 404142, 281562, 506297, 510547, 282050, 404137, 516004, 767925, 614872, 505507, 538054, 337888, 282847, 508825, 506521, 504663, 337890, 538529, 508221,…	517	212	13095	6.09325
GOTERM_BP_DIRECT	GO:0006412~translation	39	5.52408	7.73926e-18	1.40468e-14	513222, 520979, 286884, 615199, 614241, 614220, 286867, 533892, 505917, 618702, 505736, 404142, 509469, 281562, 535668, 514569, 506297, 510547, 282050, 515534, 404137, 615300, 404190, 767925, 614872, 505507, 768317, 337888, 516063, 282847, 506229, 281898, 767931, 504663, 506521, 326582, 538529, 508221, 508165	572	172	13824	5.47992
GOTERM_CC_DIRECT	GO:0022627~cytosolic small ribosomal subunit	16	2.26629	1.462e-11	5.02203e-09	513222, 540965, 286884, 614241, 614220, 286867, 533892, 505507, 337888, 516063, 506229, 281898, 326582, 535668, 514569, 506297	620	40	15461	9.97484
GOTERM_CC_DIRECT	GO:0022625~cytosolic large ribosomal subunit	19	2.69122	2.62933e-11	5.02203e-09	507270, 515534, 535056, 404137, 615300, 404190, 767925, 286868, 614872, 768317, 618702, 505736, 404142, 767931, 337890, 508221, 508165, 510547, 507151	620	63	15461	7.52071
Annotation Cluster 2	Enrichment Score: 2.4604387676036583
Category	Term	Count	%	PValue	FDR	Genes	List Total	Pop Hits	Pop Total	Fold Enrichment
UP_KEYWORDS	RNA-binding	25	3.54108	4.31504e-05	0.0016123	514674, 535056, 511268, 614241, 615695, 533892, 613630, 531493, 780877, 613634, 504506, 526320, 540191, 507120, 512824, 512680, 507828, 768317, 444990, 613304, 282703, 613614, 767931, 510933, 517409	683	253	17808	2.5764
UP_KEYWORDS	mRNA splicing	12	1.69972	0.00264819	0.0535313	767931, 574400, 512680, 539955, 613630, 540191, 507828, 531493, 512824, 613304, 613634, 504506	683	107	17808	2.9241
UP_KEYWORDS	mRNA processing	13	1.84136	0.00450473	0.0796773	512680, 539955, 613630, 531493, 507828, 613634, 613304, 504506, 282703, 574400, 767931, 540191, 512824	683	131	17808	2.58742
Annotation Cluster 3	Enrichment Score: 2.130924431503618
Category	Term	Count	%	PValue	FDR	Genes	List Total	Pop Hits	Pop Total	Fold Enrichment
UP_KEYWORDS	Amino-acid biosynthesis	7	0.991501	0.000136102	0.00427967	505103, 514209, 508345, 533630, 514525, 539606, 533044	683	22	17808	8.29602
KEGG_PATHWAY	bta00260:Glycine, serine and threonine metabolism	8	1.13314	0.00108521	0.0842843	504764, 505103, 515067, 533630, 414732, 514525, 533044, 515270	304	41	7550	4.84596
UP_KEYWORDS	Serine biosynthesis	3	0.424929	0.004282	0.0796773	505103, 533630, 533044	683	3	17808	26.0732
Annotation Cluster 4	Enrichment Score: 2.1201881105818274
Category	Term	Count	%	PValue	FDR	Genes	List Total	Pop Hits	Pop Total	Fold Enrichment
SMART	SM00651:Sm	7	0.991501	3.18846e-05	0.00749288	538931, 613630, 531493, 613304, 617823, 780877, 613634	289	20	8740	10.5848
GOTERM_CC_DIRECT	GO:0005685~U1 snRNP	6	0.849858	0.000561598	0.0276494	513782, 539955, 531493, 613304, 617823, 780877	620	18	15461	8.31237
GOTERM_CC_DIRECT	GO:0005687~U4 snRNP	5	0.708215	0.000670405	0.028455	540191, 531493, 613304, 617823, 780877	620	11	15461	11.335
