# Supplementary material for: In vitro- and in vivo-produced male dairy calves show molecular differences in the hepatic and muscular energy regulation
Source: Biol Reprod. 2022 Jun 29;107(4):1113–24. doi: 10.1093/biolre/ioac131 (PMC9562124; doi:10.1093/biolre/ioac131)
Supplement: SupTable7_ioac131 [file suptable7_ioac131.xlsx]

## Sheet: CLUSTER-UpRegulated_IVP
Annotation Cluster 1	Enrichment Score: 7.964931205620002
Category	Term	Count	%	PValue	FDR	Genes	List Total	Pop Hits	Pop Total	Fold Enrichment
KEGG_PATHWAY	bta00020:Citrate cycle (TCA cycle)	16	1.3617	4.28172e-11	7.96399e-09	ENSBTAG00000009541, ENSBTAG00000015853, ENSBTAG00000006075, ENSBTAG00000004371, ENSBTAG00000021724, ENSBTAG00000046019, ENSBTAG00000021688, ENSBTAG00000006227, ENSBTAG00000006029, ENSBTAG00000006463, ENSBTAG00000010709, ENSBTAG00000006429, ENSBTAG00000006759, ENSBTAG00000001908, ENSBTAG00000019852, ENSBTAG00000016740	471	30	7550	8.54919
GOTERM_BP	GO:0006099~tricarboxylic acid cycle	14	1.19149	4.27759e-09	1.34573e-05	ENSBTAG00000009541, ENSBTAG00000015853, ENSBTAG00000006075, ENSBTAG00000004371, ENSBTAG00000021724, ENSBTAG00000046019, ENSBTAG00000021688, ENSBTAG00000006227, ENSBTAG00000006029, ENSBTAG00000006463, ENSBTAG00000010709, ENSBTAG00000006429, ENSBTAG00000006759, ENSBTAG00000019852	975	26	13824	7.63456
KEGG_PATHWAY	bta01200:Carbon metabolism	26	2.21277	7.93195e-09	5.77892e-07	ENSBTAG00000011960, ENSBTAG00000009541, ENSBTAG00000006075, ENSBTAG00000013303, ENSBTAG00000004371, ENSBTAG00000021724, ENSBTAG00000024240, ENSBTAG00000021688, ENSBTAG00000006759, ENSBTAG00000019625, ENSBTAG00000001908, ENSBTAG00000015853, ENSBTAG00000012885, ENSBTAG00000007172, ENSBTAG00000046019, ENSBTAG00000006227, ENSBTAG00000006029, ENSBTAG00000006463, ENSBTAG00000002980, ENSBTAG00000010709,…	471	109	7550	3.8236
UP_KEYWORDS	Tricarboxylic acid cycle	12	1.02128	2.95907e-08	2.92948e-06	ENSBTAG00000009541, ENSBTAG00000015853, ENSBTAG00000006075, ENSBTAG00000004371, ENSBTAG00000021724, ENSBTAG00000006429, ENSBTAG00000006759, ENSBTAG00000046019, ENSBTAG00000006227, ENSBTAG00000006463, ENSBTAG00000019852, ENSBTAG00000010709	1156	22	17808	8.40264
KEGG_PATHWAY	bta01130:Biosynthesis of antibiotics	32	2.7234	3.48331e-06	9.25565e-05	ENSBTAG00000011960, ENSBTAG00000009541, ENSBTAG00000006075, ENSBTAG00000013303, ENSBTAG00000004371, ENSBTAG00000021724, ENSBTAG00000024240, ENSBTAG00000021688, ENSBTAG00000003201, ENSBTAG00000007840, ENSBTAG00000006759, ENSBTAG00000019625, ENSBTAG00000019603, ENSBTAG00000001908, ENSBTAG00000015853, ENSBTAG00000012885, ENSBTAG00000007172, ENSBTAG00000010206, ENSBTAG00000046019, ENSBTAG00000006227,…	471	206	7550	2.49005
Annotation Cluster 2	Enrichment Score: 5.918607609939853
Category	Term	Count	%	PValue	FDR	Genes	List Total	Pop Hits	Pop Total	Fold Enrichment
UP_SEQ_FEATURE	transit peptide:Mitochondrion	46	3.91489	7.83825e-09	7.49337e-06	ENSBTAG00000012752, ENSBTAG00000009541, ENSBTAG00000016679, ENSBTAG00000021607, ENSBTAG00000006075, ENSBTAG00000016711, ENSBTAG00000011885, ENSBTAG00000004371, ENSBTAG00000021724, ENSBTAG00000005465, ENSBTAG00000024240, ENSBTAG00000021303, ENSBTAG00000008731, ENSBTAG00000002056, ENSBTAG00000021242, ENSBTAG00000021880, ENSBTAG00000001003, ENSBTAG00000024723, ENSBTAG00000016471, ENSBTAG00000004118,…	347	329	6267	2.52518
UP_KEYWORDS	Transit peptide	51	4.34043	2.25678e-08	2.92948e-06	ENSBTAG00000012752, ENSBTAG00000009541, ENSBTAG00000006075, ENSBTAG00000016679, ENSBTAG00000016711, ENSBTAG00000004371, ENSBTAG00000005465, ENSBTAG00000021303, ENSBTAG00000008731, ENSBTAG00000016471, ENSBTAG00000006759, ENSBTAG00000012885, ENSBTAG00000013930, ENSBTAG00000007172, ENSBTAG00000020108, ENSBTAG00000006441, ENSBTAG00000001353, ENSBTAG00000011917, ENSBTAG00000002203, ENSBTAG00000001113,…	1156	333	17808	2.3593
UP_KEYWORDS	Mitochondrion	74	6.29787	3.42397e-06	0.000203384	ENSBTAG00000012752, ENSBTAG00000009541, ENSBTAG00000006075, ENSBTAG00000016679, ENSBTAG00000007000, ENSBTAG00000016711, ENSBTAG00000004371, ENSBTAG00000009141, ENSBTAG00000005465, ENSBTAG00000021303, ENSBTAG00000008731, ENSBTAG00000002599, ENSBTAG00000016471, ENSBTAG00000006759, ENSBTAG00000002918, ENSBTAG00000012885, ENSBTAG00000013930, ENSBTAG00000047608, ENSBTAG00000007172, ENSBTAG00000020108,…	1156	653	17808	1.74573
UP_KEYWORDS	Mitochondrion inner membrane	24	2.04255	0.00349406	0.0561693	ENSBTAG00000016679, ENSBTAG00000015853, ENSBTAG00000013315, ENSBTAG00000011885, ENSBTAG00000013930, ENSBTAG00000014649, ENSBTAG00000020108, ENSBTAG00000046019, ENSBTAG00000021976, ENSBTAG00000006441, ENSBTAG00000001353, ENSBTAG00000021651, ENSBTAG00000000202, ENSBTAG00000021242, ENSBTAG00000001003, ENSBTAG00000002203, ENSBTAG00000024723, ENSBTAG00000002219, ENSBTAG00000003307, ENSBTAG00000010083,…	1156	193	17808	1.91563
Annotation Cluster 3	Enrichment Score: 4.899234562857485
Category	Term	Count	%	PValue	FDR	Genes	List Total	Pop Hits	Pop Total	Fold Enrichment
INTERPRO	IPR011993:Pleckstrin homology-like domain	53	4.51064	5.05863e-07	0.000910048	ENSBTAG00000006471, ENSBTAG00000006995, ENSBTAG00000023843, ENSBTAG00000006111, ENSBTAG00000021343, ENSBTAG00000014091, ENSBTAG00000003489, ENSBTAG00000007648, ENSBTAG00000032289, ENSBTAG00000012047, ENSBTAG00000010863, ENSBTAG00000014947, ENSBTAG00000010347, ENSBTAG00000016728, ENSBTAG00000003490, ENSBTAG00000014548, ENSBTAG00000021997, ENSBTAG00000001551, ENSBTAG00000022169, ENSBTAG00000045862,…	1110	382	16802	2.10015
INTERPRO	IPR001849:Pleckstrin homology domain	35	2.97872	1.28653e-05	0.00462893	ENSBTAG00000006471, ENSBTAG00000011643, ENSBTAG00000006995, ENSBTAG00000004511, ENSBTAG00000023843, ENSBTAG00000006111, ENSBTAG00000021343, ENSBTAG00000009565, ENSBTAG00000014091, ENSBTAG00000003489, ENSBTAG00000007648, ENSBTAG00000000238, ENSBTAG00000017788, ENSBTAG00000031575, ENSBTAG00000032289, ENSBTAG00000015537, ENSBTAG00000020726, ENSBTAG00000000081, ENSBTAG00000016728, ENSBTAG00000003490,…	1110	235	16802	2.25444
SMART	SM00233:PH	33	2.80851	0.000308208	0.0368822	ENSBTAG00000006471, ENSBTAG00000011643, ENSBTAG00000006995, ENSBTAG00000004511, ENSBTAG00000023843, ENSBTAG00000006111, ENSBTAG00000021343, ENSBTAG00000009565, ENSBTAG00000014091, ENSBTAG00000003489, ENSBTAG00000007648, ENSBTAG00000000238, ENSBTAG00000017788, ENSBTAG00000031575, ENSBTAG00000032289, ENSBTAG00000020726, ENSBTAG00000000081, ENSBTAG00000016728, ENSBTAG00000021857, ENSBTAG00000021997,…	668	221	8740	1.95369
Annotation Cluster 4	Enrichment Score: 3.9537346664843036
Category	Term	Count	%	PValue	FDR	Genes	List Total	Pop Hits	Pop Total	Fold Enrichment
GOTERM_BP	GO:0072358~cardiovascular system development	97	8.25532	3.38762e-10	7.06207e-07	ENSBTAG00000014855, ENSBTAG00000014614, ENSBTAG00000009703, ENSBTAG00000008735, ENSBTAG00000009789, ENSBTAG00000002750, ENSBTAG00000043971, ENSBTAG00000025477, ENSBTAG00000005748, ENSBTAG00000017280, ENSBTAG00000007808, ENSBTAG00000003446, ENSBTAG00000017680, ENSBTAG00000006835, ENSBTAG00000013881, ENSBTAG00000016920, ENSBTAG00000015717, ENSBTAG00000005990, ENSBTAG00000005198, ENSBTAG00000004945,…	975	712	13824	1.93162
GOTERM_BP	GO:0072359~circulatory system development	97	8.25532	3.38762e-10	7.06207e-07	ENSBTAG00000014855, ENSBTAG00000014614, ENSBTAG00000009703, ENSBTAG00000008735, ENSBTAG00000009789, ENSBTAG00000002750, ENSBTAG00000043971, ENSBTAG00000025477, ENSBTAG00000005748, ENSBTAG00000017280, ENSBTAG00000007808, ENSBTAG00000003446, ENSBTAG00000017680, ENSBTAG00000006835, ENSBTAG00000013881, ENSBTAG00000016920, ENSBTAG00000015717, ENSBTAG00000005990, ENSBTAG00000005198, ENSBTAG00000004945,…	975	712	13824	1.93162
GOTERM_BP	GO:0001568~blood vessel development	67	5.70213	4.06921e-09	2.432e-06	ENSBTAG00000020935, ENSBTAG00000014614, ENSBTAG00000044105, ENSBTAG00000010978, ENSBTAG00000009502, ENSBTAG00000022799, ENSBTAG00000008735, ENSBTAG00000031709, ENSBTAG00000002750, ENSBTAG00000043971, ENSBTAG00000000653, ENSBTAG00000005748, ENSBTAG00000025434, ENSBTAG00000017280, ENSBTAG00000003446, ENSBTAG00000007808, ENSBTAG00000017680, ENSBTAG00000006835, ENSBTAG00000001509, ENSBTAG00000013881,…	975	442	13824	2.14922
GOTERM_BP	GO:0001944~vasculature development	69	5.87234	1.04441e-08	3.62874e-06	ENSBTAG00000020935, ENSBTAG00000014614, ENSBTAG00000044105, ENSBTAG00000010978, ENSBTAG00000009502, ENSBTAG00000022799, ENSBTAG00000008735, ENSBTAG00000031709, ENSBTAG00000002750, ENSBTAG00000043971, ENSBTAG00000000653, ENSBTAG00000005748, ENSBTAG00000025434, ENSBTAG00000017280, ENSBTAG00000003446, ENSBTAG00000007808, ENSBTAG00000017680, ENSBTAG00000006835, ENSBTAG00000001509, ENSBTAG00000013881,…	975	472	13824	2.0727
GOTERM_BP	GO:0048514~blood vessel morphogenesis	57	4.85106	4.72608e-08	1.01453e-05	ENSBTAG00000020935, ENSBTAG00000010978, ENSBTAG00000022799, ENSBTAG00000008735, ENSBTAG00000031709, ENSBTAG00000002750, ENSBTAG00000043971, ENSBTAG00000000653, ENSBTAG00000005748, ENSBTAG00000025434, ENSBTAG00000017280, ENSBTAG00000003446, ENSBTAG00000017680, ENSBTAG00000006835, ENSBTAG00000001509, ENSBTAG00000015717, ENSBTAG00000005313, ENSBTAG00000020148, ENSBTAG00000003257, ENSBTAG00000005990,…	975	372	13824	2.17251
GOTERM_BP	GO:0001525~angiogenesis	46	3.91489	1.32475e-06	0.000147946	ENSBTAG00000017869, ENSBTAG00000020935, ENSBTAG00000006214, ENSBTAG00000022799, ENSBTAG00000008735, ENSBTAG00000004037, ENSBTAG00000020355, ENSBTAG00000031709, ENSBTAG00000002750, ENSBTAG00000043971, ENSBTAG00000000653, ENSBTAG00000005748, ENSBTAG00000017280, ENSBTAG00000003446, ENSBTAG00000007867, ENSBTAG00000017680, ENSBTAG00000006835, ENSBTAG00000001509, ENSBTAG00000034885, ENSBTAG00000008483,…	975	302	13824	2.15963
GOTERM_BP	GO:0090130~tissue migration	33	2.80851	1.45621e-06	0.000159774	ENSBTAG00000020935, ENSBTAG00000021900, ENSBTAG00000014614, ENSBTAG00000006214, ENSBTAG00000010978, ENSBTAG00000022799, ENSBTAG00000008735, ENSBTAG00000004037, ENSBTAG00000020355, ENSBTAG00000031709, ENSBTAG00000002750, ENSBTAG00000005980, ENSBTAG00000025775, ENSBTAG00000001687, ENSBTAG00000003446, ENSBTAG00000017680, ENSBTAG00000034885, ENSBTAG00000010195, ENSBTAG00000010402, ENSBTAG00000016728,…	975	183	13824	2.55677
GOTERM_BP	GO:0010631~epithelial cell migration	32	2.7234	1.59314e-06	0.000171784	ENSBTAG00000020935, ENSBTAG00000021900, ENSBTAG00000006214, ENSBTAG00000010978, ENSBTAG00000022799, ENSBTAG00000008735, ENSBTAG00000004037, ENSBTAG00000020355, ENSBTAG00000031709, ENSBTAG00000002750, ENSBTAG00000005980, ENSBTAG00000025775, ENSBTAG00000001687, ENSBTAG00000003446, ENSBTAG00000017680, ENSBTAG00000034885, ENSBTAG00000010195, ENSBTAG00000010402, ENSBTAG00000016728, ENSBTAG00000020148,…	975	175	13824	2.59263
GOTERM_BP	GO:0090132~epithelium migration	32	2.7234	2.04529e-06	0.000209692	ENSBTAG00000020935, ENSBTAG00000021900, ENSBTAG00000006214, ENSBTAG00000010978, ENSBTAG00000022799, ENSBTAG00000008735, ENSBTAG00000004037, ENSBTAG00000020355, ENSBTAG00000031709, ENSBTAG00000002750, ENSBTAG00000005980, ENSBTAG00000025775, ENSBTAG00000001687, ENSBTAG00000003446, ENSBTAG00000017680, ENSBTAG00000034885, ENSBTAG00000010195, ENSBTAG00000010402, ENSBTAG00000016728, ENSBTAG00000020148,…	975	177	13824	2.56334
GOTERM_BP	GO:0001667~ameboidal-type cell migration	39	3.31915	1.14486e-05	0.000879959	ENSBTAG00000017549, ENSBTAG00000011446, ENSBTAG00000020935, ENSBTAG00000021900, ENSBTAG00000006214, ENSBTAG00000010978, ENSBTAG00000046924, ENSBTAG00000022799, ENSBTAG00000008735, ENSBTAG00000004037, ENSBTAG00000020355, ENSBTAG00000031709, ENSBTAG00000002750, ENSBTAG00000005980, ENSBTAG00000025775, ENSBTAG00000001687, ENSBTAG00000005748, ENSBTAG00000003446, ENSBTAG00000017680, ENSBTAG00000034885,…	975	258	13824	2.14326
GOTERM_BP	GO:0048646~anatomical structure formation involved in morphogenesis	98	8.34043	1.95e-05	0.00132557	ENSBTAG00000014614, ENSBTAG00000008735, ENSBTAG00000004896, ENSBTAG00000002750, ENSBTAG00000001662, ENSBTAG00000043971, ENSBTAG00000025477, ENSBTAG00000005748, ENSBTAG00000017280, ENSBTAG00000002633, ENSBTAG00000003446, ENSBTAG00000030667, ENSBTAG00000017680, ENSBTAG00000006835, ENSBTAG00000016920, ENSBTAG00000015717, ENSBTAG00000008063, ENSBTAG00000009315, ENSBTAG00000005990, ENSBTAG00000005198,…	975	908	13824	1.53027
GOTERM_BP	GO:0043542~endothelial cell migration	23	1.95745	2.56026e-05	0.00154869	ENSBTAG00000010402, ENSBTAG00000016728, ENSBTAG00000006214, ENSBTAG00000010978, ENSBTAG00000022799, ENSBTAG00000008735, ENSBTAG00000020148, ENSBTAG00000020244, ENSBTAG00000003510, ENSBTAG00000031709, ENSBTAG00000005198, ENSBTAG00000020355, ENSBTAG00000002750, ENSBTAG00000009498, ENSBTAG00000002341, ENSBTAG00000001687, ENSBTAG00000003446, ENSBTAG00000017680, ENSBTAG00000001814, ENSBTAG00000034885,…	975	119	13824	2.74037
GOTERM_BP	GO:2000145~regulation of cell motility	64	5.44681	4.34582e-05	0.00230329	ENSBTAG00000010452, ENSBTAG00000008010, ENSBTAG00000011784, ENSBTAG00000020417, ENSBTAG00000020935, ENSBTAG00000021900, ENSBTAG00000001141, ENSBTAG00000010978, ENSBTAG00000046924, ENSBTAG00000022799, ENSBTAG00000008735, ENSBTAG00000020412, ENSBTAG00000022039, ENSBTAG00000031709, ENSBTAG00000002750, ENSBTAG00000005980, ENSBTAG00000021182, ENSBTAG00000034827, ENSBTAG00000010661, ENSBTAG00000020829,…	975	538	13824	1.68666
GOTERM_BP	GO:0030334~regulation of cell migration	61	5.19149	6.51689e-05	0.00306441	ENSBTAG00000010452, ENSBTAG00000008010, ENSBTAG00000011784, ENSBTAG00000020417, ENSBTAG00000020935, ENSBTAG00000001141, ENSBTAG00000010978, ENSBTAG00000046924, ENSBTAG00000022799, ENSBTAG00000008735, ENSBTAG00000020412, ENSBTAG00000022039, ENSBTAG00000031709, ENSBTAG00000002750, ENSBTAG00000005980, ENSBTAG00000021182, ENSBTAG00000034827, ENSBTAG00000010661, ENSBTAG00000020829, ENSBTAG00000018427,…	975	512	13824	1.68923
GOTERM_BP	GO:0010632~regulation of epithelial cell migration	21	1.78723	0.00061313	0.0184352	ENSBTAG00000020935, ENSBTAG00000010978, ENSBTAG00000022799, ENSBTAG00000008735, ENSBTAG00000004037, ENSBTAG00000020148, ENSBTAG00000020244, ENSBTAG00000003510, ENSBTAG00000031709, ENSBTAG00000005198, ENSBTAG00000020355, ENSBTAG00000002750, ENSBTAG00000005980, ENSBTAG00000002341, ENSBTAG00000025775, ENSBTAG00000001687, ENSBTAG00000034436, ENSBTAG00000011150, ENSBTAG00000034885, ENSBTAG00000015599,…	975	128	13824	2.32615
GOTERM_BP	GO:0010596~negative regulation of endothelial cell migration	9	0.765957	0.00085421	0.0231265	ENSBTAG00000001687, ENSBTAG00000022799, ENSBTAG00000008735, ENSBTAG00000003510, ENSBTAG00000034885, ENSBTAG00000002750, ENSBTAG00000031709, ENSBTAG00000010361, ENSBTAG00000020355	975	30	13824	4.25354
GOTERM_BP	GO:0010594~regulation of endothelial cell migration	16	1.3617	0.00102472	0.0270404	ENSBTAG00000010978, ENSBTAG00000022799, ENSBTAG00000008735, ENSBTAG00000020148, ENSBTAG00000020244, ENSBTAG00000003510, ENSBTAG00000031709, ENSBTAG00000005198, ENSBTAG00000020355, ENSBTAG00000002750, ENSBTAG00000002341, ENSBTAG00000001687, ENSBTAG00000034436, ENSBTAG00000034885, ENSBTAG00000015599, ENSBTAG00000010361	975	87	13824	2.60753
GOTERM_BP	GO:0043537~negative regulation of blood vessel endothelial cell migration	7	0.595745	0.00107077	0.0280217	ENSBTAG00000022799, ENSBTAG00000008735, ENSBTAG00000003510, ENSBTAG00000034885, ENSBTAG00000031709, ENSBTAG00000010361, ENSBTAG00000020355	975	18	13824	5.51385
GOTERM_BP	GO:1901343~negative regulation of vasculature development	13	1.10638	0.00131094	0.0325205	ENSBTAG00000012866, ENSBTAG00000022799, ENSBTAG00000008735, ENSBTAG00000020148, ENSBTAG00000003510, ENSBTAG00000031709, ENSBTAG00000020355, ENSBTAG00000002750, ENSBTAG00000007867, ENSBTAG00000016462, ENSBTAG00000015362, ENSBTAG00000034885, ENSBTAG00000010361	975	63	13824	2.92571
GOTERM_BP	GO:1901342~regulation of vasculature development	25	2.12766	0.00186918	0.0424912	ENSBTAG00000020935, ENSBTAG00000022799, ENSBTAG00000008735, ENSBTAG00000020355, ENSBTAG00000031709, ENSBTAG00000002750, ENSBTAG00000000653, ENSBTAG00000017280, ENSBTAG00000007867, ENSBTAG00000017680, ENSBTAG00000015362, ENSBTAG00000034885, ENSBTAG00000000919, ENSBTAG00000012866, ENSBTAG00000020148, ENSBTAG00000020244, ENSBTAG00000003510, ENSBTAG00000005198, ENSBTAG00000002341, ENSBTAG00000006828,…	975	180	13824	1.96923
GOTERM_BP	GO:0016525~negative regulation of angiogenesis	12	1.02128	0.00213393	0.0458362	ENSBTAG00000012866, ENSBTAG00000007867, ENSBTAG00000022799, ENSBTAG00000008735, ENSBTAG00000016462, ENSBTAG00000020148, ENSBTAG00000003510, ENSBTAG00000034885, ENSBTAG00000002750, ENSBTAG00000031709, ENSBTAG00000010361, ENSBTAG00000020355	975	58	13824	2.93347
GOTERM_BP	GO:0090051~negative regulation of cell migration involved in sprouting angiogenesis	5	0.425532	0.00231595	0.0482797	ENSBTAG00000022799, ENSBTAG00000003510, ENSBTAG00000031709, ENSBTAG00000010361, ENSBTAG00000020355	975	9	13824	7.87692
Annotation Cluster 5	Enrichment Score: 3.7017150089381765
Category	Term	Count	%	PValue	FDR	Genes	List Total	Pop Hits	Pop Total	Fold Enrichment
INTERPRO	IPR011009:Protein kinase-like domain	63	5.3617	1.138e-06	0.00102364	ENSBTAG00000006470, ENSBTAG00000011784, ENSBTAG00000009065, ENSBTAG00000007164, ENSBTAG00000019989, ENSBTAG00000020417, ENSBTAG00000021900, ENSBTAG00000007288, ENSBTAG00000005221, ENSBTAG00000021145, ENSBTAG00000005145, ENSBTAG00000003446, ENSBTAG00000009907, ENSBTAG00000005700, ENSBTAG00000021183, ENSBTAG00000017401, ENSBTAG00000006084, ENSBTAG00000012047, ENSBTAG00000008143, ENSBTAG00000011798,…	1110	500	16802	1.90725
UP_KEYWORDS	Nucleotide-binding	113	9.61702	2.76664e-06	0.000203384	ENSBTAG00000009541, ENSBTAG00000014614, ENSBTAG00000018419, ENSBTAG00000009703, ENSBTAG00000009789, ENSBTAG00000021145, ENSBTAG00000025477, ENSBTAG00000002633, ENSBTAG00000003446, ENSBTAG00000031358, ENSBTAG00000018777, ENSBTAG00000007090, ENSBTAG00000010492, ENSBTAG00000014576, ENSBTAG00000017567, ENSBTAG00000002918, ENSBTAG00000009035, ENSBTAG00000012047, ENSBTAG00000014903, ENSBTAG00000020589,…	1156	1124	17808	1.54871
INTERPRO	IPR000719:Protein kinase, catalytic domain	57	4.85106	7.32293e-06	0.00329349	ENSBTAG00000006470, ENSBTAG00000011784, ENSBTAG00000009065, ENSBTAG00000007164, ENSBTAG00000019989, ENSBTAG00000020417, ENSBTAG00000021900, ENSBTAG00000007288, ENSBTAG00000005221, ENSBTAG00000021145, ENSBTAG00000005145, ENSBTAG00000003446, ENSBTAG00000009907, ENSBTAG00000005700, ENSBTAG00000021183, ENSBTAG00000017401, ENSBTAG00000006084, ENSBTAG00000012047, ENSBTAG00000008143, ENSBTAG00000011798,…	1110	462	16802	1.86754
INTERPRO	IPR017441:Protein kinase, ATP binding site	44	3.74468	5.29759e-05	0.0136398	ENSBTAG00000011046, ENSBTAG00000006470, ENSBTAG00000011784, ENSBTAG00000011322, ENSBTAG00000009065, ENSBTAG00000012016, ENSBTAG00000007164, ENSBTAG00000020417, ENSBTAG00000021900, ENSBTAG00000007981, ENSBTAG00000021145, ENSBTAG00000001523, ENSBTAG00000003446, ENSBTAG00000009907, ENSBTAG00000005700, ENSBTAG00000021183, ENSBTAG00000002978, ENSBTAG00000014792, ENSBTAG00000010195, ENSBTAG00000017788,…	1110	348	16802	1.91387
UP_KEYWORDS	ATP-binding	84	7.14894	0.000104247	0.00344015	ENSBTAG00000011784, ENSBTAG00000009065, ENSBTAG00000007164, ENSBTAG00000020417, ENSBTAG00000014614, ENSBTAG00000021900, ENSBTAG00000009703, ENSBTAG00000004054, ENSBTAG00000008896, ENSBTAG00000021145, ENSBTAG00000025477, ENSBTAG00000003446, ENSBTAG00000009906, ENSBTAG00000009907, ENSBTAG00000005700, ENSBTAG00000021183, ENSBTAG00000006759, ENSBTAG00000007090, ENSBTAG00000010492, ENSBTAG00000017567,…	1156	848	17808	1.52595
SMART	SM00220:S_TKc	45	3.82979	0.00029579	0.0368822	ENSBTAG00000011046, ENSBTAG00000006470, ENSBTAG00000011322, ENSBTAG00000009065, ENSBTAG00000020417, ENSBTAG00000021900, ENSBTAG00000006378, ENSBTAG00000007981, ENSBTAG00000007288, ENSBTAG00000005221, ENSBTAG00000005145, ENSBTAG00000021145, ENSBTAG00000009907, ENSBTAG00000005700, ENSBTAG00000021183, ENSBTAG00000002978, ENSBTAG00000014792, ENSBTAG00000010195, ENSBTAG00000017788, ENSBTAG00000013023,…	668	338	8740	1.74193
INTERPRO	IPR008271:Serine/threonine-protein kinase, active site	36	3.06383	0.000422357	0.0584477	ENSBTAG00000011046, ENSBTAG00000011322, ENSBTAG00000009065, ENSBTAG00000020417, ENSBTAG00000021900, ENSBTAG00000006378, ENSBTAG00000007981, ENSBTAG00000007288, ENSBTAG00000005221, ENSBTAG00000009907, ENSBTAG00000005700, ENSBTAG00000021183, ENSBTAG00000002978, ENSBTAG00000010195, ENSBTAG00000017788, ENSBTAG00000013023, ENSBTAG00000016851, ENSBTAG00000006084, ENSBTAG00000008143, ENSBTAG00000014567,…	1110	291	16802	1.87261
UP_KEYWORDS	Kinase	48	4.08511	0.000938163	0.0214334	ENSBTAG00000011046, ENSBTAG00000011784, ENSBTAG00000015325, ENSBTAG00000009065, ENSBTAG00000007164, ENSBTAG00000020417, ENSBTAG00000014958, ENSBTAG00000021900, ENSBTAG00000006378, ENSBTAG00000005940, ENSBTAG00000019290, ENSBTAG00000007981, ENSBTAG00000021145, ENSBTAG00000021880, ENSBTAG00000001523, ENSBTAG00000001003, ENSBTAG00000003446, ENSBTAG00000009907, ENSBTAG00000002978, ENSBTAG00000014792,…	1156	452	17808	1.63591
Annotation Cluster 6	Enrichment Score: 3.396386513664083
Category	Term	Count	%	PValue	FDR	Genes	List Total	Pop Hits	Pop Total	Fold Enrichment
KEGG_PATHWAY	bta01212:Fatty acid metabolism	15	1.2766	7.34171e-07	3.41389e-05	ENSBTAG00000010564, ENSBTAG00000030174, ENSBTAG00000012885, ENSBTAG00000014649, ENSBTAG00000004344, ENSBTAG00000006821, ENSBTAG00000024240, ENSBTAG00000000087, ENSBTAG00000002863, ENSBTAG00000018041, ENSBTAG00000010083, ENSBTAG00000019625, ENSBTAG00000017567, ENSBTAG00000015038, ENSBTAG00000017258	471	48	7550	5.00929
UP_KEYWORDS	Fatty acid metabolism	13	1.10638	0.000549894	0.0136099	ENSBTAG00000010564, ENSBTAG00000030174, ENSBTAG00000014649, ENSBTAG00000005940, ENSBTAG00000024240, ENSBTAG00000004243, ENSBTAG00000022013, ENSBTAG00000017280, ENSBTAG00000002863, ENSBTAG00000022570, ENSBTAG00000018041, ENSBTAG00000010083, ENSBTAG00000017567	1156	62	17808	3.23005
KEGG_PATHWAY	bta00071:Fatty acid degradation	11	0.93617	0.000154375	0.00161304	ENSBTAG00000002863, ENSBTAG00000030174, ENSBTAG00000012885, ENSBTAG00000014649, ENSBTAG00000018041, ENSBTAG00000004344, ENSBTAG00000024240, ENSBTAG00000010083, ENSBTAG00000019625, ENSBTAG00000015038, ENSBTAG00000017258	471	41	7550	4.30066
Annotation Cluster 7	Enrichment Score: 3.2755230962045983
Category	Term	Count	%	PValue	FDR	Genes	List Total	Pop Hits	Pop Total	Fold Enrichment
GOTERM_BP	GO:0070482~response to oxygen levels	26	2.21277	1.56884e-05	0.00112776	ENSBTAG00000017869, ENSBTAG00000015325, ENSBTAG00000012599, ENSBTAG00000020935, ENSBTAG00000005280, ENSBTAG00000008172, ENSBTAG00000044105, ENSBTAG00000006214, ENSBTAG00000001141, ENSBTAG00000020455, ENSBTAG00000022799, ENSBTAG00000002313, ENSBTAG00000002599, ENSBTAG00000004139, ENSBTAG00000034885, ENSBTAG00000006084, ENSBTAG00000012724, ENSBTAG00000005333, ENSBTAG00000026097, ENSBTAG00000014827,…	975	141	13824	2.61447
GOTERM_BP	GO:0001666~response to hypoxia	25	2.12766	1.93843e-05	0.00132557	ENSBTAG00000017869, ENSBTAG00000015325, ENSBTAG00000012599, ENSBTAG00000020935, ENSBTAG00000005280, ENSBTAG00000008172, ENSBTAG00000006214, ENSBTAG00000001141, ENSBTAG00000020455, ENSBTAG00000022799, ENSBTAG00000002313, ENSBTAG00000002599, ENSBTAG00000004139, ENSBTAG00000034885, ENSBTAG00000006084, ENSBTAG00000012724, ENSBTAG00000005333, ENSBTAG00000026097, ENSBTAG00000014827, ENSBTAG00000002023,…	975	134	13824	2.64524
GOTERM_BP	GO:0036293~response to decreased oxygen levels	25	2.12766	2.50032e-05	0.00154821	ENSBTAG00000017869, ENSBTAG00000015325, ENSBTAG00000012599, ENSBTAG00000020935, ENSBTAG00000005280, ENSBTAG00000008172, ENSBTAG00000006214, ENSBTAG00000001141, ENSBTAG00000020455, ENSBTAG00000022799, ENSBTAG00000002313, ENSBTAG00000002599, ENSBTAG00000004139, ENSBTAG00000034885, ENSBTAG00000006084, ENSBTAG00000012724, ENSBTAG00000005333, ENSBTAG00000026097, ENSBTAG00000014827, ENSBTAG00000002023,…	975	136	13824	2.60633
GOTERM_BP	GO:0009628~response to abiotic stimulus	66	5.61702	0.000624143	0.0185978	ENSBTAG00000012599, ENSBTAG00000020935, ENSBTAG00000027173, ENSBTAG00000008172, ENSBTAG00000044105, ENSBTAG00000001141, ENSBTAG00000020455, ENSBTAG00000016918, ENSBTAG00000022799, ENSBTAG00000009789, ENSBTAG00000007840, ENSBTAG00000002313, ENSBTAG00000002599, ENSBTAG00000007648, ENSBTAG00000004139, ENSBTAG00000009749, ENSBTAG00000017685, ENSBTAG00000013641, ENSBTAG00000002918, ENSBTAG00000018653,…	975	615	13824	1.52159
GOTERM_BP	GO:0071453~cellular response to oxygen levels	14	1.19149	0.00160201	0.0379507	ENSBTAG00000017869, ENSBTAG00000006084, ENSBTAG00000015325, ENSBTAG00000020935, ENSBTAG00000044105, ENSBTAG00000022799, ENSBTAG00000014827, ENSBTAG00000009498, ENSBTAG00000003711, ENSBTAG00000002863, ENSBTAG00000002599, ENSBTAG00000000745, ENSBTAG00000004139, ENSBTAG00000034885	975	73	13824	2.71916
Annotation Cluster 8	Enrichment Score: 2.9781086479771353
Category	Term	Count	%	PValue	FDR	Genes	List Total	Pop Hits	Pop Total	Fold Enrichment
INTERPRO	IPR014352:FERM/acyl-CoA-binding protein, 3-helical bundle	15	1.2766	2.72465e-06	0.00163388	ENSBTAG00000013128, ENSBTAG00000039803, ENSBTAG00000010347, ENSBTAG00000014947, ENSBTAG00000005960, ENSBTAG00000004115, ENSBTAG00000020126, ENSBTAG00000045862, ENSBTAG00000002750, ENSBTAG00000008279, ENSBTAG00000002039, ENSBTAG00000002858, ENSBTAG00000025868, ENSBTAG00000018841, ENSBTAG00000017278	1110	50	16802	4.54108
INTERPRO	IPR019748:FERM central domain	13	1.10638	6.06551e-05	0.0136398	ENSBTAG00000012047, ENSBTAG00000039803, ENSBTAG00000010347, ENSBTAG00000014947, ENSBTAG00000005960, ENSBTAG00000004115, ENSBTAG00000020126, ENSBTAG00000045862, ENSBTAG00000002750, ENSBTAG00000008279, ENSBTAG00000002039, ENSBTAG00000025868, ENSBTAG00000018841	1110	49	16802	4.01592
INTERPRO	IPR019749:Band 4.1 domain	13	1.10638	6.06551e-05	0.0136398	ENSBTAG00000012047, ENSBTAG00000039803, ENSBTAG00000010347, ENSBTAG00000014947, ENSBTAG00000005960, ENSBTAG00000004115, ENSBTAG00000020126, ENSBTAG00000045862, ENSBTAG00000002750, ENSBTAG00000008279, ENSBTAG00000002039, ENSBTAG00000025868, ENSBTAG00000018841	1110	49	16802	4.01592
INTERPRO	IPR000299:FERM domain	12	1.02128	0.000154122	0.025206	ENSBTAG00000012047, ENSBTAG00000002039, ENSBTAG00000039803, ENSBTAG00000010347, ENSBTAG00000025868, ENSBTAG00000014947, ENSBTAG00000018841, ENSBTAG00000005960, ENSBTAG00000004115, ENSBTAG00000020126, ENSBTAG00000002750, ENSBTAG00000008279	1110	46	16802	3.94877
Annotation Cluster 9	Enrichment Score: 2.954533254907786
Category	Term	Count	%	PValue	FDR	Genes	List Total	Pop Hits	Pop Total	Fold Enrichment
GOTERM_BP	GO:0003012~muscle system process	37	3.14894	3.94941e-06	0.000367335	ENSBTAG00000017869, ENSBTAG00000015325, ENSBTAG00000015106, ENSBTAG00000012931, ENSBTAG00000014614, ENSBTAG00000005280, ENSBTAG00000009703, ENSBTAG00000002157, ENSBTAG00000001662, ENSBTAG00000000494, ENSBTAG00000001687, ENSBTAG00000007806, ENSBTAG00000001246, ENSBTAG00000021182, ENSBTAG00000017680, ENSBTAG00000009826, ENSBTAG00000017685, ENSBTAG00000000837, ENSBTAG00000007090, ENSBTAG00000033217,…	975	228	13824	2.30089
GOTERM_BP	GO:0006936~muscle contraction	32	2.7234	9.28803e-06	0.000757225	ENSBTAG00000017869, ENSBTAG00000015325, ENSBTAG00000015106, ENSBTAG00000012931, ENSBTAG00000014614, ENSBTAG00000005280, ENSBTAG00000009703, ENSBTAG00000002157, ENSBTAG00000001662, ENSBTAG00000000494, ENSBTAG00000001687, ENSBTAG00000001246, ENSBTAG00000021182, ENSBTAG00000009826, ENSBTAG00000017685, ENSBTAG00000007090, ENSBTAG00000033217, ENSBTAG00000019585, ENSBTAG00000014576, ENSBTAG00000011752,…	975	190	13824	2.38795
GOTERM_BP	GO:0002026~regulation of the force of heart contraction	9	0.765957	7.73687e-05	0.00348103	ENSBTAG00000017869, ENSBTAG00000001246, ENSBTAG00000017680, ENSBTAG00000012931, ENSBTAG00000009703, ENSBTAG00000001398, ENSBTAG00000013861, ENSBTAG00000018369, ENSBTAG00000002023	975	22	13824	5.80028
GOTERM_BP	GO:0060047~heart contraction	22	1.87234	0.000182685	0.0069243	ENSBTAG00000017869, ENSBTAG00000015325, ENSBTAG00000015106, ENSBTAG00000012931, ENSBTAG00000005280, ENSBTAG00000020689, ENSBTAG00000009703, ENSBTAG00000001662, ENSBTAG00000001398, ENSBTAG00000007884, ENSBTAG00000002023, ENSBTAG00000000494, ENSBTAG00000001687, ENSBTAG00000002688, ENSBTAG00000003711, ENSBTAG00000001246, ENSBTAG00000017680, ENSBTAG00000009826, ENSBTAG00000017685, ENSBTAG00000000919,…	975	126	13824	2.4756
GOTERM_BP	GO:0003015~heart process	22	1.87234	0.000228929	0.00832398	ENSBTAG00000017869, ENSBTAG00000015325, ENSBTAG00000015106, ENSBTAG00000012931, ENSBTAG00000005280, ENSBTAG00000020689, ENSBTAG00000009703, ENSBTAG00000001662, ENSBTAG00000001398, ENSBTAG00000007884, ENSBTAG00000002023, ENSBTAG00000000494, ENSBTAG00000001687, ENSBTAG00000002688, ENSBTAG00000003711, ENSBTAG00000001246, ENSBTAG00000017680, ENSBTAG00000009826, ENSBTAG00000017685, ENSBTAG00000000919,…	975	128	13824	2.43692
GOTERM_BP	GO:0090257~regulation of muscle system process	20	1.70213	0.000408127	0.0134338	ENSBTAG00000017869, ENSBTAG00000015106, ENSBTAG00000012931, ENSBTAG00000005280, ENSBTAG00000009703, ENSBTAG00000001662, ENSBTAG00000001398, ENSBTAG00000002144, ENSBTAG00000000494, ENSBTAG00000005431, ENSBTAG00000007806, ENSBTAG00000001687, ENSBTAG00000002688, ENSBTAG00000001246, ENSBTAG00000021182, ENSBTAG00000017680, ENSBTAG00000017685, ENSBTAG00000000837, ENSBTAG00000018404, ENSBTAG00000014576	975	115	13824	2.46582
GOTERM_BP	GO:0008016~regulation of heart contraction	20	1.70213	0.000408127	0.0134338	ENSBTAG00000017869, ENSBTAG00000015106, ENSBTAG00000012931, ENSBTAG00000005280, ENSBTAG00000009703, ENSBTAG00000001662, ENSBTAG00000001398, ENSBTAG00000007884, ENSBTAG00000002023, ENSBTAG00000000494, ENSBTAG00000001687, ENSBTAG00000002688, ENSBTAG00000003711, ENSBTAG00000001246, ENSBTAG00000017680, ENSBTAG00000009826, ENSBTAG00000017685, ENSBTAG00000000919, ENSBTAG00000013861, ENSBTAG00000018369	975	115	13824	2.46582
GOTERM_BP	GO:0060048~cardiac muscle contraction	13	1.10638	0.00151211	0.0360944	ENSBTAG00000017869, ENSBTAG00000015325, ENSBTAG00000015106, ENSBTAG00000012931, ENSBTAG00000020689, ENSBTAG00000009703, ENSBTAG00000001398, ENSBTAG00000000494, ENSBTAG00000001687, ENSBTAG00000002688, ENSBTAG00000009826, ENSBTAG00000017685, ENSBTAG00000018369	975	64	13824	2.88
GOTERM_BP	GO:0006937~regulation of muscle contraction	16	1.3617	0.00164078	0.0384431	ENSBTAG00000017869, ENSBTAG00000015106, ENSBTAG00000012931, ENSBTAG00000005280, ENSBTAG00000009703, ENSBTAG00000001662, ENSBTAG00000001398, ENSBTAG00000002144, ENSBTAG00000000494, ENSBTAG00000001687, ENSBTAG00000002688, ENSBTAG00000001246, ENSBTAG00000021182, ENSBTAG00000017685, ENSBTAG00000018404, ENSBTAG00000014576	975	91	13824	2.49292
GOTERM_BP	GO:0006941~striated muscle contraction	17	1.44681	0.00179143	0.0414948	ENSBTAG00000017869, ENSBTAG00000015325, ENSBTAG00000011752, ENSBTAG00000015106, ENSBTAG00000012931, ENSBTAG00000020689, ENSBTAG00000009703, ENSBTAG00000001662, ENSBTAG00000001398, ENSBTAG00000002023, ENSBTAG00000000494, ENSBTAG00000001687, ENSBTAG00000002688, ENSBTAG00000001246, ENSBTAG00000009826, ENSBTAG00000017685, ENSBTAG00000018369	975	101	13824	2.38647
Annotation Cluster 10	Enrichment Score: 2.032088843966534
Category	Term	Count	%	PValue	FDR	Genes	List Total	Pop Hits	Pop Total	Fold Enrichment
KEGG_PATHWAY	bta04910:Insulin signaling pathway	20	1.70213	0.000714061	0.00457984	ENSBTAG00000014205, ENSBTAG00000015325, ENSBTAG00000020848, ENSBTAG00000011643, ENSBTAG00000011953, ENSBTAG00000014958, ENSBTAG00000044105, ENSBTAG00000005665, ENSBTAG00000005940, ENSBTAG00000009778, ENSBTAG00000007884, ENSBTAG00000006817, ENSBTAG00000017024, ENSBTAG00000012380, ENSBTAG00000034436, ENSBTAG00000017788, ENSBTAG00000017567, ENSBTAG00000004709, ENSBTAG00000016851, ENSBTAG00000006909	471	136	7550	2.35731
KEGG_PATHWAY	bta04931:Insulin resistance	15	1.2766	0.00868294	0.0264759	ENSBTAG00000015325, ENSBTAG00000020848, ENSBTAG00000008063, ENSBTAG00000044105, ENSBTAG00000005940, ENSBTAG00000007884, ENSBTAG00000009498, ENSBTAG00000002048, ENSBTAG00000017680, ENSBTAG00000017024, ENSBTAG00000034436, ENSBTAG00000017788, ENSBTAG00000004709, ENSBTAG00000016851, ENSBTAG00000006909	471	111	7550	2.16618
KEGG_PATHWAY	bta04152:AMPK signaling pathway	15	1.2766	0.0166315	0.0433081	ENSBTAG00000015325, ENSBTAG00000020848, ENSBTAG00000044105, ENSBTAG00000005940, ENSBTAG00000020598, ENSBTAG00000007884, ENSBTAG00000007840, ENSBTAG00000000469, ENSBTAG00000017024, ENSBTAG00000034436, ENSBTAG00000017788, ENSBTAG00000038696, ENSBTAG00000017567, ENSBTAG00000016851, ENSBTAG00000006909	471	120	7550	2.00372
KEGG_PATHWAY	bta04150:mTOR signaling pathway	8	0.680851	0.0200481	0.0466119	ENSBTAG00000020848, ENSBTAG00000015325, ENSBTAG00000034436, ENSBTAG00000017788, ENSBTAG00000009368, ENSBTAG00000016851, ENSBTAG00000009498, ENSBTAG00000006909	471	59	7550	2.17352
Annotation Cluster 11	Enrichment Score: 1.8360388819551405
Category	Term	Count	%	PValue	FDR	Genes	List Total	Pop Hits	Pop Total	Fold Enrichment
KEGG_PATHWAY	bta05231:Choline metabolism in cancer	18	1.53191	0.000112033	0.00130238	ENSBTAG00000015325, ENSBTAG00000020848, ENSBTAG00000011643, ENSBTAG00000020935, ENSBTAG00000008293, ENSBTAG00000016979, ENSBTAG00000010526, ENSBTAG00000003021, ENSBTAG00000004037, ENSBTAG00000009778, ENSBTAG00000004243, ENSBTAG00000034827, ENSBTAG00000034436, ENSBTAG00000002804, ENSBTAG00000017788, ENSBTAG00000004709, ENSBTAG00000016851, ENSBTAG00000006909	471	99	7550	2.9145
KEGG_PATHWAY	bta05230:Central carbon metabolism in cancer	13	1.10638	0.00036486	0.00323162	ENSBTAG00000015325, ENSBTAG00000020848, ENSBTAG00000007164, ENSBTAG00000020935, ENSBTAG00000021724, ENSBTAG00000009778, ENSBTAG00000009498, ENSBTAG00000002044, ENSBTAG00000012380, ENSBTAG00000002804, ENSBTAG00000017788, ENSBTAG00000019852, ENSBTAG00000006909	471	62	7550	3.36107
KEGG_PATHWAY	bta05211:Renal cell carcinoma	13	1.10638	0.000662612	0.00440164	ENSBTAG00000008010, ENSBTAG00000020848, ENSBTAG00000011643, ENSBTAG00000020935, ENSBTAG00000008172, ENSBTAG00000005665, ENSBTAG00000004037, ENSBTAG00000021688, ENSBTAG00000009778, ENSBTAG00000003711, ENSBTAG00000002048, ENSBTAG00000017788, ENSBTAG00000006909	471	66	7550	3.15737
KEGG_PATHWAY	bta04662:B cell receptor signaling pathway	12	1.02128	0.00369354	0.0151106	ENSBTAG00000013851, ENSBTAG00000018270, ENSBTAG00000020848, ENSBTAG00000002103, ENSBTAG00000011643, ENSBTAG00000004037, ENSBTAG00000004511, ENSBTAG00000009778, ENSBTAG00000017788, ENSBTAG00000032122, ENSBTAG00000031575, ENSBTAG00000006909	471	70	7550	2.74795
KEGG_PATHWAY	bta05220:Chronic myeloid leukemia	12	1.02128	0.00513542	0.0191038	ENSBTAG00000020848, ENSBTAG00000006817, ENSBTAG00000012698, ENSBTAG00000011643, ENSBTAG00000002048, ENSBTAG00000002922, ENSBTAG00000005665, ENSBTAG00000009778, ENSBTAG00000017788, ENSBTAG00000006640, ENSBTAG00000005871, ENSBTAG00000006909	471	73	7550	2.63502
KEGG_PATHWAY	bta04012:ErbB signaling pathway	13	1.10638	0.00665595	0.0220941	ENSBTAG00000015325, ENSBTAG00000020848, ENSBTAG00000011643, ENSBTAG00000018427, ENSBTAG00000005665, ENSBTAG00000004037, ENSBTAG00000009778, ENSBTAG00000006817, ENSBTAG00000002103, ENSBTAG00000017788, ENSBTAG00000004709, ENSBTAG00000016851, ENSBTAG00000006909	471	86	7550	2.4231
KEGG_PATHWAY	bta05215:Prostate cancer	13	1.10638	0.00665595	0.0220941	ENSBTAG00000015325, ENSBTAG00000020848, ENSBTAG00000011643, ENSBTAG00000044105, ENSBTAG00000009778, ENSBTAG00000009498, ENSBTAG00000006640, ENSBTAG00000034827, ENSBTAG00000016420, ENSBTAG00000034436, ENSBTAG00000002804, ENSBTAG00000017788, ENSBTAG00000006909	471	86	7550	2.4231
KEGG_PATHWAY	bta04664:Fc epsilon RI signaling pathway	11	0.93617	0.00799535	0.0247856	ENSBTAG00000020848, ENSBTAG00000002103, ENSBTAG00000011643, ENSBTAG00000002922, ENSBTAG00000034436, ENSBTAG00000004511, ENSBTAG00000009778, ENSBTAG00000017788, ENSBTAG00000004709, ENSBTAG00000031575, ENSBTAG00000006909	471	67	7550	2.63175
KEGG_PATHWAY	bta05213:Endometrial cancer	9	0.765957	0.0126816	0.0357392	ENSBTAG00000020848, ENSBTAG00000011643, ENSBTAG00000014182, ENSBTAG00000016420, ENSBTAG00000034436, ENSBTAG00000009778, ENSBTAG00000017788, ENSBTAG00000009498, ENSBTAG00000006909	471	51	7550	2.82877
KEGG_PATHWAY	bta04660:T cell receptor signaling pathway	14	1.19149	0.0130112	0.0361208	ENSBTAG00000013851, ENSBTAG00000020848, ENSBTAG00000011643, ENSBTAG00000018427, ENSBTAG00000004037, ENSBTAG00000004511, ENSBTAG00000009778, ENSBTAG00000018270, ENSBTAG00000023144, ENSBTAG00000008956, ENSBTAG00000034436, ENSBTAG00000017788, ENSBTAG00000031575, ENSBTAG00000006909	471	105	7550	2.1373
KEGG_PATHWAY	bta04917:Prolactin signaling pathway	11	0.93617	0.015736	0.0418128	ENSBTAG00000012047, ENSBTAG00000020848, ENSBTAG00000011643, ENSBTAG00000007867, ENSBTAG00000007159, ENSBTAG00000015274, ENSBTAG00000008987, ENSBTAG00000009778, ENSBTAG00000017788, ENSBTAG00000004709, ENSBTAG00000006909	471	74	7550	2.3828
KEGG_PATHWAY	bta05214:Glioma	10	0.851064	0.0184897	0.044213	ENSBTAG00000020848, ENSBTAG00000015325, ENSBTAG00000002103, ENSBTAG00000011643, ENSBTAG00000002804, ENSBTAG00000009778, ENSBTAG00000017788, ENSBTAG00000009498, ENSBTAG00000006640, ENSBTAG00000006909	471	65	7550	2.46611
KEGG_PATHWAY	bta05223:Non-small cell lung cancer	9	0.765957	0.0215996	0.0495991	ENSBTAG00000020848, ENSBTAG00000002103, ENSBTAG00000011643, ENSBTAG00000034436, ENSBTAG00000009778, ENSBTAG00000003257, ENSBTAG00000017788, ENSBTAG00000006640, ENSBTAG00000006909	471	56	7550	2.57621
Annotation Cluster 12	Enrichment Score: 1.792591718830398
Category	Term	Count	%	PValue	FDR	Genes	List Total	Pop Hits	Pop Total	Fold Enrichment
KEGG_PATHWAY	bta05016:Huntington's disease	23	1.95745	0.00599472	0.0214427	ENSBTAG00000016208, ENSBTAG00000015625, ENSBTAG00000015853, ENSBTAG00000013315, ENSBTAG00000016711, ENSBTAG00000013930, ENSBTAG00000012698, ENSBTAG00000020316, ENSBTAG00000005465, ENSBTAG00000046019, ENSBTAG00000003021, ENSBTAG00000021976, ENSBTAG00000020455, ENSBTAG00000009789, ENSBTAG00000016708, ENSBTAG00000006441, ENSBTAG00000003279, ENSBTAG00000046765, ENSBTAG00000021651, ENSBTAG00000002203,…	471	199	7550	1.85268
KEGG_PATHWAY	bta05012:Parkinson's disease	19	1.61702	0.006156	0.0215104	ENSBTAG00000006084, ENSBTAG00000015853, ENSBTAG00000013315, ENSBTAG00000016711, ENSBTAG00000013930, ENSBTAG00000011953, ENSBTAG00000005465, ENSBTAG00000046019, ENSBTAG00000021976, ENSBTAG00000020645, ENSBTAG00000006441, ENSBTAG00000003279, ENSBTAG00000021971, ENSBTAG00000021651, ENSBTAG00000002203, ENSBTAG00000016260, ENSBTAG00000024957, ENSBTAG00000018777, ENSBTAG00000002507	471	152	7550	2.00372
KEGG_PATHWAY	bta05010:Alzheimer's disease	21	1.78723	0.00719195	0.0226729	ENSBTAG00000010641, ENSBTAG00000015853, ENSBTAG00000013315, ENSBTAG00000013930, ENSBTAG00000005465, ENSBTAG00000001141, ENSBTAG00000046019, ENSBTAG00000021976, ENSBTAG00000020455, ENSBTAG00000009789, ENSBTAG00000006441, ENSBTAG00000003279, ENSBTAG00000001398, ENSBTAG00000002023, ENSBTAG00000021651, ENSBTAG00000002313, ENSBTAG00000002203, ENSBTAG00000005227, ENSBTAG00000024957, ENSBTAG00000002507,…	471	178	7550	1.89115

## Sheet: CLUSTER-UpRegulated_MOET
Annotation Cluster 1	Enrichment Score: 6.227213681884538
Category	Term	Count	%	PValue	FDR	Genes	List Total	Pop Hits	Pop Total	Fold Enrichment
UP_KEYWORDS	Ribonucleoprotein	39	3.48837	1.15123e-08	1.20112e-06	ENSBTAG00000008251, ENSBTAG00000008570, ENSBTAG00000011963, ENSBTAG00000012898, ENSBTAG00000015989, ENSBTAG00000038949, ENSBTAG00000040308, ENSBTAG00000037493, ENSBTAG00000008578, ENSBTAG00000001782, ENSBTAG00000005142, ENSBTAG00000002332, ENSBTAG00000021188, ENSBTAG00000023343, ENSBTAG00000000950, ENSBTAG00000003205, ENSBTAG00000024549, ENSBTAG00000017389, ENSBTAG00000012177, ENSBTAG00000019718,…	1099	224	17808	2.8212
GOTERM_MF_DIRECT	GO:0003735~structural constituent of ribosome	36	3.22004	5.98758e-08	4.46673e-05	ENSBTAG00000008570, ENSBTAG00000037972, ENSBTAG00000011963, ENSBTAG00000012898, ENSBTAG00000015989, ENSBTAG00000038949, ENSBTAG00000040308, ENSBTAG00000001782, ENSBTAG00000005142, ENSBTAG00000021188, ENSBTAG00000023343, ENSBTAG00000000950, ENSBTAG00000003205, ENSBTAG00000039138, ENSBTAG00000017389, ENSBTAG00000019718, ENSBTAG00000007394, ENSBTAG00000014822, ENSBTAG00000012344, ENSBTAG00000015831,…	799	212	13095	2.78308
KEGG_PATHWAY	bta03010:Ribosome	24	2.14669	1.42113e-06	0.000352441	ENSBTAG00000019718, ENSBTAG00000007394, ENSBTAG00000008570, ENSBTAG00000012344, ENSBTAG00000015831, ENSBTAG00000011963, ENSBTAG00000012898, ENSBTAG00000015989, ENSBTAG00000018628, ENSBTAG00000038949, ENSBTAG00000040308, ENSBTAG00000009757, ENSBTAG00000033080, ENSBTAG00000001782, ENSBTAG00000005142, ENSBTAG00000021188, ENSBTAG00000023343, ENSBTAG00000000950, ENSBTAG00000003205, ENSBTAG00000001832,…	428	134	7550	3.15944
UP_KEYWORDS	Ribosomal protein	28	2.50447	4.29336e-06	0.000191975	ENSBTAG00000008570, ENSBTAG00000011963, ENSBTAG00000012898, ENSBTAG00000015989, ENSBTAG00000038949, ENSBTAG00000040308, ENSBTAG00000001782, ENSBTAG00000005142, ENSBTAG00000021188, ENSBTAG00000023343, ENSBTAG00000000950, ENSBTAG00000003205, ENSBTAG00000017389, ENSBTAG00000019718, ENSBTAG00000007394, ENSBTAG00000014822, ENSBTAG00000012344, ENSBTAG00000015831, ENSBTAG00000018628, ENSBTAG00000009757,…	1099	168	17808	2.70064
GOTERM_BP_DIRECT	GO:0006412~translation	28	2.50447	1.73814e-05	0.0404639	ENSBTAG00000008570, ENSBTAG00000037972, ENSBTAG00000011963, ENSBTAG00000012898, ENSBTAG00000015989, ENSBTAG00000038949, ENSBTAG00000040308, ENSBTAG00000005142, ENSBTAG00000007367, ENSBTAG00000023343, ENSBTAG00000003205, ENSBTAG00000030962, ENSBTAG00000039138, ENSBTAG00000019718, ENSBTAG00000007394, ENSBTAG00000014822, ENSBTAG00000015831, ENSBTAG00000012107, ENSBTAG00000009757, ENSBTAG00000012968,…	901	172	13824	2.49769
Annotation Cluster 2	Enrichment Score: 3.649136920778884
Category	Term	Count	%	PValue	FDR	Genes	List Total	Pop Hits	Pop Total	Fold Enrichment
UP_KEYWORDS	RNA-binding	35	3.13059	1.53618e-05	0.000601029	ENSBTAG00000008251, ENSBTAG00000020518, ENSBTAG00000009483, ENSBTAG00000016733, ENSBTAG00000011645, ENSBTAG00000007480, ENSBTAG00000037493, ENSBTAG00000008578, ENSBTAG00000005588, ENSBTAG00000006330, ENSBTAG00000008135, ENSBTAG00000005142, ENSBTAG00000002332, ENSBTAG00000002018, ENSBTAG00000024549, ENSBTAG00000000435, ENSBTAG00000002734, ENSBTAG00000009969, ENSBTAG00000039212, ENSBTAG00000013440,…	1099	253	17808	2.24164
SMART	SM00360:RRM	26	2.32558	3.47769e-05	0.0107113	ENSBTAG00000011645, ENSBTAG00000007480, ENSBTAG00000037493, ENSBTAG00000007666, ENSBTAG00000013309, ENSBTAG00000006330, ENSBTAG00000008135, ENSBTAG00000002830, ENSBTAG00000002734, ENSBTAG00000009969, ENSBTAG00000012792, ENSBTAG00000013440, ENSBTAG00000014804, ENSBTAG00000007875, ENSBTAG00000006884, ENSBTAG00000021039, ENSBTAG00000007453, ENSBTAG00000007210, ENSBTAG00000001055, ENSBTAG00000047249,…	485	187	8740	2.50554
GOTERM_MF_DIRECT	GO:0000166~nucleotide binding	35	3.13059	0.000106153	0.0263967	ENSBTAG00000014418, ENSBTAG00000011645, ENSBTAG00000007480, ENSBTAG00000037493, ENSBTAG00000007666, ENSBTAG00000020831, ENSBTAG00000013309, ENSBTAG00000005588, ENSBTAG00000006330, ENSBTAG00000008135, ENSBTAG00000002830, ENSBTAG00000002734, ENSBTAG00000009969, ENSBTAG00000012792, ENSBTAG00000013440, ENSBTAG00000010760, ENSBTAG00000017999, ENSBTAG00000005174, ENSBTAG00000013776, ENSBTAG00000011456,…	799	282	13095	2.03413
Annotation Cluster 3	Enrichment Score: 2.598137363639558
Category	Term	Count	%	PValue	FDR	Genes	List Total	Pop Hits	Pop Total	Fold Enrichment
UP_KEYWORDS	mRNA splicing	19	1.69946	8.98167e-05	0.00281126	ENSBTAG00000011645, ENSBTAG00000037493, ENSBTAG00000008578, ENSBTAG00000006104, ENSBTAG00000012649, ENSBTAG00000006330, ENSBTAG00000002332, ENSBTAG00000007210, ENSBTAG00000009795, ENSBTAG00000001038, ENSBTAG00000001553, ENSBTAG00000002279, ENSBTAG00000017890, ENSBTAG00000008527, ENSBTAG00000001612, ENSBTAG00000009969, ENSBTAG00000019119, ENSBTAG00000018631, ENSBTAG00000012177	1099	107	17808	2.87731
KEGG_PATHWAY	bta03040:Spliceosome	20	1.78891	0.00010538	0.0130672	ENSBTAG00000011645, ENSBTAG00000037493, ENSBTAG00000008578, ENSBTAG00000013309, ENSBTAG00000006104, ENSBTAG00000012649, ENSBTAG00000021039, ENSBTAG00000002332, ENSBTAG00000009795, ENSBTAG00000001038, ENSBTAG00000001553, ENSBTAG00000002830, ENSBTAG00000027506, ENSBTAG00000008527, ENSBTAG00000008915, ENSBTAG00000024549, ENSBTAG00000016589, ENSBTAG00000012792, ENSBTAG00000011571, ENSBTAG00000012177	428	129	7550	2.73491
UP_KEYWORDS	mRNA processing	21	1.87835	0.000150594	0.00428508	ENSBTAG00000011645, ENSBTAG00000037493, ENSBTAG00000008578, ENSBTAG00000006104, ENSBTAG00000012649, ENSBTAG00000009912, ENSBTAG00000006884, ENSBTAG00000006330, ENSBTAG00000002332, ENSBTAG00000007210, ENSBTAG00000009795, ENSBTAG00000001038, ENSBTAG00000001553, ENSBTAG00000002279, ENSBTAG00000017890, ENSBTAG00000008527, ENSBTAG00000001612, ENSBTAG00000009969, ENSBTAG00000019119, ENSBTAG00000018631,…	1099	131	17808	2.59756
UP_KEYWORDS	Spliceosome	12	1.07335	0.00148646	0.0332331	ENSBTAG00000001038, ENSBTAG00000001553, ENSBTAG00000017890, ENSBTAG00000011645, ENSBTAG00000006104, ENSBTAG00000012649, ENSBTAG00000008578, ENSBTAG00000019119, ENSBTAG00000006330, ENSBTAG00000002332, ENSBTAG00000009795, ENSBTAG00000012177	1099	63	17808	3.08644
