# Supplementary material for: In vitro- and in vivo-produced male dairy calves show molecular differences in the hepatic and muscular energy regulation
Source: Biol Reprod. 2022 Jun 29;107(4):1113–24. doi: 10.1093/biolre/ioac131 (PMC9562124; doi:10.1093/biolre/ioac131)
Supplement: SupTable8_ioac131 [file suptable8_ioac131.xlsx]

## Sheet: Sheet1
			Liver			Muscle
EntrezID	Symbol	Name	Fold Change	pvalue	FDR	Fold Change	p-value	FDR
ENSBTAG00000000359	EIF3J	eukaryotic translation initiation factor 3 subunit J	1.50056	2.73447e-06	9.79374e-05	-1.01524	0.831545	0.924036
ENSBTAG00000001988	EIF3D	eukaryotic translation initiation factor 3 subunit D	1.21908	0.00793519	0.0375208	-1.09709	0.16746	0.398744
ENSBTAG00000002528	EIF3A	eukaryotic translation initiation factor 3 subunit A	1.01671	0.761152	0.867693	-1.04795	0.356656	0.608287
ENSBTAG00000002734	EIF3G	eukaryotic translation initiation factor 3 subunit G	1.45502	9.4215e-07	4.19971e-05	-1.21427	0.000286589	0.00646688
ENSBTAG00000004861	EIF3F	eukaryotic translation initiation factor 3 subunit F	1.29624	0.000787731	0.00685717	-1.25854	8.83914e-05	0.00280014
ENSBTAG00000005338	EIF3M	eukaryotic translation initiation factor 3 subunit M	1.39252	9.63071e-06	0.000249843	-1.13877	0.091798	0.279948
ENSBTAG00000006702	EIF3E	eukaryotic translation initiation factor 3 subunit E	1.16905	0.021255	0.0776329	-1.08793	0.347108	0.600989
ENSBTAG00000007474	EIF3B	eukaryotic translation initiation factor 3 subunit B	1.18623	0.00458766	0.0249634	-1.06552	0.211664	0.457709
ENSBTAG00000010790	EIF3L	eukaryotic translation initiation factor 3 subunit L	1.00934	0.873917	0.932649	-1.07918	0.1978	0.441127
ENSBTAG00000011212	EIF3K	eukaryotic translation initiation factor 3 subunit K	1.40464	2.17376e-05	0.000464359	-1.1982	0.00905642	0.0645047
ENSBTAG00000014032	EIF3H	eukaryotic translation initiation factor 3 subunit H	1.23821	0.00113667	0.00907016	-1.09358	0.289567	0.544834
ENSBTAG00000014388	EIF3I	eukaryotic translation initiation factor 3 subunit I	1.19715	0.00956645	0.0431104	-1.12449	0.0593776	0.214883
